# Supplementary material for: Transcriptome analysis of nitric oxide-responsive genes in upland cotton (Gossypium hirsutum)
Source: PLoS One. 2018 Mar 7;13(3):e0192367. doi: 10.1371/journal.pone.0192367 (PMC5841646; doi:10.1371/journal.pone.0192367)
Supplement: S2 Table — (XLSX) [file pone.0192367.s005.xlsx]

## Sheet: S2 Table
S2 Table. Tag mapping and normalization of tag counts.
Summary		Control1	Control2	Control3	100-SNP1	100-SNP2	100-SNP3	250-SNP1	250-SNP2	250-SNP3
Raw Data	Total	13745259	16630304	15419891	14262001	14861319	14022291	13393402	13922030	14368488
Raw Data	Distinct Tag	548001	578500	571934	557954	509754	526657	559010	539714	578203
Clean Tag	Total number	13474252	16337052	15129365	13978274	14613378	13759917	13111729	13652830	14081025
Clean Tag	Distinct Tag number	280791	290813	286311	278363	266789	268600	280884	274735	294679
All Tag Mapping to Gene	Total number	6001050	7482121	6698532	6004615	6803532	6278442	5869452	6361618	6482606
All Tag Mapping to Gene	Total % of clean tag	0.4454	0.458	0.4428	0.4296	0.4656	0.4563	0.4476	0.466	0.4604
All Tag Mapping to Gene	Distinct Tag number	94878	99163	97169	91248	93977	93036	96050	96550	100197
All Tag Mapping to Gene	Distinct Tag % of clean tag	0.3379	0.341	0.3394	0.3278	0.3523	0.3464	0.342	0.3514	0.34
Unambiguous Tag Mapping to Gene	Total number	4265599	5339928	4786203	4263739	4837363	4480343	4175960	4546554	4598036
Unambiguous Tag Mapping to Gene	Total % of clean tag	0.3166	0.3269	0.3164	0.305	0.331	0.3256	0.3185	0.333	0.3265
Unambiguous Tag Mapping to Gene	Distinct Tag number	69073	72280	70675	66342	68294	67528	69909	70208	72910
Unambiguous Tag Mapping to Gene	Distinct Tag % of clean tag	0.246	0.2485	0.2468	0.2383	0.256	0.2514	0.2489	0.2555	0.2474
All Tag-mapped Genes	number	42180	42714	42335	41071	41835	41742	42247	42542	43218
All Tag-mapped Genes	% of ref genes	0.7138	0.7229	0.7165	0.6951	0.708	0.7064	0.705	0.7199	0.7314
Unambiguous Tag-mapped Genes	number	31590	32063	31650	30439	31143	30988	31578	31883	32564
Unambiguous Tag-mapped Genes	% of ref genes	0.5346	0.5426	0.5356	0.5152	0.5217	0.5244	0.5344	0.5396	0.5511
