# Supplementary material for: Transcriptome analysis of nitric oxide-responsive genes in upland cotton (Gossypium hirsutum)
Source: PLoS One. 2018 Mar 7;13(3):e0192367. doi: 10.1371/journal.pone.0192367 (PMC5841646; doi:10.1371/journal.pone.0192367)
Supplement: S4 Table — (XLSX) [file pone.0192367.s007.xlsx]

## Sheet: S4 Table
S4 Table. Pearson’s rank correlation of nine libraries.
Sample	Control1	Control2	Control3	100-SNP1	100-SNP2	100-SNP3	250-SNP1	250-SNP2	250-SNP3
Control1	1	0.967533	0.980249	0.781033	0.77033	0.784337	0.595788	0.588229	0.602891
Control2	0.967533	1	0.980863	0.776042	0.779375	0.790388	0.566039	0.583052	0.577143
Control3	0.980249	0.980863	1	0.779746	0.760657	0.788453	0.570017	0.583052	0.581493
100-SNP1	0.781033	0.776042	0.779746	1	0.960223	0.98323	0.877819	0.873245	0.907426
100-SNP2	0.77033	0.779375	0.760657	0.960223	1	0.985713	0.866848	0.882985	0.870375
100-SNP3	0.784337	0.790388	0.788453	0.98323	0.985713	1	0.879973	0.893403	0.88836
250-SNP1	0.595788	0.566039	0.570017	0.877819	0.866848	0.879973	1	0.985187	0.994461
250-SNP2	0.588229	0.583052	0.583052	0.873245	0.882985	0.893403	0.985187	1	0.992732
250-SNP3	0.602891	0.577143	0.581493	0.907426	0.870375	0.88836	0.994461	0.992732	1
