# Supplementary material for: Transcriptome analysis of nitric oxide-responsive genes in upland cotton (Gossypium hirsutum)
Source: PLoS One. 2018 Mar 7;13(3):e0192367. doi: 10.1371/journal.pone.0192367 (PMC5841646; doi:10.1371/journal.pone.0192367)
Supplement: S5 Table — (XLSX) [file pone.0192367.s008.xlsx]

## Sheet: S5 Table
S5 Table. TPM value and annotation of DEGs in response to NO.
Gene	Control1	Control2	Control3	100-SNP1	100-SNP2	100-SNP3	250-SNP1	250-SNP2	250-SNP3	NR Annotation	GO Annotation
CotAD_00023	1.8	1.77	1.77	4.54	5.51	4.98	6.88	6.52	6.97	gi|823219345|ref|XP_012442404.1|PREDICTED: uncharacterized protein LOC105767429 isoform X1 [Gossypium raimondii]
CotAD_00025	1.18	1.11	1.58	3.89	3.86	2.99	2.67	3.09	2.94	gi|823219367|ref|XP_012442416.1|PREDICTED: selenoprotein H [Gossypium raimondii]
CotAD_00036	4.69	4.42	5.59	1.94	2.05	2.46	3.98	4.23	3.91	gi|823224537|ref|XP_012445038.1|PREDICTED: uncharacterized protein LOC105769134 [Gossypium raimondii]	GO:0043234//protein complex; GO:0005654// nucleoplasm;
CotAD_00042	1.2	1.15	1.31	2.09	2.15	2.63	3.69	3.39	3.21
CotAD_00049	5.25	5.34	6.3	10.1	10.68	9.49	11.88	10.7	12.19	gi|802624955|ref|XP_012076362.1|PREDICTED: serine/arginine-rich splicing factor RSZ22A-like isoform X2 [Jatropha curcas]	GO:0043167//ion binding; GO:0003674// molecular_function;
CotAD_00057	6.91	7.59	7.55	14.76	17.23	15.65	10.17	10.79	12.22	gi|823222944|ref|XP_012444199.1|PREDICTED: ADP-ribosylation factor 3 [Gossypium raimondii]	GO:0007165//signal transduction; GO:0043167//ion binding; GO:0006810//transport; GO:0005622// intracellular;
CotAD_00103	0.36	0.35	0.4	1.54	1.41	1.34	2.77	3.08	2.61	gi|823224692|ref|XP_012445122.1|PREDICTED: NADP-dependent glyceraldehyde-3-phosphate dehydrogenase-like [Gossypium raimondii]	GO:0008150//biological_process; GO:0016491// oxidoreductase activity;
CotAD_00115	1.37	1.39	1.29	2.04	2.12	2.05	3.75	3.89	4.27	gi|823227694|ref|XP_012446638.1|PREDICTED: homeobox protein knotted-1-like 3 [Gossypium raimondii]	GO:0005634//nucleus; GO:0003677//DNA binding; GO:0034641//cellular nitrogen compound metabolic process; GO:0009058// biosynthetic process;
CotAD_00131	0.01	0.01	0.01	0.28	0.31	0.28	1.06	1.15	1.21	gi|728833576|gb|KHG13019.1|Auxin-responsive IAA29 -like protein [Gossypium arboreum]	GO:0005634//nucleus; GO:0034641//cellular nitrogen compound metabolic process; GO:0009058//biosynthetic process; GO:0003674// molecular_function;
CotAD_00145	2.33	2.19	1.9	0.76	0.66	0.74	0.44	0.49	0.45	gi|728817391|gb|KHG02440.1|putative GMP synthase [glutamine-hydrolyzing] [Gossypium arboreum]	GO:0006259//DNA metabolic process; GO:0006950//response to stress; GO:0016798// hydrolase activity; // acting on glycosyl bonds;
CotAD_00163	3.33	3.11	4.39	6.69	6.44	7.69	9.19	9.24	11.99	gi|823228024|ref|XP_012446789.1|PREDICTED: BTB/POZ domain-containing protein At2g24240 [Gossypium raimondii]	GO:0006461//protein complex assembly; GO:0003674// molecular_function;
CotAD_00196	1.61	1.48	2.25	2.79	3.14	3.07	6.54	7.2	7.08	gi|763787884|gb|KJB54880.1|hypothetical protein B456_009G052600 [Gossypium raimondii]
CotAD_00199	131.55	132.42	100.53	244.11	287.38	253.16	273.64	236.53	251.29	gi|823223155|ref|XP_012444310.1|PREDICTED: dehydration-responsive protein RD22-like isoform X2 [Gossypium raimondii]
CotAD_00202	4.35	4.17	4.32	1.6	1.66	1.9	2.13	2.14	2.6	gi|728845847|gb|KHG25290.1|Putative rhomboid protease ydcA [Gossypium arboreum]	GO:0008150//biological_process; GO:0008233//peptidase activity; GO:0005575// cellular_component;
CotAD_00234	2.23	2.1	1.91	6.93	6.13	6.47	3.69	4	3.98	gi|823228348|ref|XP_012446937.1|PREDICTED: histidine-containing phosphotransfer protein 4-like isoform X1 [Gossypium raimondii]	GO:0007165//signal transduction; GO:0004871// signal transducer activity;
CotAD_00237	8.3	8.63	8.96	19.62	22.15	19.82	21.2	22.65	25.24	gi|823221068|ref|XP_012443223.1|PREDICTED: receptor-like protein kinase HSL1 [Gossypium raimondii]	GO:0043167//ion binding; GO:0006464//cellular protein modification process; GO:0016301//kinase activity; GO:0003674// molecular_function;
CotAD_00265	1.79	1.84	1.5	3.85	3.36	3.95	5.14	5.63	4.8	gi|823220880|ref|XP_012443146.1|PREDICTED: calcineurin B-like protein 10 isoform X3 [Gossypium raimondii]	GO:0043167//ion binding;
CotAD_00282	7.1	6.69	8.05	12.15	10.89	11.73	25.05	20.75	23.08	gi|728822688|gb|KHG04951.1|IQ domain-containing F6 [Gossypium arboreum]	GO:0003674//molecular_function;
CotAD_00286	0.31	0.32	0.3	1.64	1.96	1.77	1.31	1.23	1.36	gi|823220114|ref|XP_012442773.1|PREDICTED: uncharacterized protein LOC105767740 [Gossypium raimondii]
CotAD_00293	17.84	16.43	19.34	25	24.14	24.27	37.24	43.55	39.57	gi|823220605|ref|XP_012443003.1|PREDICTED: probable protein phosphatase 2C 53 [Gossypium raimondii]	GO:0016791//phosphatase activity; GO:0043167//ion binding; GO:0006464// cellular protein modification process;
CotAD_00341	1.25	1.2	1.03	1.34	1.25	1.07	3.29	3.5	3.29	gi|823229540|ref|XP_012447509.1|PREDICTED: adrenodoxin-like protein 2, mitochondrial [Gossypium raimondii]	GO:0003674//molecular_function;
CotAD_00354	15.95	15.64	21.48	39.71	41.72	34.25	30.86	33.34	32.58	gi|823228616|ref|XP_012447058.1|PREDICTED: uncharacterized protein LOC105770411 [Gossypium raimondii]
CotAD_00372	17.02	16.38	13.07	34.47	36.29	34.63	34.64	33.39	27.37	gi|823228733|ref|XP_012447110.1|PREDICTED: 40S ribosomal protein S3-2-like [Gossypium raimondii]	GO:0003723//RNA binding; GO:0003735//structural constituent of ribosome; GO:0005840//ribosome; GO:0006412// translation;
CotAD_00393	4.03	3.78	3.59	3.34	3.07	3.04	7.64	7.38	8.56	gi|823120317|ref|XP_012477805.1|PREDICTED: casein kinase I isoform delta-like isoform X1 [Gossypium raimondii]	GO:0043167//ion binding; GO:0006464//cellular protein modification process; GO:0016301// kinase activity;
CotAD_00405	3.77	3.83	4.7	2.25	2.59	2.45	1.55	1.58	1.46	gi|823223265|ref|XP_012444368.1|PREDICTED: probable polyamine oxidase 5 [Gossypium raimondii]	GO:0008150//biological_process; GO:0016491// oxidoreductase activity;
CotAD_00421	7	7.59	8.72	13.06	13.01	13.62	21.72	22.17	19.02	gi|728832311|gb|KHG11754.1|60S ribosomal L31 [Gossypium arboreum]	GO:0003735//structural constituent of ribosome; GO:0005840//ribosome; GO:0006412// translation;
CotAD_00448	2.55	2.33	3.19	3.32	3.06	3.49	6.7	6.45	5.84	gi|728812549|gb|KHG00884.1|hypothetical protein F383_23056 [Gossypium arboreum]
CotAD_00456	5.85	6.23	7.21	3.29	3.37	2.58	3.19	3.13	2.38	gi|823226049|ref|XP_012445836.1|PREDICTED: uncharacterized protein LOC105769624 [Gossypium raimondii]
CotAD_00466	7.53	7.34	6.97	7.82	7.93	7.2	21.74	22.99	20.7	gi|823235879|ref|XP_012450583.1|PREDICTED: probable thylakoidal processing peptidase 2, chloroplastic [Gossypium raimondii]	GO:0008150//biological_process; GO:0008233//peptidase activity; GO:0005575// cellular_component;
CotAD_00529	1.95	1.91	1.84	4.71	5.1	5.22	2.9	2.6	2.51	gi|823229285|ref|XP_012447386.1|PREDICTED: uncharacterized protein LOC105770646 isoform X1 [Gossypium raimondii]	GO:0051082//unfolded protein binding; GO:0003674// molecular_function;
CotAD_00531	1.13	1.22	1.31	3.7	3.29	3.3	2.87	2.86	2.73	gi|823229205|ref|XP_012447344.1|PREDICTED: protein kinase PINOID 2 [Gossypium raimondii]	GO:0043167//ion binding; GO:0006464//cellular protein modification process; GO:0016301// kinase activity;
CotAD_01008	47.28	44.29	43.58	100.28	119.15	109.16	102.42	104.51	100.81	gi|823151459|ref|XP_012475556.1|PREDICTED: cyclin-dependent kinase F-4 isoform X4 [Gossypium raimondii]	GO:0043167//ion binding; GO:0006464//cellular protein modification process; GO:0016301// kinase activity;
CotAD_01021	140.7	146.49	169.32	283.85	261	307.18	322.63	317.44	385.87	gi|823151409|ref|XP_012475530.1|PREDICTED: glycine-rich protein A3-like [Gossypium raimondii]
CotAD_01040	0.52	0.56	0.39	0.75	0.72	0.69	3.09	3.08	2.29	gi|823151360|ref|XP_012475509.1|PREDICTED: uncharacterized protein LOC105791816 [Gossypium raimondii]
CotAD_01109	3.81	4.1	3.49	2.8	3.22	2.98	9.03	8.25	8.58	gi|728828169|gb|KHG07612.1|Notchless -like protein [Gossypium arboreum]	GO:0003674//molecular_function;
CotAD_01146	8.09	7.88	6.8	7.65	7.31	6.28	15.42	16.85	16.45	gi|823151091|ref|XP_012475374.1|PREDICTED: trihelix transcription factor ASIL2 [Gossypium raimondii]
CotAD_01149	1.07	1.17	0.88	2.7	2.92	2.96	3.07	2.92	3.61	gi|662036268|gb|AIE43865.1|WRKY transcription factor 25 [Gossypium hirsutum]	GO:0003677//DNA binding; GO:0016757//transferase activity; GO:0001071// transferring glycosyl groups; GO:0034641//nucleic acid binding transcription factor activity; GO:0009058//cellular nitrogen compound metabolic process; // biosynthetic process;
CotAD_01200	4.42	4.85	3.21	5.86	5.81	5.94	12.55	13.16	11.58	gi|823150917|ref|XP_012475289.1|PREDICTED: uncharacterized protein LOC105791657 isoform X1 [Gossypium raimondii]
CotAD_01226	4.19	4.21	3.72	8.48	8.23	7.98	8.23	8.5	7.75	gi|728833325|gb|KHG12768.1|Brefeldin A-inhibited guanine nucleotide-exchange 2 [Gossypium arboreum]	GO:0007165//signal transduction; GO:0003674// molecular_function;
CotAD_01276	0.98	1.04	0.92	1.83	1.83	2.34	5.56	5.03	4.98	gi|297745210|emb|CBI40290.3|unnamed protein product [Vitis vinifera]
CotAD_01336	0.01	0.01	0.01	0.97	1.09	0.94	0.67	0.63	0.53	gi|823150529|ref|XP_012475085.1|PREDICTED: uncharacterized protein LOC105791539 isoform X1 [Gossypium raimondii]
CotAD_01357	6.7	7.05	6.08	2.94	3.23	2.83	5.52	4.98	4.83	gi|823215182|ref|XP_012440347.1|PREDICTED: DNA-directed RNA polymerase III subunit RPC10-like [Gossypium raimondii]	GO:0003677//DNA binding; GO:0016779//nucleotidyltransferase activity; GO:0043167//ion binding; GO:0034641//cellular nitrogen compound metabolic process; GO:0009058// biosynthetic process;
CotAD_01378	7.3	6.75	7.25	13.11	12.79	12.29	14.92	13.34	15.9	gi|763789590|gb|KJB56586.1|hypothetical protein B456_009G134200, partial [Gossypium raimondii]	GO:0003735//structural constituent of ribosome; GO:0005840//ribosome; GO:0006412// translation;
CotAD_01379	6.89	7.21	5.19	3.28	3.27	2.69	2.59	3.05	2.82	gi|823230595|ref|XP_012448021.1|PREDICTED: uncharacterized protein LOC105771156 [Gossypium raimondii]
CotAD_01395	2.13	2.25	2.61	6	5.38	5.15	4.4	4.11	4.75	gi|728832384|gb|KHG11827.1|Protein CASC3 [Gossypium arboreum]
CotAD_01411	2.23	2.28	2.48	3.83	3.58	3.33	7.62	7.07	7.51	gi|763789538|gb|KJB56534.1|hypothetical protein B456_009G131300 [Gossypium raimondii]	GO:0003674//molecular_function;
CotAD_01459	3.11	2.91	3.91	9.3	8.59	9.8	8.8	8.51	6.72	gi|728832377|gb|KHG11820.1|DEAD-box ATP-dependent RNA helicase 35 -like protein [Gossypium arboreum]	GO:0043167//ion binding; GO:0003674// molecular_function;
CotAD_01511	3.46	3.63	2.45	1	1.07	0.93	1.17	1.13	1.36	gi|728845746|gb|KHG25189.1|Phosphatidylinositol-glycan biosynthesis class F [Gossypium arboreum]	GO:0005737//cytoplasm; GO:0006629//lipid metabolic process; GO:0006464//cellular protein modification process; GO:0005783//endoplasmic reticulum; GO:0009058//biosynthetic process; GO:0005575// cellular_component;
CotAD_01544	44.23	46.94	44.16	22.56	21.62	23.2	30.27	29.06	23.5	gi|823220505|ref|XP_012442951.1|PREDICTED: protein FAM32A-like isoform X1 [Gossypium raimondii]
CotAD_01588	211.68	220.16	182.95	116.14	115.11	133.82	102.58	94.15	88.36	gi|823225560|ref|XP_012445583.1|PREDICTED: ferredoxin--NADP reductase, root-type isozyme, chloroplastic [Gossypium raimondii]	GO:0008150//biological_process; GO:0016491// oxidoreductase activity;
CotAD_01613	5.39	5.18	5.03	11.61	10.28	11.8	10.21	11.52	11.9	gi|728822205|gb|KHG04707.1|hypothetical protein F383_29797 [Gossypium arboreum]	GO:0008150//biological_process; GO:0016757// transferase activity; // transferring glycosyl groups;
CotAD_01674	1.98	2.04	1.86	2.84	2.95	3.21	6.22	6.33	6.2	gi|728826227|gb|KHG06622.1|hypothetical protein F383_32999 [Gossypium arboreum]
CotAD_01686	9.25	9.68	9.72	8.59	8.77	10.12	27.61	24.31	28.63	gi|297843506|ref|XP_002889634.1|hypothetical protein ARALYDRAFT_334015 [Arabidopsis lyrata subsp. lyrata]
CotAD_01690	3.5	3.78	2.83	1.05	1	1.16	2.63	2.55	2.14	gi|728820170|gb|KHG03611.1|4-hydroxy-3-methylbut-2-en-1-yl diphosphate synthase [Gossypium arboreum]	GO:0008150//biological_process; GO:0016491//oxidoreductase activity; GO:0006629//lipid metabolic process; GO:0043167//ion binding; GO:0009058// biosynthetic process;
CotAD_01697	1.34	1.37	1.34	0.01	0.01	0.01	0.94	0.9	1.13	gi|823153085|ref|XP_012476379.1|PREDICTED: protein argonaute 4-like [Gossypium raimondii]	GO:0003674//molecular_function;
CotAD_01715	2.13	2.24	1.69	0.01	0.01	0.01	0.01	0.01	0.01	gi|823226821|ref|XP_012446241.1|PREDICTED: two-component response regulator-like APRR3 [Gossypium raimondii]	GO:0007165//signal transduction; GO:0003674// molecular_function;
CotAD_01746	7.49	7.21	8.79	5.12	5.08	5.25	3.55	3.67	3.76	gi|802672590|ref|XP_012081549.1|PREDICTED: 40S ribosomal protein S15a-1 [Jatropha curcas]	GO:0003735//structural constituent of ribosome; GO:0005840//ribosome; GO:0006412// translation;
CotAD_01747	1670.88	1610.71	1369.43	7543.65	7250.42	6060.22	2802.46	3087.1	2707.03	gi|823142622|ref|XP_012471110.1|PREDICTED: bidirectional sugar transporter SWEET10-like [Gossypium raimondii]	GO:0005575//cellular_component;
CotAD_01807	13.72	14.85	9.98	5.74	6.03	6.68	7.45	7.09	6.97	gi|823142463|ref|XP_012471033.1|PREDICTED: 21 kDa protein [Gossypium raimondii]	GO:0030234//enzyme regulator activity; GO:0003674// molecular_function;
CotAD_01826	2.48	2.51	2.18	3.88	4.24	4.12	5.4	5.13	6.18	gi|823142404|ref|XP_012471003.1|PREDICTED: cell number regulator 6-like [Gossypium raimondii]
CotAD_01873	3.61	3.43	3.43	2.65	2.29	2.35	6.89	7.05	8.71	gi|728812292|gb|KHG00753.1|hypothetical protein F383_21552 [Gossypium arboreum]	GO:0003674//molecular_function;
CotAD_01895	19.1	19.41	17.14	31.6	27.86	30.24	36.46	36.08	43.47	gi|728819661|gb|KHG03295.1|Serine/threonine-protein kinase AFC2 [Gossypium arboreum]	GO:0043167//ion binding; GO:0006464//cellular protein modification process; GO:0016301// kinase activity;
CotAD_01910	2.98	3	2.27	1.73	1.74	1.48	6.13	5.3	5.97	gi|763752109|gb|KJB19497.1|hypothetical protein B456_003G106100 [Gossypium raimondii]	GO:0016887//ATPase activity; GO:0043167//ion binding; GO:0005575//cellular_component; GO:0006810// transport;
CotAD_01924	1.6	1.64	1.71	5.21	4.72	5.52	4.71	4.46	5.47	gi|823142160|ref|XP_012470883.1|PREDICTED: serine/threonine-protein kinase 16-like [Gossypium raimondii]	GO:0043167//ion binding; GO:0006464//cellular protein modification process; GO:0016301// kinase activity;
CotAD_01968	7.81	7.65	7.85	14.87	13.88	16.97	26.35	30.84	28.16	gi|823142046|ref|XP_012470832.1|PREDICTED: mitochondrial import receptor subunit TOM5 homolog [Gossypium raimondii]
CotAD_01981	5.63	5.19	6.07	1.34	1.34	0.98	2.71	2.45	2.61	gi|728833507|gb|KHG12950.1|40S ribosomal S19-3 -like protein [Gossypium arboreum]	GO:0003677//DNA binding; GO:0003735//structural constituent of ribosome; GO:0034641//cellular nitrogen compound metabolic process; GO:0009058//biosynthetic process; GO:0005840//ribosome; GO:0006412// translation;
CotAD_01990	9.6	9.01	12.98	10.81	11.16	10.43	27.02	29.64	28.24	gi|763751999|gb|KJB19387.1|hypothetical protein B456_003G099600, partial [Gossypium raimondii]	GO:0043167//ion binding; GO:0015979//photosynthesis; GO:0003674//molecular_function; GO:0009579// thylakoid;
CotAD_02007	1.15	1.21	1.12	3.5	3.1	3.27	3.17	2.69	2.84	gi|823141943|ref|XP_012470782.1|PREDICTED: pentatricopeptide repeat-containing protein At5g61400 [Gossypium raimondii]	GO:0003674//molecular_function;
CotAD_02045	17.68	19.42	13.03	9	7.49	8.2	8.96	8.18	10.1	gi|823141840|ref|XP_012470737.1|PREDICTED: ruvB-like 2 [Gossypium raimondii]	GO:0016887//ATPase activity; GO:0043167//ion binding; GO:0004386// helicase activity;
CotAD_02093	6.2	6.55	4.71	19.66	19.59	14.63	13.98	14.19	18.06	gi|823141030|ref|XP_012470336.1|PREDICTED: 60S ribosomal protein L9-like [Gossypium raimondii]	GO:0003735//structural constituent of ribosome; GO:0005840//ribosome; GO:0019843//rRNA binding; GO:0006412// translation;
CotAD_02219	11.58	12.04	8.87	8.24	8.87	8.87	25.73	21.63	23.35	gi|823159579|ref|XP_012479623.1|PREDICTED: ubiquitin thioesterase otubain-like [Gossypium raimondii]	GO:0006464//cellular protein modification process; GO:0003674// molecular_function;
CotAD_02284	21.05	22	24.54	43.98	48.53	48.28	53.58	44.63	49.36	gi|728835059|gb|KHG14502.1|Proteasome subunit alpha type-7 [Gossypium arboreum]	GO:0009056//catabolic process; GO:0043234//protein complex; GO:0008233//peptidase activity; GO:0005622// intracellular;
CotAD_02304	10.03	9.64	13.21	24.17	25.63	25.53	25.31	22.3	24.93	gi|823139011|ref|XP_012469350.1|PREDICTED: uncharacterized protein LOC105787484 [Gossypium raimondii]
CotAD_02376	12.73	13.14	14.54	31.98	30.2	27.97	18.7	18.25	14.29	gi|823192207|ref|XP_012491686.1|PREDICTED: probable protein phosphatase 2C 80 isoform X2 [Gossypium raimondii]	GO:0003674//molecular_function;
CotAD_02394	2.45	2.37	3.07	4.88	4.77	4.51	6.2	5.69	5.27	gi|728842826|gb|KHG22269.1|RING finger 5 [Gossypium arboreum]	GO:0043167//ion binding; GO:0003674// molecular_function;
CotAD_02398	7.62	7.14	8.73	8.65	8.29	9.67	20.6	18.01	20.19	gi|823139250|ref|XP_012469480.1|PREDICTED: BTB/POZ domain-containing protein At3g50780 [Gossypium raimondii]
CotAD_02416	5.82	6.34	6.2	13.79	14.31	15.91	14.68	15.64	15.67	gi|823139290|ref|XP_012469502.1|PREDICTED: extra-large guanine nucleotide-binding protein 1 isoform X2 [Gossypium raimondii]	GO:0007165//signal transduction; GO:0003924//GTPase activity; GO:0004871//signal transducer activity; GO:0003674// molecular_function;
CotAD_02463	2.9	3.12	2.8	1.75	1.96	1.87	9.69	9.99	11.67	gi|671775329|gb|AII99897.1|heat shock transcription factor [Gossypium hirsutum]	GO:0005634//nucleus; GO:0003677//DNA binding; GO:0001071//nucleic acid binding transcription factor activity; GO:0034641//cellular nitrogen compound metabolic process; GO:0009058//biosynthetic process; GO:0006950// response to stress;
CotAD_02474	6.05	6.35	4.49	22.63	20.29	24.46	12.33	10.66	10.88	gi|823139390|ref|XP_012469554.1|PREDICTED: uncharacterized protein LOC105787625 [Gossypium raimondii]
CotAD_02529	2.53	2.63	2.55	1.61	1.42	1.47	0.63	0.66	0.54	gi|823228796|ref|XP_012447144.1|PREDICTED: uncharacterized protein LOC105770476 [Gossypium raimondii]
CotAD_02572	185.78	182.21	218.36	502.21	557.29	565.39	332.7	335.45	417.07	gi|763772567|gb|KJB39690.1|hypothetical protein B456_007G025700 [Gossypium raimondii]
CotAD_02599	6.5	6.41	5.45	9.42	9.44	7.33	13.43	11.74	12.36	gi|823183043|ref|XP_012488715.1|PREDICTED: elicitor-responsive protein 3-like [Gossypium raimondii]	GO:0003674//molecular_function;
CotAD_02616	21.79	23.92	15.07	17.89	17.99	22.92	58	58.04	62.64	gi|823182965|ref|XP_012488689.1|PREDICTED: elongation factor G-2, chloroplastic [Gossypium raimondii]	GO:0003924//GTPase activity; GO:0043167//ion binding; GO:0008135//translation factor activity; GO:0009536// RNA binding; GO:0006412//plastid; // translation;
CotAD_02626	1.98	2.04	1.5	5.32	4.96	4.96	4.09	3.51	3.62	gi|823182912|ref|XP_012488672.1|PREDICTED: small G protein signaling modulator 1-like isoform X2 [Gossypium raimondii]
CotAD_02635	5.22	5.02	5.54	10.43	9.87	11.68	7.5	7.25	7.66	gi|823182882|ref|XP_012488662.1|PREDICTED: polyadenylate-binding protein-interacting protein 11-like isoform X1 [Gossypium raimondii]	GO:0003674//molecular_function;
CotAD_02663	36.07	38.08	37.87	42.97	46.59	43.07	93	94.77	87.03	gi|823182730|ref|XP_012488609.1|PREDICTED: protein yippee-like At4g27740 [Gossypium raimondii]
CotAD_02664	8.72	9.51	6.55	7.95	8.33	6.67	20.08	19.08	16.67	gi|823182718|ref|XP_012488605.1|PREDICTED: uncharacterized protein LOC105801837 isoform X1 [Gossypium raimondii]
CotAD_02712	1.78	1.93	1.99	1.68	1.97	1.93	4.59	4.41	4.5	gi|823182503|ref|XP_012488534.1|PREDICTED: putative transporter arsB [Gossypium raimondii]	GO:0055085//transmembrane transport; GO:0005575// cellular_component;
CotAD_02794	6.05	6.25	4.77	4.15	4.32	3.32	2.07	2.23	2.33	gi|823182085|ref|XP_012488399.1|PREDICTED: probable calcium-binding protein CML27 [Gossypium raimondii]	GO:0043167//ion binding;
CotAD_02803	9.76	9.06	8.72	3.01	2.66	2.7	3.6	3.27	3.66	gi|823182068|ref|XP_012488393.1|PREDICTED: uncharacterized protein LOC105801704 [Gossypium raimondii]	GO:0005575//cellular_component;
CotAD_02812	7.04	6.38	5.87	10.56	11.86	11.06	25.65	25.55	19.96	gi|823181995|ref|XP_012488367.1|PREDICTED: bifunctional D-cysteine desulfhydrase/1-aminocyclopropane-1-carboxylate deaminase, mitochondrial isoform X1 [Gossypium raimondii]	GO:0003674//molecular_function;
CotAD_02842	53.38	58.22	38.25	24.86	21.58	25.02	29.83	30.16	32.89	gi|823174814|ref|XP_012485896.1|PREDICTED: dual specificity phosphatase Cdc25 [Gossypium raimondii]
CotAD_02873	20.2	20.64	18.65	44.11	41.67	39.35	42.22	42.83	38.28	gi|823174713|ref|XP_012485861.1|PREDICTED: 60S ribosomal protein L24-like [Gossypium raimondii]
CotAD_02914	0.01	0.01	0.01	0.43	0.47	0.39	0.99	1.03	0.95	gi|728842161|gb|KHG21604.1|putative cytosolic iron-sulfur assembly protein [Gossypium arboreum]	GO:0022607//cellular component assembly; GO:0005829//cytosol; GO:0043234//protein complex; GO:0009058//biosynthetic process; GO:0003674// molecular_function;
CotAD_02925	2.83	2.72	3.27	5.88	5.93	6.85	4.79	4.45	4.02	gi|823174477|ref|XP_012485792.1|PREDICTED: uncharacterized protein LOC105799668 [Gossypium raimondii]
CotAD_02949	41.09	40.99	53.07	18.75	17.85	20.7	20.14	22.84	22.45	gi|823161157|ref|XP_012480444.1|PREDICTED: putative ER lumen protein-retaining receptor C28H8.4 [Gossypium raimondii]	GO:0005575//cellular_component; GO:0006810//transport; GO:0003674// molecular_function;
CotAD_02975	0.19	0.2	0.15	0.2	0.23	0.2	1.59	1.87	1.79	gi|728813798|gb|KHG01333.1|Baculoviral IAP repeat-containing 1b [Gossypium arboreum]
CotAD_02976	9.26	9.02	10.37	4.15	4.12	3.97	4.6	4.01	4.44	gi|823161224|ref|XP_012480476.1|PREDICTED: uncharacterized protein LOC105795410 [Gossypium raimondii]
CotAD_02996	0.69	0.65	0.85	0.9	0.97	0.92	2.7	2.97	2.58	gi|590683844|ref|XP_007041692.1|SAUR-like auxin-responsive protein family, putative [Theobroma cacao]	GO:0008150//biological_process;
CotAD_03043	2.83	2.57	3.06	5.18	4.8	5.68	5.98	5.95	7.75	gi|823161367|ref|XP_012480555.1|PREDICTED: uncharacterized protein LOC105795466 isoform X1 [Gossypium raimondii]
CotAD_03056	3.47	3.49	3.33	5.81	5.43	5.71	8.48	8.6	7.4	gi|823161417|ref|XP_012480577.1|PREDICTED: K(+) efflux antiporter 3, chloroplastic [Gossypium raimondii]	GO:0055085//transmembrane transport; GO:0022857//transmembrane transporter activity; GO:0005575//cellular_component; GO:0006810// transport;
CotAD_03074	4.87	4.69	6.61	12.38	14.13	12.76	11.75	12.87	14.5	gi|823161449|ref|XP_012480594.1|PREDICTED: proteasome assembly chaperone 2 [Gossypium raimondii]
CotAD_03076	61.88	58.01	72.92	29.88	31.67	30.94	51.64	60.18	60.23	gi|823161451|ref|XP_012480595.1|PREDICTED: uncharacterized protein LOC105795498 [Gossypium raimondii]	GO:0043234//protein complex; GO:0009579// thylakoid;
CotAD_03122	0.26	0.27	0.19	0.9	1.05	1.05	2.79	2.74	2.24	gi|728810338|gb|KHF99568.1|gamma-glutamyl ligase [Gossypium arboreum]
CotAD_03137	10.45	11.41	7.51	13.35	14.17	16.91	20.01	20	19.03	gi|823161606|ref|XP_012480679.1|PREDICTED: uncharacterized protein LOC105795542 isoform X1 [Gossypium raimondii]
CotAD_03157	0.81	0.74	0.85	2.17	1.88	2.16	2.65	2.55	2.81	gi|728846498|gb|KHG25941.1|Golgin candidate 2 -like protein [Gossypium arboreum]
CotAD_03158	22.57	21.8	19.53	35.06	30.72	32.53	65.15	67.63	72.24	gi|823144019|ref|XP_012471828.1|PREDICTED: tubulin beta-7 chain [Gossypium raimondii]	GO:0008150//biological_process; GO:0005856//cytoskeleton; GO:0006461//protein complex assembly; GO:0003924//GTPase activity; GO:0005198//structural molecule activity; GO:0043167//ion binding; GO:0043234// protein complex;
CotAD_03181	5.84	5.98	6.54	3.4	3.03	3.23	2.85	2.7	3.36	gi|823176155|ref|XP_012486350.1|PREDICTED: pentatricopeptide repeat-containing protein At1g73400, mitochondrial [Gossypium raimondii]	GO:0003674//molecular_function;
CotAD_03190	1.79	1.94	1.79	6.62	5.64	6.19	5.8	5.67	5	gi|823176137|ref|XP_012486344.1|PREDICTED: tryptophan aminotransferase-related protein 2 isoform X1 [Gossypium raimondii]	GO:0016829//lyase activity;
CotAD_03203	4.2	4.48	3.8	6.14	5.44	6.24	18.59	17.15	16.43	gi|728843525|gb|KHG22968.1|26S protease regulatory subunit 6B -like protein [Gossypium arboreum]	GO:0005737//cytoplasm; GO:0009056//catabolic process; GO:0043167//ion binding; GO:0003674// molecular_function;
CotAD_03220	2.16	1.97	2.11	3.92	4.51	4.44	5.87	5.75	5.09	gi|823166296|ref|XP_012483111.1|PREDICTED: nucleolar GTP-binding protein 1 [Gossypium raimondii]	GO:0022857//transmembrane transporter activity; GO:0043167//ion binding; GO:0005575//cellular_component; GO:0006810// transport;
CotAD_03224	2.76	2.97	3.27	6.86	7.04	8.42	5.91	6.19	5.75	gi|823175926|ref|XP_012486275.1|PREDICTED: uncharacterized protein LOC105799991 [Gossypium raimondii]
CotAD_03246	7.18	7.45	5.02	3.67	3.85	3.43	18.09	16.09	18.68	gi|823175869|ref|XP_012486257.1|PREDICTED: abscisic acid receptor PYL4-like [Gossypium raimondii]
CotAD_03250	15.13	14.03	12.15	14.99	15.63	14.44	33.4	30.96	27.38	gi|728851270|gb|KHG30713.1|40S ribosomal S4 [Gossypium arboreum]	GO:0003723//RNA binding; GO:0003735//structural constituent of ribosome; GO:0005840//ribosome; GO:0006412// translation;
CotAD_03266	36.15	34.87	39.17	78.68	80.09	64.43	39.25	42.26	41.82	gi|823175813|ref|XP_012486238.1|PREDICTED: bifunctional monothiol glutaredoxin-S16, chloroplastic [Gossypium raimondii]	GO:0016491//oxidoreductase activity; GO:0042592//homeostatic process; GO:0003674// molecular_function;
CotAD_03267	7.44	6.9	10.44	4.79	5.24	5	19.12	19.79	15.54	gi|728850912|gb|KHG30355.1|Acyl-coenzyme A oxidase 4, peroxisomal -like protein [Gossypium arboreum]	GO:0008150//biological_process; GO:0016491//oxidoreductase activity; GO:0043167// ion binding;
CotAD_03288	9.95	9.14	9.74	12.35	11.71	14.13	22.5	19.99	21.11	gi|823175711|ref|XP_012486208.1|PREDICTED: glycerol-3-phosphate 2-O-acyltransferase 6 [Gossypium raimondii]	GO:0008150//biological_process; GO:0016746// transferase activity; // transferring acyl groups;
CotAD_03305	5.91	6.49	6.5	1.89	2.09	1.81	1.65	1.45	1.49	gi|823175633|ref|XP_012486187.1|PREDICTED: myb-related protein B-like [Gossypium raimondii]	GO:0003677//DNA binding;
CotAD_03328	7.83	7.68	8.55	5.4	5.47	4.37	3.66	3.79	4.22	gi|823175524|ref|XP_012486148.1|PREDICTED: probable protein phosphatase 2C 38 [Gossypium raimondii]	GO:0016791//phosphatase activity; GO:0043167//ion binding; GO:0006464// cellular protein modification process;
CotAD_03382	97.63	100.51	86.11	191.2	187.9	195.43	128.63	138.43	120.75	gi|763769484|gb|KJB36699.1|hypothetical protein B456_006G171900 [Gossypium raimondii]
CotAD_03429	4.35	4.12	4.94	8.43	8.29	10.55	6.34	7.19	7.53	gi|823129755|ref|XP_012450133.1|PREDICTED: uncharacterized protein LOC105773061 isoform X1 [Gossypium raimondii]
CotAD_03461	8.67	9.31	6.62	3.94	4.32	3.98	8.37	8.14	8.42	gi|823137197|ref|XP_012468383.1|PREDICTED: uncharacterized protein LOC105786474 isoform X2 [Gossypium raimondii]	GO:0043167//ion binding; GO:0003674// molecular_function;
CotAD_03465	32.13	34.07	23.05	50.78	53.21	54.41	69.14	69.05	69.32	gi|89212812|gb|ABD63906.1|actin depolymerizing factor 2 [Gossypium hirsutum]	GO:0005856//cytoskeleton; GO:0007010//cytoskeleton organization; GO:0008092// cytoskeletal protein binding;
CotAD_03491	5.5	5.98	6.7	2.96	2.8	3.03	4	4	5.05	gi|728833521|gb|KHG12964.1|ATP-dependent zinc metalloprotease FTSH 10, mitochondrial -like protein [Gossypium arboreum]	GO:0008150//biological_process; GO:0043167//ion binding; GO:0008233//peptidase activity; GO:0005575// cellular_component;
CotAD_03498	1.48	1.54	1.03	2.84	3.14	3.47	4.65	5.14	4.85	gi|823137286|ref|XP_012468430.1|PREDICTED: pectin acetylesterase 5-like isoform X1 [Gossypium raimondii]	GO:0003674//molecular_function;
CotAD_03518	2.51	2.4	3.16	3	3.16	3.08	8.65	8.75	7.32	gi|823137338|ref|XP_012468458.1|PREDICTED: 60S ribosomal protein L35a-3-like [Gossypium raimondii]	GO:0003735//structural constituent of ribosome; GO:0005840//ribosome; GO:0006412// translation;
CotAD_03574	1.94	1.98	1.6	4.55	4.47	3.85	2.81	2.95	2.7	gi|823137326|ref|XP_012468451.1|PREDICTED: receptor-like protein 12 [Gossypium raimondii]	GO:0003674//molecular_function;
CotAD_03596	4.92	4.9	3.77	7.67	8.01	9.22	11.79	9.98	10.48	gi|823143771|ref|XP_012471697.1|PREDICTED: F-box/LRR-repeat protein 3-like isoform X3 [Gossypium raimondii]	GO:0003674//molecular_function;
CotAD_03599	11.01	10.73	9.1	4.14	3.65	3.79	7.32	7.92	7.65	gi|823224650|ref|XP_012445098.1|PREDICTED: uncharacterized protein LOC105769178 [Gossypium raimondii]
CotAD_03637	8.22	8.97	5.76	7.64	8.62	8.22	19.01	18.06	14.86	gi|728838668|gb|KHG18111.1|weak chloroplast movement under blue light 1 -like protein [Gossypium arboreum]
CotAD_03648	5.45	5.64	4.51	14.43	12.25	13.88	11.47	10.54	11.86	gi|823228200|ref|XP_012446864.1|PREDICTED: probable BOI-related E3 ubiquitin-protein ligase 2 [Gossypium raimondii]	GO:0005634//nucleus; GO:0043167//ion binding; GO:0006464//cellular protein modification process; GO:0003674//molecular_function; GO:0006950// response to stress;
CotAD_03688	2	2.01	2.05	7.16	6.68	6.32	5.47	5.4	5.36	gi|823230319|ref|XP_012447885.1|PREDICTED: isoflavone 3'-hydroxylase-like [Gossypium raimondii]	GO:0008150//biological_process; GO:0016491//oxidoreductase activity; GO:0043167//ion binding; GO:0003674// molecular_function;
CotAD_03694	2.18	2	2.6	2.87	3.03	2.89	8.46	9.82	9.62	gi|823225054|ref|XP_012445316.1|PREDICTED: 3-oxo-Delta(4,5)-steroid 5-beta-reductase-like [Gossypium raimondii]
CotAD_03695	8	7.64	6.41	6.67	7.36	7.21	19.88	20.54	22.49	gi|823225056|ref|XP_012445317.1|PREDICTED: 3-oxo-Delta(4,5)-steroid 5-beta-reductase-like [Gossypium raimondii]
CotAD_03697	2.65	2.88	2.54	4.51	4.8	5.51	6.59	6.85	6.24	gi|728850467|gb|KHG29910.1|Syntaxin-61 -like protein [Gossypium arboreum]	GO:0016192//vesicle-mediated transport; GO:0005575// cellular_component;
CotAD_03707	3.17	3.01	3.75	2.97	3.02	2.8	8.96	9.09	8.5	gi|823226185|ref|XP_012445908.1|PREDICTED: zinc finger protein ZAT10-like [Gossypium raimondii]	GO:0043167//ion binding;
CotAD_03740	18.68	17.55	17.02	40.53	37.49	36.58	49.65	54.5	49.39	gi|823184328|ref|XP_012489161.1|PREDICTED: methylesterase 10-like [Gossypium raimondii]
CotAD_03742	28.79	30.63	32.59	57.22	57.64	49.54	73.69	78.47	87.63	gi|728832404|gb|KHG11847.1|Polyneuridine-aldehyde esterase [Gossypium arboreum]
CotAD_03755	0.8	0.85	0.93	1.93	1.83	1.61	4.19	3.66	4.27	gi|823184278|ref|XP_012489145.1|PREDICTED: NEDD8-conjugating enzyme Ubc12 [Gossypium raimondii]
CotAD_03773	0.8	0.85	0.54	0.9	0.83	0.85	3.16	2.7	2.84	gi|823184209|ref|XP_012489122.1|PREDICTED: vacuolar protein sorting-associated protein 35A-like isoform X2 [Gossypium raimondii]	GO:0005623//cell; GO:0016192//vesicle-mediated transport; GO:0043234//protein complex; GO:0006810//transport; GO:0003674// molecular_function;
CotAD_03793	0.01	0.01	0.01	0.01	0.01	0.01	0.97	0.89	0.9	gi|823184114|ref|XP_012489088.1|PREDICTED: probable protein phosphatase 2C 60 [Gossypium raimondii]	GO:0016791//phosphatase activity; GO:0043167//ion binding; GO:0006464// cellular protein modification process;
CotAD_03866	10.88	11.82	9.25	23.06	24.42	19.27	21.59	23.03	19.91	gi|763813589|gb|KJB80441.1|hypothetical protein B456_013G097900 [Gossypium raimondii]
CotAD_03868	2.22	2.19	2.19	3.69	3.86	4.24	7.2	7.91	6.64	gi|823183803|ref|XP_012488980.1|PREDICTED: D-aminoacyl-tRNA deacylase-like isoform X1 [Gossypium raimondii]	GO:0009056//catabolic process; GO:0006520//cellular amino acid metabolic process; GO:0003674// molecular_function;
CotAD_03918	1.34	1.37	1.52	2.68	2.82	2.66	3.84	3.96	3.63	gi|728817715|gb|KHG02550.1|ABC transporter A family member 2 [Gossypium arboreum]	GO:0016887//ATPase activity; GO:0043167//ion binding; GO:0005575//cellular_component; GO:0006810//transport; GO:0003674// molecular_function;
CotAD_03972	20.92	20.16	27.98	24.61	23.33	26.1	48.22	51.2	44.94	gi|823183360|ref|XP_012488822.1|PREDICTED: beta-amylase 3, chloroplastic-like [Gossypium raimondii]	GO:0005975//carbohydrate metabolic process; GO:0009056//catabolic process; GO:0016798// hydrolase activity; // acting on glycosyl bonds;
CotAD_04020	38.01	40.48	42.71	17.88	20.85	20.28	21.03	23.72	24.13	gi|728838465|gb|KHG17908.1|hypothetical protein F383_22040 [Gossypium arboreum]	GO:0003674//molecular_function;
CotAD_04064	4.35	4.23	5.55	8.27	9.51	9.25	13.4	12.14	13.82	gi|823154027|ref|XP_012476870.1|PREDICTED: protein PELOTA 1 [Gossypium raimondii]	GO:0034655//nucleobase-containing compound catabolic process;
CotAD_04082	2.39	2.46	2.32	6.67	6	6.23	4.32	4.53	4.41	gi|823154061|ref|XP_012476889.1|PREDICTED: histidine--tRNA ligase [Gossypium raimondii]	GO:0005737//cytoplasm; GO:0043167//ion binding; GO:0006399//tRNA metabolic process; GO:0006520//cellular amino acid metabolic process; GO:0016874//ligase activity; GO:0006412// translation;
CotAD_04088	0.67	0.64	0.52	1.28	1.22	1.16	3.33	2.83	2.99	gi|763759281|gb|KJB26612.1|hypothetical protein B456_004G263200 [Gossypium raimondii]
CotAD_04093	8.64	9.49	7.58	4.82	5.58	5.26	4.38	4.18	3.56	gi|823154123|ref|XP_012476923.1|PREDICTED: protein KRI1 homolog [Gossypium raimondii]
CotAD_04094	21.71	19.76	22.07	30.27	31.51	33.5	68.1	65.4	69.9	gi|823154127|ref|XP_012476926.1|PREDICTED: iron-sulfur cluster assembly protein 1-like [Gossypium raimondii]	GO:0022607//cellular component assembly; GO:0043167//ion binding; GO:0009058//biosynthetic process; GO:0003674// molecular_function;
CotAD_04116	15.62	15.22	14.88	34.44	33.95	25.6	23.48	23.58	21.13	gi|823154203|ref|XP_012476966.1|PREDICTED: single-stranded DNA-bindig protein WHY2, mitochondrial [Gossypium raimondii]	GO:0003677//DNA binding; GO:0034641//cellular nitrogen compound metabolic process; GO:0009058// biosynthetic process;
CotAD_04143	1.67	1.73	1.94	2.59	2.23	2.26	4.72	5.45	4.92	gi|823265261|ref|XP_012465369.1|PREDICTED: E3 ubiquitin-protein ligase RGLG2 [Gossypium raimondii]	GO:0043167//ion binding; GO:0003674// molecular_function;
CotAD_04148	23.08	22.24	20.98	9.18	9.59	11.5	14.92	13.8	12.92	gi|823154290|ref|XP_012477014.1|PREDICTED: peroxisomal 2,4-dienoyl-CoA reductase [Gossypium raimondii]	GO:0008150//biological_process; GO:0016491// oxidoreductase activity;
CotAD_04180	5.19	5.15	6.91	13.49	14.09	13.85	12.14	12.5	12.44	gi|823154379|ref|XP_012477063.1|PREDICTED: tubby-like F-box protein 7 [Gossypium raimondii]	GO:0003674//molecular_function;
CotAD_04186	33.26	31.7	35.66	46.88	46.33	38.34	71.51	72.59	89.27	gi|823154395|ref|XP_012477072.1|PREDICTED: small nuclear ribonucleoprotein E-like [Gossypium raimondii]	GO:0005634//nucleus; GO:0006397// mRNA processing;
CotAD_04200	8.42	8.17	9.66	18.64	17.39	16.98	20.76	19.71	16.5	gi|823260901|ref|XP_012463175.1|PREDICTED: eukaryotic translation initiation factor isoform 4G-1-like [Gossypium raimondii]	GO:0003723//RNA binding; GO:0003674// molecular_function;
CotAD_04201	3.73	3.93	2.99	4.39	4.54	5.02	9.78	9.79	7.19	gi|728836880|gb|KHG16323.1|hypothetical protein F383_08228 [Gossypium arboreum]	GO:0003674//molecular_function;
CotAD_04208	2.95	3.16	2.35	2.81	2.71	2.85	6.26	6.61	6.12	gi|728816049|gb|KHG02047.1|PHD finger 3 [Gossypium arboreum]	GO:0005634//nucleus; GO:0043167//ion binding; GO:0034641//cellular nitrogen compound metabolic process; GO:0009058// biosynthetic process;
CotAD_04241	2.8	2.66	2.61	3.77	3.57	4.03	7.25	7.89	7.27	gi|823154573|ref|XP_012477167.1|PREDICTED: 3-ketoacyl-CoA synthase 11-like [Gossypium raimondii]	GO:0044281//small molecule metabolic process; GO:0016746//transferase activity; GO:0006629// transferring acyl groups; GO:0009058//lipid metabolic process; GO:0005575//biosynthetic process; // cellular_component;
CotAD_04320	1.05	1.09	0.8	0.62	0.54	0.55	0.01	0.01	0.01	gi|728833956|gb|KHG13399.1|hypothetical protein F383_10003 [Gossypium arboreum]	GO:0043167//ion binding; GO:0006464//cellular protein modification process; GO:0016301//kinase activity; GO:0003674// molecular_function;
CotAD_04324	12.21	12.49	12.2	20.25	23.31	21.03	29.27	28.77	33.7	gi|728821385|gb|KHG04310.1|Phosphatidylinositol-3,4,5-trisphosphate 3-phosphatase and dual-specificity phosphatase PTEN [Gossypium arboreum]	GO:0008150//biological_process; GO:0016791//phosphatase activity; GO:0003674// molecular_function;
CotAD_04408	3.39	3.5	3.58	8.29	8.44	8.59	7.4	7.61	5.81	gi|823262530|ref|XP_012464019.1|PREDICTED: replication factor C subunit 3-like isoform X1 [Gossypium raimondii]	GO:0003677//DNA binding; GO:0009058//biosynthetic process; GO:0006259// DNA metabolic process;
CotAD_04414	2.84	3.05	2.18	7.3	8.6	7.71	6.57	6.53	6.58	gi|823262804|ref|XP_012464157.1|PREDICTED: exosome component 10-like isoform X1 [Gossypium raimondii]	GO:0005634//nucleus; GO:0004518//nuclease activity; GO:0043234//protein complex; GO:0034641//cellular nitrogen compound metabolic process; GO:0003674// molecular_function;
CotAD_04488	1.16	1.25	1.07	2.21	2.48	2.18	3.53	3.89	4.01	gi|728845088|gb|KHG24531.1|Uncharacterized protein F383_31464 [Gossypium arboreum]
CotAD_04497	1.66	1.62	2.06	4.96	5.19	5.3	2.78	3.07	3.3	gi|823260054|ref|XP_012462745.1|PREDICTED: pentatricopeptide repeat-containing protein At1g08610-like [Gossypium raimondii]	GO:0003674//molecular_function;
CotAD_04520	9.39	8.56	7.94	18.2	19.27	19.41	14.85	14.99	15.01	gi|823157912|ref|XP_012478838.1|PREDICTED: S-adenosylmethionine decarboxylase proenzyme [Gossypium raimondii]	GO:0016829//lyase activity; GO:0034641//cellular nitrogen compound metabolic process; GO:0009058// biosynthetic process;
CotAD_04551	7.31	6.92	6.71	2.39	2.13	2.56	3.71	4.25	4.4	gi|728841208|gb|KHG20651.1|hypothetical protein F383_25845 [Gossypium arboreum]	GO:0044281//small molecule metabolic process; GO:0005975//carbohydrate metabolic process; GO:0051186//cofactor metabolic process; GO:0034641//cellular nitrogen compound metabolic process; GO:0003674// molecular_function;
CotAD_04567	3.85	4.01	3.33	8.72	8.63	7.13	5.74	6.84	6.17	gi|728814097|gb|KHG01435.1|Mitochondrial zinc maintenance 1, mitochondrial [Gossypium arboreum]
CotAD_04591	16.64	16.23	20.56	9.09	8.27	8.38	10.45	9.36	9.02	gi|823262321|ref|XP_012463907.1|PREDICTED: RNA polymerase I termination factor-like [Gossypium raimondii]	GO:0003677//DNA binding;
CotAD_04610	15.16	15.04	17.35	7.13	7.8	8.26	11.58	11.64	10.2	gi|728808400|gb|KHF98250.1|Serrate RNA effector molecule -like protein [Gossypium arboreum]	GO:0043167//ion binding;
CotAD_04622	0.95	0.95	0.86	2.82	2.83	3.14	2.42	2.12	2.33	gi|823262732|ref|XP_012464121.1|PREDICTED: probable aquaporin TIP1-2 [Gossypium raimondii]	GO:0005575//cellular_component; GO:0006810//transport; GO:0003674// molecular_function;
CotAD_04648	2.02	2.02	1.48	3.39	3.82	3.95	5.07	5.31	6.33	gi|823258231|ref|XP_012461820.1|PREDICTED: serine/arginine repetitive matrix protein 1 isoform X1 [Gossypium raimondii]	GO:0006397//mRNA processing;
CotAD_04679	2.24	2.45	2.3	2.74	2.74	2.68	6.36	7.2	6.12	gi|728813317|gb|KHG01162.1|30S ribosomal S18 [Gossypium arboreum]	GO:0003735//structural constituent of ribosome; GO:0005840//ribosome; GO:0006412// translation;
CotAD_04684	0.86	0.83	1.07	0.01	0.01	0.01	0.47	0.43	0.48	gi|823262105|ref|XP_012463793.1|PREDICTED: aspartic proteinase-like protein 2 [Gossypium raimondii]	GO:0008150//biological_process; GO:0008233// peptidase activity;
CotAD_04695	8.81	9.66	9.43	16.49	16.9	20.91	19.24	18.09	22.4	gi|728832975|gb|KHG12418.1|U5 small nuclear ribonucleoprotein component [Gossypium arboreum]	GO:0043167//ion binding;
CotAD_04696	2.88	3.1	3.2	6.6	7.02	6.33	4.51	4.29	4.25	gi|823249191|ref|XP_012457244.1|PREDICTED: uncharacterized protein LOC105778159 [Gossypium raimondii]
CotAD_04720	3.1	3.36	3.08	4.69	4.43	5.46	6.84	6.37	7.16	gi|823259485|ref|XP_012462450.1|PREDICTED: BTB/POZ and MATH domain-containing protein 4 isoform X1 [Gossypium raimondii]	GO:0003674//molecular_function;
CotAD_04736	0.97	0.99	0.8	1.55	1.79	1.61	3.44	3.86	3.68	gi|823260971|ref|XP_012463213.1|PREDICTED: bifunctional epoxide hydrolase 2-like [Gossypium raimondii]	GO:0003674//molecular_function;
CotAD_04738	1.23	1.25	1.18	3.16	3.02	2.61	4.33	4.87	4.3	gi|823263985|ref|XP_012464750.1|PREDICTED: bifunctional epoxide hydrolase 2-like [Gossypium raimondii]	GO:0003674//molecular_function;
CotAD_04786	1.42	1.29	1.34	1.71	1.7	2.17	3.98	3.81	4.33	gi|823259798|ref|XP_012462613.1|PREDICTED: protein EMSY-LIKE 3 isoform X2 [Gossypium raimondii]
CotAD_05087	2.67	2.75	2.83	3.5	3.57	3.46	9.2	10.38	9.01	gi|823190226|ref|XP_012491078.1|PREDICTED: uncharacterized protein LOC105803434 [Gossypium raimondii]
CotAD_05100	8.57	8.5	10.47	6.5	6.04	5.7	4.51	4.02	4.73	gi|823190274|ref|XP_012491096.1|PREDICTED: uncharacterized protein LOC105803441 [Gossypium raimondii]
CotAD_05167	0.59	0.58	0.66	0.54	0.57	0.6	2.41	2.49	2.18	gi|823190554|ref|XP_012491182.1|PREDICTED: putative methyltransferase NSUN6 isoform X1 [Gossypium raimondii]	GO:0003723//RNA binding; GO:0008168// methyltransferase activity;
CotAD_05174	14.79	16.05	15.63	37.9	34.93	31.27	33.63	39.4	35.18	gi|823190575|ref|XP_012491188.1|PREDICTED: receptor-like protein kinase FERONIA [Gossypium raimondii]	GO:0043167//ion binding; GO:0006464//cellular protein modification process; GO:0016301// kinase activity;
CotAD_05179	2.66	2.44	2.61	10.02	12.06	10.98	5.95	6.34	5.8	gi|823190584|ref|XP_012491191.1|PREDICTED: putative disease resistance protein At1g50180 [Gossypium raimondii]	GO:0043167//ion binding;
CotAD_05262	0.7	0.7	0.79	1.55	1.31	1.43	2.81	3.27	3.07	gi|763775964|gb|KJB43087.1|hypothetical protein B456_007G183300 [Gossypium raimondii]	GO:0043167//ion binding; GO:0006464//cellular protein modification process; GO:0016301// kinase activity;
CotAD_05264	19.76	18.7	17.37	40.2	41.98	46.82	47.95	50.54	48.39	gi|823190985|ref|XP_012491314.1|PREDICTED: alpha/beta hydrolase domain-containing protein 17B-like [Gossypium raimondii]
CotAD_05287	11.01	11.2	13.97	15.52	16.67	15.87	24.32	25.57	25.38	gi|823191101|ref|XP_012491358.1|PREDICTED: uncharacterized protein LOC105803623 isoform X1 [Gossypium raimondii]
CotAD_05288	3.2	2.95	4.32	6.02	5.83	4.89	7.97	7.22	6.77	gi|728840779|gb|KHG20222.1|putative inactive receptor kinase -like protein [Gossypium arboreum]	GO:0043167//ion binding; GO:0006464//cellular protein modification process; GO:0016301//kinase activity; GO:0003674// molecular_function;
CotAD_05290	3.56	3.59	2.57	7.14	6.46	6.14	5.33	4.77	5.23	gi|823191135|ref|XP_012491369.1|PREDICTED: protein NSP-INTERACTING KINASE 1 [Gossypium raimondii]	GO:0043167//ion binding; GO:0006464//cellular protein modification process; GO:0016301//kinase activity; GO:0003674// molecular_function;
CotAD_05331	6.45	6.21	7.53	14.7	17.45	16.15	13.26	12.12	14.67	gi|823184637|ref|XP_012489263.1|PREDICTED: F-box protein FBW2-like [Gossypium raimondii]	GO:0003674//molecular_function;
CotAD_05337	9.07	8.29	10.93	19.32	17.33	20.44	14.97	14.66	16.6	gi|823184706|ref|XP_012489287.1|PREDICTED: annexin D2-like [Gossypium raimondii]	GO:0043167//ion binding; GO:0008289// lipid binding;
CotAD_05343	12.14	12.72	11.68	6.59	5.87	5.57	18.99	17.21	17.56	gi|823184744|ref|XP_012489299.1|PREDICTED: 60S ribosomal protein L30-like [Gossypium raimondii]	GO:0003735//structural constituent of ribosome; GO:0005840//ribosome; GO:0006412// translation;
CotAD_05351	0.74	0.76	0.9	3.29	3.58	3	1.6	1.89	1.76	gi|823184791|ref|XP_012489315.1|PREDICTED: probable ATP synthase 24 kDa subunit, mitochondrial [Gossypium raimondii]
CotAD_05426	10.46	10.58	8.72	5.59	5.66	4.62	21.36	20.23	18.8	gi|763808992|gb|KJB75894.1|hypothetical protein B456_012G063600 [Gossypium raimondii]
CotAD_05466	19.29	19.51	17.75	32.48	32.35	27.45	39.27	41.33	33.79	gi|728838626|gb|KHG18069.1|hypothetical protein F383_21636 [Gossypium arboreum]	GO:0008150//biological_process; GO:0016757// transferase activity; // transferring glycosyl groups;
CotAD_05478	2.46	2.3	2.59	5.08	4.83	5.96	7.21	7.36	9.22	gi|823185812|ref|XP_012489663.1|PREDICTED: probable receptor-like protein kinase At5g47070 [Gossypium raimondii]	GO:0043167//ion binding; GO:0006464//cellular protein modification process; GO:0016301// kinase activity;
CotAD_05486	0.01	0.01	0.01	0.01	0.01	0.01	0.87	0.88	1.01	gi|823185915|ref|XP_012489691.1|PREDICTED: histone-lysine N-methyltransferase SETD2-like [Gossypium raimondii]
CotAD_05504	4.45	4.58	5.28	6.53	6.46	7.17	9.31	10.54	10.57	gi|763771857|gb|KJB38980.1|hypothetical protein B456_007G088200, partial [Gossypium raimondii]	GO:0005737//cytoplasm; GO:0005783//endoplasmic reticulum; GO:0043234//protein complex; GO:0006810// transport;
CotAD_05514	2.92	3.05	3.75	1.1	1.22	1.1	1.64	1.59	1.81	gi|823186146|ref|XP_012489759.1|PREDICTED: UDP-glucuronate 4-epimerase 3-like [Gossypium raimondii]	GO:0005975//carbohydrate metabolic process; GO:0003674//molecular_function; GO:0016853// isomerase activity;
CotAD_05527	1.75	1.73	2.22	1.63	1.58	1.5	5.16	5.05	5.57	gi|823186272|ref|XP_012489802.1|PREDICTED: synaptotagmin-4-like isoform X1 [Gossypium raimondii]	GO:0034641//cellular nitrogen compound metabolic process; GO:0009058//biosynthetic process; GO:0003674//molecular_function; GO:0006950// response to stress;
CotAD_05540	3.34	3.44	3.87	8.07	8.34	6.78	7.06	7.51	6.7	gi|823186419|ref|XP_012489856.1|PREDICTED: protein-ribulosamine 3-kinase, chloroplastic [Gossypium raimondii]
CotAD_05577	1.29	1.23	1.35	1.52	1.33	1.44	3.62	3.75	3.16	gi|728841254|gb|KHG20697.1|hypothetical protein F383_09663 [Gossypium arboreum]	GO:0044281//small molecule metabolic process; GO:0016746//transferase activity; GO:0005737// transferring acyl groups; GO:0043234//cytoplasm; // protein complex;
CotAD_05642	12.18	11.8	12.92	12.45	13.3	12.44	28.9	30.98	32.79	gi|823238904|ref|XP_012452106.1|PREDICTED: protein TIC 20-II, chloroplastic [Gossypium raimondii]
CotAD_05645	0.37	0.4	0.34	1.03	1.22	1.17	2	1.81	1.68	gi|763801391|gb|KJB68346.1|hypothetical protein B456_010G240000 [Gossypium raimondii]	GO:0005737//cytoplasm; GO:0008135//translation factor activity; GO:0006412// RNA binding; // translation;
CotAD_05650	1.43	1.35	1.81	0.88	0.81	0.89	4.22	3.65	4.25	gi|823234116|ref|XP_012449694.1|PREDICTED: uncharacterized protein LOC105772788 [Gossypium raimondii]	GO:0043167//ion binding;
CotAD_05667	0.69	0.75	0.57	0.52	0.45	0.53	2.2	2.21	2.91	gi|823244385|ref|XP_012454848.1|PREDICTED: magnesium-chelatase subunit ChlI, chloroplastic [Gossypium raimondii]	GO:0051186//cofactor metabolic process; GO:0043167//ion binding; GO:0015979//photosynthesis; GO:0034641//cellular nitrogen compound metabolic process; GO:0009058//biosynthetic process; GO:0016874// ligase activity;
CotAD_05674	2.08	2.1	2.42	4.65	4.83	5.76	3.19	2.88	2.84	gi|823248907|ref|XP_012457108.1|PREDICTED: ras-related protein RABA1f [Gossypium raimondii]	GO:0006913//nucleocytoplasmic transport; GO:0007165//signal transduction; GO:0003924//GTPase activity; GO:0043167//ion binding; GO:0005575//cellular_component; GO:0006810//transport; GO:0005622// intracellular;
CotAD_05687	38.34	36.07	31.73	92.56	94.59	78.32	72.26	81.39	85.69	gi|823234198|ref|XP_012449735.1|PREDICTED: 30S ribosomal protein S5, chloroplastic-like [Gossypium raimondii]	GO:0003723//RNA binding; GO:0003735//structural constituent of ribosome; GO:0005840//ribosome; GO:0006412// translation;
CotAD_05700	9.15	9.21	7.53	3.42	3.62	3.91	4.59	4.58	5.02	gi|823234173|ref|XP_012449722.1|PREDICTED: DNA-directed RNA polymerase II subunit RPB2 [Gossypium raimondii]	GO:0003677//DNA binding; GO:0016779//nucleotidyltransferase activity; GO:0034641//cellular nitrogen compound metabolic process; GO:0009058//biosynthetic process; GO:0003674// molecular_function;
CotAD_05702	11.5	11.17	11.68	11.95	13.54	13.78	26.8	24.81	26.42	gi|823246176|ref|XP_012455758.1|PREDICTED: clathrin light chain 1-like [Gossypium raimondii]	GO:0016192//vesicle-mediated transport; GO:0005737//cytoplasm; GO:0005198//structural molecule activity; GO:0016023//cytoplasmic membrane-bounded vesicle; GO:0005794//Golgi apparatus; GO:0043234//protein complex; GO:0006810//transport; GO:0005886// plasma membrane;
CotAD_05726	1.27	1.16	1.23	4.61	4.32	4.39	5.7	4.99	5.33	gi|823237362|ref|XP_012451331.1|PREDICTED: uncharacterized protein LOC105773773 isoform X1 [Gossypium raimondii]
CotAD_05730	2.05	2.11	1.54	1.94	1.9	2.16	4.63	4.45	5.32	gi|823235368|ref|XP_012450322.1|PREDICTED: uncharacterized protein LOC105773168 [Gossypium raimondii]
CotAD_05743	0.39	0.38	0.34	1.38	1.39	1.73	2.25	2.44	2.18	gi|728831410|gb|KHG10853.1|B-cell receptor-associated 31 [Gossypium arboreum]	GO:0005783//endoplasmic reticulum; GO:0005575//cellular_component; GO:0006810// transport;
CotAD_05767	1.66	1.73	2.13	3.37	3.84	3.74	4.67	4.65	4.42	gi|728848645|gb|KHG28088.1|superoxide dismutase 1 copper chaperone [Gossypium arboreum]	GO:0043167//ion binding; GO:0006810// transport;
CotAD_05804	8.41	7.82	7.65	14.43	14.54	17.59	21.19	18.81	21.77	gi|823229239|ref|XP_012447362.1|PREDICTED: uncharacterized protein LOC105770627 [Gossypium raimondii]
CotAD_05820	6.16	5.64	7.67	13.34	12.22	11.34	32.29	30.95	26.46	gi|823165106|ref|XP_012482492.1|PREDICTED: uncharacterized protein LOC105797106 [Gossypium raimondii]
CotAD_05848	1.01	0.97	1.14	0.01	0.01	0.01	0.87	0.94	0.95	gi|823165036|ref|XP_012482458.1|PREDICTED: coronatine-insensitive protein 1-like [Gossypium raimondii]
CotAD_05908	2.32	2.18	2.67	3.25	3.2	2.79	6.28	5.54	6.03	gi|728830595|gb|KHG10038.1|NAC domain-containing 78 -like protein [Gossypium arboreum]	GO:0003677//DNA binding; GO:0034641//cellular nitrogen compound metabolic process; GO:0009058// biosynthetic process;
CotAD_05978	4.93	5.14	5.92	10.14	9.81	9.45	10.91	12.92	11.87	gi|823164670|ref|XP_012482277.1|PREDICTED: autophagy-related protein 8i isoform X1 [Gossypium raimondii]
CotAD_06005	17.45	18.17	17.81	21.74	25.58	25.01	71.61	66.35	80.77	gi|728833359|gb|KHG12802.1|4-hydroxy-3-methylbut-2-enyl diphosphate reductase [Gossypium arboreum]	GO:0003723//RNA binding; GO:0003735//structural constituent of ribosome; GO:0005840//ribosome; GO:0006412// translation;
CotAD_06029	0.66	0.71	0.64	1.25	1.39	1.44	2.5	2.57	2.49	gi|823164496|ref|XP_012482191.1|PREDICTED: aldehyde dehydrogenase 22A1 [Gossypium raimondii]	GO:0008150//biological_process; GO:0016491// oxidoreductase activity;
CotAD_06040	24.7	23.44	25.3	25.5	25.3	21.53	45.11	47.18	55.52	gi|823265907|ref|XP_012465676.1|PREDICTED: uncharacterized protein LOC105784366 [Gossypium raimondii]
CotAD_06104	5.73	5.32	5.12	11.7	11.81	13.84	8.86	10.04	10.17	gi|728830011|gb|KHG09454.1|28S ribosomal S35, mitochondrial [Gossypium arboreum]
CotAD_06149	5.45	4.92	5.8	2.34	2.26	2.9	3.15	2.76	3.24	gi|728849087|gb|KHG28530.1|Putative glucose-6-phosphate 1-epimerase [Gossypium arboreum]	GO:0005975//carbohydrate metabolic process; GO:0003674//molecular_function; GO:0016853// isomerase activity;
CotAD_06283	0.83	0.83	1.1	1.01	1.07	0.92	6.09	6.07	7.28	gi|823227390|ref|XP_012446520.1|PREDICTED: arginase 1, mitochondrial [Gossypium raimondii]	GO:0016810//hydrolase activity; GO:0043167// acting on carbon-nitrogen (but not peptide) bonds; // ion binding;
CotAD_06296	6.41	6.41	7.19	14.21	13.89	17.83	12.32	10.95	11.5	gi|823227079|ref|XP_012446377.1|PREDICTED: transmembrane protein 18 [Gossypium raimondii]
CotAD_06357	2.61	2.8	1.94	4.71	5.09	4.78	4.95	4.92	5.91	gi|823226883|ref|XP_012446275.1|PREDICTED: uncharacterized protein LOC105769878 [Gossypium raimondii]
CotAD_06382	1.27	1.32	1.07	2.58	2.34	2.37	3.81	4	4.76	gi|728828683|gb|KHG08126.1|hypothetical protein F383_35206 [Gossypium arboreum]	GO:0044281//small molecule metabolic process; GO:0016491//oxidoreductase activity; GO:0042592// homeostatic process;
CotAD_06396	8.98	9.27	7.64	4.79	4.88	5.15	3.41	3.53	3.35	gi|823226676|ref|XP_012446163.1|PREDICTED: trihelix transcription factor GT-2-like [Gossypium raimondii]	GO:0003677//DNA binding;
CotAD_06397	1.71	1.74	2.25	3.17	3.3	2.77	4.47	4.6	5.57	gi|702373684|ref|XP_010062122.1|PREDICTED: U6 snRNA-associated Sm-like protein LSm3 [Eucalyptus grandis]
CotAD_06401	5.22	5.3	5.08	7.52	7.43	5.87	13.28	11.59	12.87	gi|823230457|ref|XP_012447955.1|PREDICTED: vacuolar iron transporter homolog 4-like [Gossypium raimondii]
CotAD_06434	9.85	9.9	12.2	10.93	10.82	8.07	23.13	23.62	27.83	gi|823226455|ref|XP_012446047.1|PREDICTED: target of Myb protein 1-like [Gossypium raimondii]	GO:0006810//transport; GO:0005622// intracellular;
CotAD_06457	20.29	20.59	18.79	26.73	29.11	30.02	54	52.43	43.66	gi|823246256|ref|XP_012455795.1|PREDICTED: signal recognition particle 54 kDa protein 2 [Gossypium raimondii]	GO:0006605//protein targeting; GO:0061024//membrane organization; GO:0003723//RNA binding; GO:0005737//cytoplasm; GO:0003924//GTPase activity; GO:0043167// ion binding;
CotAD_06472	4.06	4.36	4.63	4.82	5.3	4.46	11.33	11.48	11.06	gi|823248379|ref|XP_012456854.1|PREDICTED: uncharacterized protein LOC105777895 isoform X2 [Gossypium raimondii]
CotAD_06510	3.06	2.83	3.65	3.94	3.9	3.11	6.89	7.79	7.97	gi|728822107|gb|KHG04655.1|Copper homeostasis cutC [Gossypium arboreum]
CotAD_06511	9.1	8.97	8.36	3.49	3.81	4.07	4.63	4.78	4.33	gi|823120451|ref|XP_012483198.1|PREDICTED: phosphoinositide phosphatase SAC3 [Gossypium raimondii]	GO:0008150//biological_process; GO:0006629//lipid metabolic process; GO:0009058//biosynthetic process; GO:0003674// molecular_function;
CotAD_06531	0.83	0.87	1.06	1.62	1.62	1.92	3.46	3.32	2.82	gi|763798399|gb|KJB65354.1|hypothetical protein B456_010G091300, partial [Gossypium raimondii]	GO:0005634//nucleus; GO:0003677//DNA binding; GO:0008150//biological_process; GO:0034641//cellular nitrogen compound metabolic process; GO:0009058//biosynthetic process; GO:0003674// molecular_function;
CotAD_06541	6.01	5.61	6.38	7.4	7.95	7.18	12.04	12.19	14.89	gi|823143913|ref|XP_012471771.1|PREDICTED: uncharacterized protein LOC105789088 isoform X1 [Gossypium raimondii]
CotAD_06581	38.01	36.39	46.98	47.98	48.91	41.32	78.22	86.99	78.69	gi|823239375|ref|XP_012452347.1|PREDICTED: protein ELF4-LIKE 3-like [Gossypium raimondii]
CotAD_06675	3.21	3.1	2.87	5.37	5.81	5.14	9.64	9.5	12.21	gi|823239906|ref|XP_012452593.1|PREDICTED: inositol oxygenase 4 isoform X1 [Gossypium raimondii]	GO:0044281//small molecule metabolic process; GO:0005975//carbohydrate metabolic process; GO:0008150//biological_process; GO:0005737//cytoplasm; GO:0016491//oxidoreductase activity; GO:0009056//catabolic process; GO:0043167// ion binding;
CotAD_06691	2.97	3.18	3.57	4.03	3.89	4.74	12.55	13.33	13.48	gi|823120217|ref|XP_012473243.1|PREDICTED: programmed cell death protein 4-like [Gossypium raimondii]
CotAD_06698	11.27	11.28	11.05	14.98	16.73	16.35	29.24	33.33	33.76	gi|823234217|ref|XP_012449745.1|PREDICTED: probable 3-hydroxyisobutyrate dehydrogenase-like 1, mitochondrial [Gossypium raimondii]	GO:0008150//biological_process; GO:0016491//oxidoreductase activity; GO:0003674// molecular_function;
CotAD_06729	1.87	1.72	2.11	2.29	2.22	2.57	5.78	5.32	4.68	gi|728842588|gb|KHG22031.1|Hexokinase-1 [Gossypium arboreum]	GO:0044281//small molecule metabolic process; GO:0005975//carbohydrate metabolic process; GO:0006091//generation of precursor metabolites and energy; GO:0009056//catabolic process; GO:0042592//homeostatic process; GO:0051186//cofactor metabolic process; GO:0043167//ion binding; GO:0034641//cellular nitrogen compound metabolic process; GO:0016301//kinase activity; GO:0003674// molecular_function;
CotAD_06740	39.46	37.2	44	100	97.72	76.99	96.17	92.59	84.9	gi|823154687|ref|XP_012477224.1|PREDICTED: mitochondrial-processing peptidase subunit alpha-like [Gossypium raimondii]	GO:0008150//biological_process; GO:0043167//ion binding; GO:0008233// peptidase activity;
CotAD_06744	5.35	5.25	6.65	13.24	13.41	12.2	17.88	19.53	20.25	gi|823264680|ref|XP_012465085.1|PREDICTED: vacuolar protein sorting-associated protein 32 homolog 2-like [Gossypium raimondii]	GO:0007034//vacuolar transport;
CotAD_06764	7.4	7.79	7.94	3.29	3.73	3.27	11.07	11.61	13.47	gi|823236734|ref|XP_012451022.1|PREDICTED: uncharacterized protein LOC105773564 [Gossypium raimondii]
CotAD_06765	11.37	12.48	10.68	33.44	32.63	26.21	62.82	66.42	53.34	gi|763816196|gb|KJB83048.1|hypothetical protein B456_013G226900 [Gossypium raimondii]
CotAD_06769	1.71	1.87	1.76	4.95	4.63	4.37	3.81	4.16	4.15	gi|823260857|ref|XP_012463150.1|PREDICTED: uncharacterized protein LOC105782745 [Gossypium raimondii]
CotAD_06775	0.46	0.47	0.54	0.44	0.44	0.41	2.43	2.28	1.92	gi|823265247|ref|XP_012465363.1|PREDICTED: uncharacterized protein LOC105784113 [Gossypium raimondii]	GO:0015979//photosynthesis; GO:0043234//protein complex; GO:0009579// thylakoid;
CotAD_06777	23.87	25.35	22.39	12.99	14.76	14.31	48.13	45.97	55.99	gi|823261852|ref|XP_012463662.1|PREDICTED: uncharacterized protein LOC105783039 [Gossypium raimondii]	GO:0015979//photosynthesis; GO:0043234//protein complex; GO:0009579// thylakoid;
CotAD_06818	8.59	7.85	9.45	4.12	4.23	4.31	4.53	4.02	4.71	gi|728808015|gb|KHF97990.1|Arginine--tRNA ligase [Gossypium arboreum]
CotAD_06822	1.85	2.02	1.83	3.39	3.08	3.4	4.6	4.55	4.8	gi|763816073|gb|KJB82925.1|hypothetical protein B456_013G220700, partial [Gossypium raimondii]	GO:0008150//biological_process; GO:0043167//ion binding; GO:0008233// peptidase activity;
CotAD_06840	5.76	6.3	6.12	2.74	3.14	3.12	3.45	4.13	3.85	gi|728829065|gb|KHG08508.1|Exosome complex component RRP41 [Gossypium arboreum]
CotAD_06855	3.84	3.92	3.07	11.45	10.76	10.64	6.36	6.18	5.31	gi|823264471|ref|XP_012464979.1|PREDICTED: G-type lectin S-receptor-like serine/threonine-protein kinase CES101 [Gossypium raimondii]	GO:0005975//carbohydrate metabolic process; GO:0009056//catabolic process; GO:0043167//ion binding; GO:0006464//cellular protein modification process; GO:0016301//kinase activity; GO:0016798// hydrolase activity; // acting on glycosyl bonds;
CotAD_06867	1.81	1.97	1.56	3.11	3.37	3.6	5.73	5.05	5.24	gi|823259436|ref|XP_012462427.1|PREDICTED: omega-6 fatty acid desaturase, chloroplastic isoform X1 [Gossypium raimondii]	GO:0006629//lipid metabolic process;
CotAD_06905	1.05	0.97	1.46	1.65	1.45	1.4	3.64	3.56	4.02	gi|728839903|gb|KHG19346.1|Uncharacterized protein F383_01369 [Gossypium arboreum]
CotAD_06918	1.83	1.67	2.38	3.71	3.42	4.03	5.07	5.11	4.91	gi|728847229|gb|KHG26672.1|Proteasome subunit beta type-6 -like protein [Gossypium arboreum]	GO:0009056//catabolic process; GO:0043234//protein complex; GO:0008233//peptidase activity; GO:0005622// intracellular;
CotAD_07011	6.17	5.63	5.84	18.43	18.65	16.35	20.25	20.59	19.55	gi|728834863|gb|KHG14306.1|hypothetical protein F383_02930 [Gossypium arboreum]	GO:0003674//molecular_function;
CotAD_07099	7.95	8.21	6.97	18.95	18.59	22.13	12.63	13.38	15.18	gi|823197848|ref|XP_012434410.1|PREDICTED: transcription factor ILR3-like [Gossypium raimondii]	GO:0003674//molecular_function;
CotAD_07107	2.87	2.92	3.21	1.67	1.65	1.63	0.8	0.86	0.86	gi|823131796|ref|XP_012459629.1|PREDICTED: dihydroflavonol-4-reductase isoform X1 [Gossypium raimondii]	GO:0003674//molecular_function;
CotAD_07113	6.43	6.72	7.43	5.24	4.48	5.1	13.79	15.48	15.58	gi|823221758|ref|XP_012443574.1|PREDICTED: scarecrow-like protein 21 [Gossypium raimondii]
CotAD_07154	2.96	2.68	2.82	6.48	6.19	5.57	5.16	5.1	5.52	gi|823263946|ref|XP_012464730.1|PREDICTED: UDP-glycosyltransferase 91C1-like [Gossypium raimondii]	GO:0008150//biological_process; GO:0016757// transferase activity; // transferring glycosyl groups;
CotAD_07163	4.57	4.37	5.37	8.89	9.82	9.61	11.11	10.26	9.98	gi|823247338|ref|XP_012456347.1|PREDICTED: E3 ubiquitin-protein ligase RING1 [Gossypium raimondii]	GO:0043167//ion binding; GO:0003674// molecular_function;
CotAD_07429	5.42	5.41	6.81	2.39	2.29	2.82	6.32	7.19	6.86	gi|823228457|ref|XP_012446985.1|PREDICTED: 7-deoxyloganetin glucosyltransferase [Gossypium raimondii]	GO:0008150//biological_process; GO:0016757// transferase activity; // transferring glycosyl groups;
CotAD_07445	21.97	22.67	24.6	50.5	55.66	57.16	48.68	46.87	56.82	gi|823235178|ref|XP_012450227.1|PREDICTED: VQ motif-containing protein 9 [Gossypium raimondii]
CotAD_07478	0.73	0.71	0.57	0.62	0.65	0.65	3.36	3.09	3.15	gi|763791937|gb|KJB58933.1|hypothetical protein B456_009G231400, partial [Gossypium raimondii]
CotAD_07593	10.45	10.89	12.44	5.55	5.5	5.9	5.51	5.35	4.47	gi|823225750|ref|XP_012445687.1|PREDICTED: F-box/kelch-repeat protein At5g43190-like [Gossypium raimondii]	GO:0003674//molecular_function;
CotAD_07595	5.31	5.45	4.12	10.15	10.9	11.56	12.59	13.79	13.43	gi|823227817|ref|XP_012446683.1|PREDICTED: U-box domain-containing protein 4-like isoform X2 [Gossypium raimondii]	GO:0003674//molecular_function;
CotAD_07750	218.11	212.78	266.91	202.24	190.7	217.65	463.33	483.59	505.74	gi|567195004|ref|XP_006405912.1|hypothetical protein EUTSA_v10028070mg [Eutrema salsugineum]
CotAD_08033	5.46	5.59	7.13	6.95	7.75	7.83	13.78	15.35	12.96	gi|823253694|ref|XP_012459484.1|PREDICTED: L-type lectin-domain containing receptor kinase VIII.2-like [Gossypium raimondii]	GO:0043167//ion binding; GO:0006464//cellular protein modification process; GO:0016301//kinase activity; GO:0003674// molecular_function;
CotAD_08037	2.43	2.57	2.89	4.95	4.87	3.71	11.05	12.29	11.67	gi|728809673|gb|KHF99161.1|PP2A regulatory subunit TAP46 -like protein [Gossypium arboreum]	GO:0007165//signal transduction;
CotAD_08111	2.58	2.64	2.85	2.33	2.39	2.15	8.4	8.22	9.24	gi|728812463|gb|KHG00832.1|Auxin response factor 19 -like protein [Gossypium arboreum]	GO:0005634//nucleus; GO:0003677//DNA binding; GO:0008150//biological_process; GO:0034641//cellular nitrogen compound metabolic process; GO:0009058//biosynthetic process; GO:0003674// molecular_function;
CotAD_08196	7.54	6.97	6.97	14.14	16.62	15.38	10.24	11.94	11	gi|823229471|ref|XP_012447475.1|PREDICTED: nifU-like protein 4, mitochondrial [Gossypium raimondii]	GO:0022607//cellular component assembly; GO:0043167//ion binding; GO:0009058//biosynthetic process; GO:0003674// molecular_function;
CotAD_08201	7.39	7.15	8.59	3.6	3.86	3.49	13.06	11.77	13.6	gi|728846143|gb|KHG25586.1|Charged multivesicular body 5 [Gossypium arboreum]	GO:0007034//vacuolar transport;
CotAD_08214	2.23	2.14	1.87	4.81	4.71	6.14	7.19	7.81	8.79	gi|823229372|ref|XP_012447429.1|PREDICTED: prefoldin subunit 1 [Gossypium raimondii]	GO:0051082//unfolded protein binding; GO:0043234//protein complex; GO:0006457// protein folding;
CotAD_08215	4.7	4.24	4.83	8.43	7.62	9.27	12.17	12.73	11.94	gi|823229370|ref|XP_012447428.1|PREDICTED: protein farnesyltransferase/geranylgeranyltransferase type-1 subunit alpha [Gossypium raimondii]	GO:0006464//cellular protein modification process; GO:0016765// transferase activity; // transferring alkyl or aryl (other than methyl) groups;
CotAD_08438	3.23	3.11	2.66	3.1	3.21	2.93	6.61	7.18	5.89	gi|728833773|gb|KHG13216.1|hypothetical protein F383_01659 [Gossypium arboreum]
CotAD_08445	3.4	3.46	2.86	6.25	6.4	8.17	3.94	3.91	4.96	gi|823139666|ref|XP_012469698.1|PREDICTED: uncharacterized protein DDB_G0290685-like isoform X2 [Gossypium raimondii]
CotAD_08452	3.7	3.77	4.11	8.3	7.44	7	8.21	8.7	8.5	gi|823139672|ref|XP_012469702.1|PREDICTED: leucine-rich repeat receptor-like serine/threonine-protein kinase BAM1 [Gossypium raimondii]	GO:0043167//ion binding; GO:0006464//cellular protein modification process; GO:0016301//kinase activity; GO:0003674// molecular_function;
CotAD_08458	6.15	6.46	7.4	9.74	9.6	10.48	14.77	15.34	16.12	gi|728825980|gb|KHG06508.1|Translation initiation factor IF-2 [Gossypium arboreum]
CotAD_08464	8.37	7.7	10.36	13.42	13.94	15.78	27.1	25.02	22.46	gi|823139718|ref|XP_012469726.1|PREDICTED: auxin-responsive protein IAA9 [Gossypium raimondii]	GO:0005634//nucleus; GO:0034641//cellular nitrogen compound metabolic process; GO:0009058//biosynthetic process; GO:0003674// molecular_function;
CotAD_08544	36.51	34.57	29.36	64.54	65.13	73.37	48.54	53.25	43.74	gi|823179790|ref|XP_012487610.1|PREDICTED: haloacid dehalogenase-like hydrolase domain-containing protein At3g48420 isoform X1 [Gossypium raimondii]	GO:0008150//biological_process; GO:0003674// molecular_function;
CotAD_08677	0.55	0.5	0.78	2.45	2.56	2.07	1.44	1.71	1.65	gi|823262694|ref|XP_012464100.1|PREDICTED: galactinol synthase 2-like [Gossypium raimondii]	GO:0005975//carbohydrate metabolic process; GO:0016757// transferase activity; // transferring glycosyl groups;
CotAD_08697	13.25	14.2	11.67	28.06	29.42	29.43	35.86	30.5	33.87	gi|823153354|ref|XP_012476519.1|PREDICTED: GTP-binding protein SAR1A [Gossypium raimondii]	GO:0007165//signal transduction; GO:0043167//ion binding; GO:0006810//transport; GO:0005622// intracellular;
CotAD_08704	294.05	317.67	241.06	158.61	141.72	146.52	142.03	139.44	111.38	gi|823197336|ref|XP_012434242.1|PREDICTED: dnaJ homolog subfamily B member 3-like [Gossypium raimondii]
CotAD_08705	8.12	8.45	10.07	5.74	4.97	5.61	3.75	4.09	4.52	gi|763759012|gb|KJB26343.1|hypothetical protein B456_004G237700 [Gossypium raimondii]	GO:0004518//nuclease activity; GO:0003674// molecular_function;
CotAD_08749	0.01	0.01	0.01	0.53	0.51	0.46	0.98	1.08	1.15	gi|728825775|gb|KHG06403.1|3-methyl-2-oxobutanoate hydroxymethyltransferase [Gossypium arboreum]
CotAD_08754	13.03	13.62	12.83	28.51	25.84	26.35	18.56	18.62	17.27	gi|590643799|ref|XP_007030901.1|Chloroplast-targeted copper chaperone-like protein [Theobroma cacao]	GO:0043167//ion binding; GO:0006810// transport;
CotAD_08761	0.96	0.92	1.24	2.99	2.97	2.41	4.58	4.81	5.49	gi|823153563|ref|XP_012476620.1|PREDICTED: U-box domain-containing protein 38 [Gossypium raimondii]	GO:0006464//cellular protein modification process; GO:0003674// molecular_function;
CotAD_08787	4.69	5.02	5.89	6.54	6.25	5.45	10.51	11.66	11.7	gi|823153651|ref|XP_012476667.1|PREDICTED: probable ribose-5-phosphate isomerase 3, chloroplastic [Gossypium raimondii]	GO:0044281//small molecule metabolic process; GO:0051186//cofactor metabolic process; GO:0034641//cellular nitrogen compound metabolic process; GO:0016853// isomerase activity;
CotAD_08798	4.17	3.98	3.79	3.79	3.85	4.39	10.24	9.3	8.6	gi|823153657|ref|XP_012476671.1|PREDICTED: V-type proton ATPase subunit F-like [Gossypium raimondii]	GO:0016887//ATPase activity; GO:0055085//transmembrane transport; GO:0022857//transmembrane transporter activity; GO:0043234// protein complex;
CotAD_08801	50.77	53.7	40.22	54.68	56.96	69.08	128.27	121.12	129.51	gi|823137548|ref|XP_012468564.1|PREDICTED: uncharacterized protein LOC105786601 [Gossypium raimondii]
CotAD_09034	16.45	16.7	15.87	18.94	18.72	21.56	51.38	50.64	38.68	gi|728831075|gb|KHG10518.1|hypothetical protein F383_11945 [Gossypium arboreum]
CotAD_09047	11.1	10.64	11.32	5.02	4.33	4.6	7.93	8.14	8.41	gi|728840383|gb|KHG19826.1|Protein SET [Gossypium arboreum]	GO:0005634//nucleus; GO:0051276//chromosome organization; GO:0006461// protein complex assembly;
CotAD_09055	4.95	4.89	4.47	2.37	2.53	2.18	1.27	1.33	1.51	gi|823122150|ref|XP_012469659.1|PREDICTED: galactoside 2-alpha-L-fucosyltransferase-like isoform X1 [Gossypium raimondii]	GO:0016757//transferase activity; GO:0071554// transferring glycosyl groups; GO:0005575//cell wall organization or biogenesis; // cellular_component;
CotAD_09070	33.9	33.96	34.98	75.13	75.76	68.44	69.16	63.82	57.16	gi|823122203|ref|XP_012469890.1|PREDICTED: basic proline-rich protein-like [Gossypium raimondii]	GO:0034641//cellular nitrogen compound metabolic process;
CotAD_09164	8.91	8.72	7.9	22.36	21.62	21.06	17.97	19.25	16.78	gi|823260484|ref|XP_012462963.1|PREDICTED: ferredoxin, leaf L-A-like [Gossypium raimondii]	GO:0006091//generation of precursor metabolites and energy; GO:0003674// molecular_function;
CotAD_09172	197.15	179.82	197.8	90.94	94.07	80.91	195.72	218.12	230.02	gi|823203665|ref|XP_012436218.1|PREDICTED: uncharacterized protein LOC105762838 [Gossypium raimondii]
CotAD_09219	1.02	1.06	1.22	1.07	1.07	1.07	2.98	3.3	3.56	gi|823203475|ref|XP_012436153.1|PREDICTED: reticulon-like protein B11 [Gossypium raimondii]
CotAD_09238	14.36	14.88	13.72	26.71	30.63	29.57	27.43	24.32	23.31	gi|823191723|ref|XP_012491548.1|PREDICTED: naringenin,2-oxoglutarate 3-dioxygenase-like isoform X2 [Gossypium raimondii]	GO:0008150//biological_process; GO:0016491// oxidoreductase activity;
CotAD_09247	1.8	1.7	2.38	2.03	2.26	2.37	5.82	5.5	4.7	gi|823205482|ref|XP_012436801.1|PREDICTED: cold shock domain-containing protein 3-like [Gossypium raimondii]	GO:0003677//DNA binding; GO:0043167//ion binding; GO:0034641//cellular nitrogen compound metabolic process; GO:0009058// biosynthetic process;
CotAD_09279	2.41	2.4	1.97	6.22	6.94	5.95	2.84	2.86	2.31	gi|823191486|ref|XP_012491476.1|PREDICTED: NEP1-interacting protein 1 [Gossypium raimondii]	GO:0043167//ion binding; GO:0003674// molecular_function;
CotAD_09303	2.14	2.35	2.11	2.78	2.52	2.86	5.45	4.99	5.13	gi|823191282|ref|XP_012491417.1|PREDICTED: lariat debranching enzyme-like isoform X12 [Gossypium raimondii]	GO:0003674//molecular_function;
CotAD_09317	58.02	57.8	44.68	20.09	23.64	21.94	27	25.76	32.14	gi|823191201|ref|XP_012491392.1|PREDICTED: probable receptor protein kinase TMK1 [Gossypium raimondii]	GO:0043167//ion binding; GO:0006464//cellular protein modification process; GO:0016301//kinase activity; GO:0003674// molecular_function;
CotAD_09325	1.47	1.36	1.76	1.78	1.79	1.38	3.86	4.44	4.51	gi|823191161|ref|XP_012491378.1|PREDICTED: proline-rich receptor-like protein kinase PERK8 [Gossypium raimondii]	GO:0043167//ion binding; GO:0006464//cellular protein modification process; GO:0016301// kinase activity;
CotAD_09329	13.95	15.21	11.25	6.15	5.82	6.69	10.87	10.16	11.22	gi|823191149|ref|XP_012491374.1|PREDICTED: tryptophan synthase beta chain 1 isoform X1 [Gossypium raimondii]	GO:0016829//lyase activity; GO:0043167//ion binding; GO:0006520//cellular amino acid metabolic process; GO:0034641//cellular nitrogen compound metabolic process; GO:0009058// biosynthetic process;
CotAD_09360	10.07	9.38	13.25	5.22	5.33	4.48	7.49	8.17	9.27	gi|823190994|ref|XP_012491318.1|PREDICTED: probable serine/threonine-protein kinase At1g18390 isoform X3 [Gossypium raimondii]	GO:0043167//ion binding; GO:0006464//cellular protein modification process; GO:0016301//kinase activity; GO:0003674// molecular_function;
CotAD_09442	5	5.11	4.41	10.51	12.56	11.7	8.47	8.42	8.28	gi|728819931|gb|KHG03484.1|hypothetical protein F383_08154 [Gossypium arboreum]	GO:0043167//ion binding; GO:0003674// molecular_function;
CotAD_09450	4.28	4.64	3.92	1.35	1.47	1.26	1.61	1.68	1.96	gi|728819928|gb|KHG03481.1|hypothetical protein F383_08151 [Gossypium arboreum]	GO:0008233//peptidase activity;
CotAD_09513	6.79	6.91	7.78	7.29	8	8.53	23.37	22.96	17.72	gi|823219333|ref|XP_012442397.1|PREDICTED: protein kinase APK1A, chloroplastic-like isoform X2 [Gossypium raimondii]	GO:0043167//ion binding; GO:0006464//cellular protein modification process; GO:0016301// kinase activity;
CotAD_09565	1.46	1.56	1.39	2.81	2.69	3.29	4.64	4.14	4.72	gi|728836364|gb|KHG15807.1|Protein-tyrosine sulfotransferase -like protein [Gossypium arboreum]
CotAD_09634	5	4.64	5.42	2.31	2.1	2.04	4.75	4.1	4.41	gi|823221164|ref|XP_012443274.1|PREDICTED: homeobox-leucine zipper protein ATHB-15 [Gossypium raimondii]	GO:0003677//DNA binding; GO:0008289// lipid binding;
CotAD_09639	6.4	5.88	8.3	10.72	8.96	10.14	14.97	14.56	17.36	gi|823227075|ref|XP_012446375.1|PREDICTED: uncharacterized protein LOC105769941 [Gossypium raimondii]	GO:0003677//DNA binding;
CotAD_09649	6.37	6.87	6.41	18.33	19.01	19.09	13.09	13.15	11.05	gi|823228157|ref|XP_012446848.1|PREDICTED: GDSL esterase/lipase APG-like [Gossypium raimondii]	GO:0003674//molecular_function;
CotAD_09678	4.24	4.12	4.48	5.57	4.74	5.35	12.21	10.74	10.47	gi|823225520|ref|XP_012445562.1|PREDICTED: beta-galactosidase 1-like [Gossypium raimondii]	GO:0005975//carbohydrate metabolic process; GO:0003674//molecular_function; GO:0016798// hydrolase activity; // acting on glycosyl bonds;
CotAD_09693	6.56	6.66	6.79	7.35	7.97	8.71	15.89	17.36	17.33	gi|823219154|ref|XP_012442307.1|PREDICTED: putative phospholipid-transporting ATPase 4 [Gossypium raimondii]	GO:0016887//ATPase activity; GO:0043167//ion binding; GO:0005575//cellular_component; GO:0006810// transport;
CotAD_09695	10.07	9.34	13.65	23.81	25	23.52	15.56	16.14	13.15	gi|823219184|ref|XP_012442324.1|PREDICTED: uncharacterized protein LOC105767363 [Gossypium raimondii]
CotAD_09702	5.83	6.39	5.03	6.43	6.45	8.36	14.19	15.05	12.64	gi|728809766|gb|KHF99231.1|Protein phosphatase 2C 16 -like protein [Gossypium arboreum]	GO:0016791//phosphatase activity; GO:0043167//ion binding; GO:0006464// cellular protein modification process;
CotAD_09738	0.78	0.74	0.67	1.52	1.56	1.21	2.63	2.51	2.63	gi|823225328|ref|XP_012445463.1|PREDICTED: alanine aminotransferase 2, mitochondrial isoform X1 [Gossypium raimondii]	GO:0043167//ion binding; GO:0009058//biosynthetic process; GO:0003674// molecular_function;
CotAD_09755	5.67	6.23	3.7	4.53	5.24	4.6	12.94	12.69	10.07	gi|823223209|ref|XP_012444337.1|PREDICTED: ribulose bisphosphate carboxylase/oxygenase activase, chloroplastic isoform X2 [Gossypium raimondii]	GO:0043167//ion binding;
CotAD_09796	10.4	10.24	10.38	27.42	24.03	28.38	24.3	24.95	19.39	gi|823226497|ref|XP_012446070.1|PREDICTED: endoplasmic reticulum oxidoreductin-1-like [Gossypium raimondii]	GO:0008150//biological_process; GO:0016491//oxidoreductase activity; GO:0005783//endoplasmic reticulum; GO:0016853// isomerase activity;
CotAD_10037	3.88	4.13	2.82	1.23	1.23	1.62	0.45	0.47	0.46	gi|728832702|gb|KHG12145.1|putative xyloglucan endotransglucosylase/hydrolase B [Gossypium arboreum]	GO:0005975//carbohydrate metabolic process; GO:0016757//transferase activity; GO:0005618// transferring glycosyl groups; GO:0071554//cell wall; GO:0005576//cell wall organization or biogenesis; GO:0016798//extracellular region; // hydrolase activity; // acting on glycosyl bonds;
CotAD_10038	2.11	1.95	2.54	3.95	3.89	3.74	5.32	5.95	5.2	gi|728811458|gb|KHG00178.1|Hsp70 nucleotide exchange factor FES1 [Gossypium arboreum]	GO:0003674//molecular_function;
CotAD_10042	1.59	1.45	1.91	2.75	2.69	2.51	5.72	5.91	6.22	gi|823185098|ref|XP_012489416.1|PREDICTED: dihydroorotase, mitochondrial isoform X2 [Gossypium raimondii]	GO:0016810//hydrolase activity; GO:0044281// acting on carbon-nitrogen (but not peptide) bonds; GO:0034641//small molecule metabolic process; GO:0009058//cellular nitrogen compound metabolic process; // biosynthetic process;
CotAD_10066	4.91	5.19	3.85	1.9	1.94	2.37	6.22	6.54	5.33	gi|763773507|gb|KJB40630.1|hypothetical protein B456_007G071700 [Gossypium raimondii]	GO:0003674//molecular_function;
CotAD_10076	16.8	18.28	15.8	7.66	7.8	7.94	11.74	10.95	10.25	gi|823129143|ref|XP_012446513.1|PREDICTED: transcription factor ICE1-like isoform X1 [Gossypium raimondii]	GO:0003674//molecular_function;
CotAD_10096	1.82	1.66	2.58	6.35	5.82	5.44	6.99	7.23	5.7	gi|823180144|ref|XP_012487726.1|PREDICTED: myb-related protein 315-like [Gossypium raimondii]	GO:0003677//DNA binding;
CotAD_10101	1.42	1.5	1.13	2.29	2.18	2.19	3.4	3.37	4.45	gi|823128898|ref|XP_012445120.1|PREDICTED: uncharacterized protein LOC105769190 [Gossypium raimondii]
CotAD_10147	4.94	4.58	4.07	7.37	7.67	8.99	12.55	11.42	10.8	gi|823185597|ref|XP_012489589.1|PREDICTED: probable calcium-binding protein CML45 [Gossypium raimondii]	GO:0043167//ion binding;
CotAD_10149	4.68	4.56	4.89	11.08	9.94	10.54	10.63	11.01	8.57	gi|728839451|gb|KHG18894.1|NAC domain-containing protein [Gossypium arboreum]	GO:0003677//DNA binding; GO:0034641//cellular nitrogen compound metabolic process; GO:0009058// biosynthetic process;
CotAD_10162	0.01	0.01	0.01	0.86	0.88	1.05	1.17	1	1.04	gi|728847286|gb|KHG26729.1|LIMR family protein [Gossypium arboreum]
CotAD_10417	36.62	35.43	42.55	9.04	9.55	9.73	9.78	9.85	8.06	gi|567916648|ref|XP_006450330.1|hypothetical protein CICLE_v10010138mg [Citrus clementina]	GO:0003735//structural constituent of ribosome; GO:0005840//ribosome; GO:0006412// translation;
CotAD_10422	8.28	8.25	6.06	15.67	17.02	15.16	15.44	15.36	16.09	gi|823120856|ref|XP_012442040.1|PREDICTED: uncharacterized protein LOC105767032 [Gossypium raimondii]
CotAD_10460	2.95	2.74	2.95	3.28	3.2	3.81	10.67	10.62	10.51	gi|823121044|ref|XP_012450213.1|PREDICTED: probable CCR4-associated factor 1 homolog 7 [Gossypium raimondii]	GO:0005634//nucleus; GO:0003674// molecular_function;
CotAD_10481	2.63	2.74	2.52	2.87	2.79	2.71	5.17	5.2	6.1	gi|823121150|ref|XP_012455892.1|PREDICTED: zinc finger CCCH domain-containing protein 39 [Gossypium raimondii]	GO:0043167//ion binding;
CotAD_10487	7.81	7.38	8.69	16.69	15.61	14.26	14.99	16.57	16.26	gi|823121167|ref|XP_012456798.1|PREDICTED: adenine nucleotide transporter BT1, chloroplastic/mitochondrial-like [Gossypium raimondii]	GO:0055085//transmembrane transport;
CotAD_10505	17.68	16.26	21.32	22.52	23.91	28.27	70.11	61.49	72.49	gi|823121284|ref|XP_012461625.1|PREDICTED: translation initiation factor IF-3, chloroplastic-like [Gossypium raimondii]	GO:0008135//translation factor activity; GO:0006412// RNA binding; // translation;
CotAD_10506	4.56	4.74	3.36	1.43	1.55	1.52	4.28	4.84	5.07	gi|823152791|ref|XP_012476228.1|PREDICTED: peptidyl-prolyl cis-trans isomerase CYP63 isoform X1 [Gossypium raimondii]	GO:0006464//cellular protein modification process; GO:0006457//protein folding; GO:0016853// isomerase activity;
CotAD_10514	5.52	5.85	4.05	10.63	11.34	12.8	10.18	10.9	9.34	gi|823121348|ref|XP_012464769.1|PREDICTED: protein trichome birefringence-like 18 [Gossypium raimondii]
CotAD_10521	266.5	269.92	300.58	135.07	140.91	133.73	134.32	111.37	121.09	gi|823121374|ref|XP_012466012.1|PREDICTED: uncharacterized protein LOC105784633 [Gossypium raimondii]
CotAD_10550	6.3	6.59	4.75	5.26	5.56	6.34	11.92	12.12	13.49	gi|728824479|gb|KHG05799.1|Calnexin [Gossypium arboreum]	GO:0043167//ion binding; GO:0005783//endoplasmic reticulum; GO:0051082//unfolded protein binding; GO:0006457// protein folding;
CotAD_10554	16.35	15.75	16.38	37.33	39.24	30.74	51.16	47.91	46.46	gi|823121570|ref|XP_012467346.1|PREDICTED: magnesium protoporphyrin IX methyltransferase, chloroplastic [Gossypium raimondii]	GO:0051186//cofactor metabolic process; GO:0008168//methyltransferase activity; GO:0034641//cellular nitrogen compound metabolic process; GO:0009058// biosynthetic process;
CotAD_10747	2.3	2.41	1.71	5	4.3	4.86	3.68	3.9	4.33	gi|823189343|ref|XP_012490802.1|PREDICTED: F-box/kelch-repeat protein At3g24760 [Gossypium raimondii]	GO:0003674//molecular_function;
CotAD_10751	5.2	5.34	5.45	8.63	8.21	8.48	16.66	18.5	16.77	gi|728833756|gb|KHG13199.1|vesicle-associated membrane protein [Gossypium arboreum]	GO:0016192//vesicle-mediated transport; GO:0005575// cellular_component;
CotAD_10763	5.63	5.46	5.08	2.65	2.45	2.19	3	3.42	2.97	gi|728824064|gb|KHG05589.1|Cytochrome b5 [Gossypium arboreum]	GO:0003674//molecular_function;
CotAD_10780	12.21	11.1	11.04	25.92	26.33	20.95	16.11	14.43	13.62	gi|823189494|ref|XP_012490850.1|PREDICTED: pentatricopeptide repeat-containing protein At5g48730, chloroplastic [Gossypium raimondii]	GO:0003674//molecular_function;
CotAD_10811	17.46	17.04	20.4	25.73	30.07	27.03	38.93	34.56	40.21	gi|823189650|ref|XP_012490900.1|PREDICTED: peptidyl-prolyl cis-trans isomerase FKBP15-1 [Gossypium raimondii]	GO:0006457//protein folding;
CotAD_10821	0.99	0.9	1.05	0.27	0.27	0.33	3.06	3	3.33	gi|823189679|ref|XP_012490910.1|PREDICTED: cytochrome b561 and DOMON domain-containing protein At3g25290-like [Gossypium raimondii]	GO:0005575//cellular_component;
CotAD_10836	2.91	2.64	2.52	6.35	7.52	7.16	6.06	5.84	5.5	gi|823266722|ref|XP_012466059.1|PREDICTED: fimbrin-2-like isoform X1 [Gossypium raimondii]	GO:0003674//molecular_function;
CotAD_10916	9.64	10.45	10.03	4.39	3.75	3.89	14.02	14.23	11.32	gi|823164341|ref|XP_012482120.1|PREDICTED: protein pleiotropic regulatory locus 1 [Gossypium raimondii]	GO:0003674//molecular_function;
CotAD_10921	0.99	1.02	0.93	2.02	1.72	1.84	4.75	4.76	4.23	gi|823164337|ref|XP_012482118.1|PREDICTED: uncharacterized protein LOC105796837 [Gossypium raimondii]	GO:0003674//molecular_function;
CotAD_10927	1.99	2.17	2.44	7.85	6.88	7.17	4.88	5.73	5.62	gi|728847399|gb|KHG26842.1|hypothetical protein F383_04818 [Gossypium arboreum]	GO:0016746//transferase activity; // transferring acyl groups;
CotAD_10942	5.15	4.97	5.87	10.83	12.15	12.66	7.23	6.79	6.8	gi|823259440|ref|XP_012462430.1|PREDICTED: uncharacterized protein LOC105782309 [Gossypium raimondii]	GO:0006259//DNA metabolic process; GO:0006950//response to stress; GO:0016798// hydrolase activity; // acting on glycosyl bonds;
CotAD_10970	21.96	21.37	23.87	9.64	10.6	11.74	10.52	10.98	12.82	gi|823239188|ref|XP_012452252.1|PREDICTED: cytochrome B5-like protein [Gossypium raimondii]	GO:0003674//molecular_function;
CotAD_10971	4.81	4.74	4.4	4.94	4.45	4.35	11.94	11.95	15.23	gi|823236957|ref|XP_012451135.1|PREDICTED: probable CCR4-associated factor 1 homolog 7 [Gossypium raimondii]	GO:0005634//nucleus; GO:0003674// molecular_function;
CotAD_11050	10.47	10.75	8.54	22.37	19.03	21.06	14.75	13.48	12.51	gi|823121772|ref|XP_012468335.1|PREDICTED: mitochondrial pyruvate carrier 1 [Gossypium raimondii]	GO:0005739//mitochondrion; GO:0006810// transport;
CotAD_11062	0.59	0.55	0.69	1.52	1.4	1.58	2.53	2.47	2.08	gi|728827370|gb|KHG07157.1|60S ribosomal L18-2 -like protein [Gossypium arboreum]	GO:0003735//structural constituent of ribosome; GO:0005840//ribosome; GO:0006412// translation;
CotAD_11074	18.73	19	20.86	9.45	8.11	8.42	9.22	8.93	7.47	gi|590711507|ref|XP_007049127.1|Ribosomal protein S27 [Theobroma cacao]	GO:0003735//structural constituent of ribosome; GO:0005840//ribosome; GO:0006412// translation;
CotAD_11308	1.74	1.81	1.4	4.33	4.02	4.73	4.8	5.02	5.96	gi|728831108|gb|KHG10551.1|hypothetical protein F383_09826 [Gossypium arboreum]	GO:0005975//carbohydrate metabolic process; GO:0003674//molecular_function; GO:0016853// isomerase activity;
CotAD_11313	7.64	8.23	8.01	14.12	14.77	14.04	23.75	20.95	20.28	gi|763770296|gb|KJB37511.1|hypothetical protein B456_006G207900 [Gossypium raimondii]
CotAD_11321	28.5	27.86	26.83	61.81	52.93	61.03	42.46	41.17	44.95	gi|823177081|ref|XP_012486670.1|PREDICTED: loricrin-like [Gossypium raimondii]
CotAD_11363	31.03	29.64	38.87	15.91	16.75	16.27	17.98	19.55	21.72	gi|823177243|ref|XP_012486723.1|PREDICTED: probable protein S-acyltransferase 14 [Gossypium raimondii]	GO:0043167//ion binding;
CotAD_11389	2.93	2.71	3.9	6.17	6.67	6.27	6.71	6.6	4.99	gi|728847841|gb|KHG27284.1|hypothetical protein F383_11722 [Gossypium arboreum]
CotAD_11411	4.69	4.74	3.8	11.6	11.3	11	10.6	9.99	10.07	gi|763770481|gb|KJB37696.1|hypothetical protein B456_006G216000 [Gossypium raimondii]
CotAD_11434	5.72	5.23	5.4	11.64	13.03	13.97	15.02	13.29	13.78	gi|823177558|ref|XP_012486828.1|PREDICTED: protein ABCI12, chloroplastic isoform X1 [Gossypium raimondii]
CotAD_11449	45.09	47.71	56.12	150.06	141.56	124.96	95.63	89.72	102.71	gi|823177679|ref|XP_012486868.1|PREDICTED: probable pectate lyase 1 [Gossypium raimondii]
CotAD_11455	3.61	3.68	2.82	4.71	5.26	5.27	10.31	10.18	13.14	gi|823177736|ref|XP_012486887.1|PREDICTED: uncharacterized aarF domain-containing protein kinase At1g79600, chloroplastic isoform X1 [Gossypium raimondii]	GO:0043167//ion binding; GO:0006464//cellular protein modification process; GO:0016301// kinase activity;
CotAD_11466	9.6	10	8.12	4.79	4.66	4.08	6.15	7.04	7.18	gi|728850524|gb|KHG29967.1|Phosphoglycerate kinase [Gossypium arboreum]
CotAD_11687	2.94	3.06	2.64	4.05	3.38	3.73	6.87	6.59	5.77	gi|823208035|ref|XP_012437518.1|PREDICTED: transcription factor UNE10-like isoform X2 [Gossypium raimondii]	GO:0005634//nucleus; GO:0001071//nucleic acid binding transcription factor activity; GO:0034641//cellular nitrogen compound metabolic process; GO:0009058//biosynthetic process; GO:0003674// molecular_function;
CotAD_11801	0.65	0.6	0.58	1.72	1.93	1.72	2.18	2.28	2.62	gi|823208459|ref|XP_012437647.1|PREDICTED: SPX and EXS domain-containing protein 1-like isoform X2 [Gossypium raimondii]	GO:0005575//cellular_component;
CotAD_12046	21.51	21.21	19.89	23.87	27.98	27.35	50.87	48.89	48.29	gi|823159976|ref|XP_012479828.1|PREDICTED: 60S ribosomal protein L44-like [Gossypium raimondii]	GO:0003735//structural constituent of ribosome; GO:0005840//ribosome; GO:0006412// translation;
CotAD_12075	14.76	16.21	18.23	36.92	35.18	30.92	30.04	31.28	33.18	gi|823253427|ref|XP_012459337.1|PREDICTED: transcription factor DIVARICATA-like [Gossypium raimondii]	GO:0003677//DNA binding;
CotAD_12150	4.5	4.16	4.75	7.55	7.73	8.33	16.46	15.81	14.41	gi|823263601|ref|XP_012464567.1|PREDICTED: endoplasmic reticulum-Golgi intermediate compartment protein 3-like [Gossypium raimondii]
CotAD_12173	1.88	1.92	2.44	1.95	1.96	1.46	5.54	5.18	6.2	gi|823262789|ref|XP_012464150.1|PREDICTED: protein EXORDIUM-like 2 [Gossypium raimondii]
CotAD_12222	8.35	8.71	7.72	16.97	19.21	18.12	15.5	17.86	17.67	gi|823196066|ref|XP_012492809.1|PREDICTED: myosin-binding protein 1 [Gossypium raimondii]
CotAD_12236	3.39	3.2	4.06	7.05	6.55	7.22	10.93	11.15	9.27	gi|823164012|ref|XP_012481952.1|PREDICTED: ethylene receptor 2 [Gossypium raimondii]	GO:0007165//signal transduction; GO:0005575//cellular_component; GO:0016301//kinase activity; GO:0004871// signal transducer activity;
CotAD_12268	3.49	3.51	4.4	5.48	5.23	6.24	7.48	7.72	8.59	gi|823263357|ref|XP_012464443.1|PREDICTED: probable aldo-keto reductase 1 [Gossypium raimondii]
CotAD_12272	43.45	46.06	45.64	52.3	51.31	56.92	96.65	112.47	106.87	gi|823196198|ref|XP_012492852.1|PREDICTED: probable ribose-5-phosphate isomerase 3, chloroplastic [Gossypium raimondii]	GO:0044281//small molecule metabolic process; GO:0051186//cofactor metabolic process; GO:0034641//cellular nitrogen compound metabolic process; GO:0016853// isomerase activity;
CotAD_12281	5.93	6.44	6.53	4.49	4.71	4.96	2.89	3.34	3.16	gi|728813289|gb|KHG01150.1|Pollen-specific SF21 [Gossypium arboreum]
CotAD_12285	4.37	4.37	4.1	6.12	6.26	6.07	10.48	10.61	11.64	gi|728835866|gb|KHG15309.1|Zeta-carotene desaturase, chloroplastic/chromoplastic [Gossypium arboreum]	GO:0008150//biological_process; GO:0016491//oxidoreductase activity; GO:0006629//lipid metabolic process; GO:0009058// biosynthetic process;
CotAD_12312	7.21	6.72	6.65	7.23	7.36	9.02	13.96	12.71	15.66	gi|823196423|ref|XP_012492925.1|PREDICTED: probable serine/threonine-protein kinase At1g54610 isoform X2 [Gossypium raimondii]	GO:0043167//ion binding; GO:0006464//cellular protein modification process; GO:0016301// kinase activity;
CotAD_12321	4.88	4.64	4.07	1.75	1.63	1.99	3.16	3.6	3.08	gi|763777905|gb|KJB45028.1|hypothetical protein B456_007G288300 [Gossypium raimondii]	GO:0008150//biological_process; GO:0016491// oxidoreductase activity;
CotAD_12326	17.6	16.24	20.52	7.83	8.08	9.83	11.95	11.54	14.04	gi|823196524|ref|XP_012492961.1|PREDICTED: photosynthetic NDH subunit of subcomplex B 2, chloroplastic [Gossypium raimondii]	GO:0005975//carbohydrate metabolic process; GO:0003674// molecular_function;
CotAD_12327	6.89	7.29	5.83	15.3	14.1	14.37	19.43	18.96	17.2	gi|728841853|gb|KHG21296.1|cct8 [Gossypium arboreum]	GO:0043167//ion binding; GO:0051082//unfolded protein binding; GO:0006457// protein folding;
CotAD_12360	4.89	5.28	5.82	1.77	1.93	2.09	2.35	2.1	2.42	gi|728813608|gb|KHG01266.1|Putative ribosomal RNA methyltransferase NOP2 [Gossypium arboreum]	GO:0003723//RNA binding; GO:0042254//ribosome biogenesis; GO:0008168//methyltransferase activity; GO:0034641// cellular nitrogen compound metabolic process;
CotAD_12372	3.25	3.43	3.79	5.86	5.57	5.52	14.99	13.33	13.56	gi|763788583|gb|KJB55579.1|hypothetical protein B456_009G083300 [Gossypium raimondii]
CotAD_12387	4.2	4.02	4.83	6.33	6.2	5.08	9.64	9.83	7.77	gi|763788337|gb|KJB55333.1|hypothetical protein B456_009G082400, partial [Gossypium raimondii]
CotAD_12463	3.75	3.77	4.78	5.63	6.36	6.04	7.52	7.43	9.77	gi|728850526|gb|KHG29969.1|Serine--glyoxylate aminotransferase -like protein [Gossypium arboreum]	GO:0008150//biological_process; GO:0003674// molecular_function;
CotAD_12484	2.07	1.98	2.73	4.66	4.55	5.37	10.69	10.23	8.6	gi|823228163|ref|XP_012446852.1|PREDICTED: mitochondrial tRNA-specific 2-thiouridylase 1 [Gossypium raimondii]	GO:0006399//tRNA metabolic process; GO:0003674// molecular_function;
CotAD_12520	3.91	3.62	4.77	7.75	8.15	7.92	8.61	8.94	8.31	gi|823265233|ref|XP_012465355.1|PREDICTED: uncharacterized protein LOC105784108 [Gossypium raimondii]
CotAD_12530	3.03	3.33	2.1	5.49	5.21	6.25	6.71	7.2	7.6	gi|823260236|ref|XP_012462840.1|PREDICTED: mini-chromosome maintenance complex-binding protein [Gossypium raimondii]
CotAD_12554	8.37	8.29	10.34	15.41	14.85	13.96	18.79	18.43	20.44	gi|823189186|ref|XP_012490750.1|PREDICTED: NADH dehydrogenase [ubiquinone] 1 alpha subcomplex subunit 9, mitochondrial [Gossypium raimondii]
CotAD_12557	5.82	5.6	5.47	2.28	2.45	2.77	5.17	5.48	6.27	gi|823125393|ref|XP_012484074.1|PREDICTED: xyloglucan galactosyltransferase KATAMARI1 [Gossypium raimondii]
CotAD_12612	0.01	0.01	0.01	0.13	0.14	0.15	0.89	0.93	0.94	gi|728837255|gb|KHG16698.1|Autophagy-related 9 [Gossypium arboreum]
CotAD_12627	12.46	11.84	11.31	21.61	24.2	26.1	18.18	15.61	15.86	gi|823188915|ref|XP_012490666.1|PREDICTED: transcription factor bHLH3 [Gossypium raimondii]	GO:0003674//molecular_function;
CotAD_12638	3.01	2.88	2.36	6.05	7.04	6.23	7.22	7.27	6.57	gi|823152838|ref|XP_012476253.1|PREDICTED: signal recognition particle 9 kDa protein [Gossypium raimondii]	GO:0006605//protein targeting; GO:0061024//membrane organization; GO:0003723//RNA binding; GO:0005737//cytoplasm; GO:0006412// translation;
CotAD_12667	32.41	35.09	30.39	68.37	67.05	73.2	58.79	62.41	54.51	gi|823188726|ref|XP_012490601.1|PREDICTED: ETO1-like protein 1 [Gossypium raimondii]	GO:0003674//molecular_function;
CotAD_12669	2.54	2.59	2.04	4.83	4.91	3.79	4.66	4.66	6.01	gi|728829838|gb|KHG09281.1|CAP-Gly domain-containing linker 1 [Gossypium arboreum]
CotAD_12743	56.11	55.54	61.87	153.83	142.62	160.48	167.34	168.57	142.53	gi|823130076|ref|XP_012451805.1|PREDICTED: photosystem II repair protein PSB27-H1, chloroplastic-like [Gossypium raimondii]	GO:0006091//generation of precursor metabolites and energy; GO:0006461//protein complex assembly; GO:0015979// photosynthesis;
CotAD_12765	0.74	0.72	0.94	3.66	3.19	3.44	1.68	1.59	1.77	gi|823210181|ref|XP_012438171.1|PREDICTED: transcription factor bHLH36-like [Gossypium raimondii]	GO:0003677//DNA binding; GO:0003674// molecular_function;
CotAD_12770	4.9	4.69	6.4	0.91	1.01	0.87	1.44	1.39	1.28	gi|728813456|gb|KHG01207.1|Putative E3 ubiquitin-protein ligase RING1a -like protein [Gossypium arboreum]
CotAD_12787	2.06	1.92	2.26	5.45	6.01	5.07	6.2	7.14	7.03	gi|823210286|ref|XP_012438209.1|PREDICTED: heme-binding protein 2-like [Gossypium raimondii]
CotAD_12806	6.09	5.87	6.4	2.93	2.85	2.59	5.37	5.36	4.36	gi|823210368|ref|XP_012438230.1|PREDICTED: CDP-diacylglycerol--serine O-phosphatidyltransferase 1-like [Gossypium raimondii]	GO:0006629//lipid metabolic process; GO:0006520//cellular amino acid metabolic process; GO:0009058// biosynthetic process;
CotAD_12830	7.69	8.04	6.86	19.71	16.42	18.17	9.43	9.31	11.68	gi|823210470|ref|XP_012438260.1|PREDICTED: E3 ubiquitin-protein ligase BOI-like [Gossypium raimondii]	GO:0005634//nucleus; GO:0043167//ion binding; GO:0006464//cellular protein modification process; GO:0003674//molecular_function; GO:0006950// response to stress;
CotAD_12851	51.81	49.18	42.62	21.4	25.18	23.8	27.14	24.32	23.81	gi|823210547|ref|XP_012438284.1|PREDICTED: uncharacterized protein LOC105764296 [Gossypium raimondii]	GO:0005975//carbohydrate metabolic process; GO:0016757//transferase activity; GO:0006464// transferring glycosyl groups; GO:0009058//cellular protein modification process; GO:0005575//biosynthetic process; // cellular_component;
CotAD_12980	4.7	4.69	3.66	3.69	3.42	3.84	8.86	8.75	9.15	gi|763771412|gb|KJB38627.1|hypothetical protein B456_006G263800 [Gossypium raimondii]	GO:0003674//molecular_function;
CotAD_12994	1.06	1.04	1.38	1.14	0.98	1.09	4.37	4.92	4.45	gi|823202827|ref|XP_012435942.1|PREDICTED: dol-P-Man:Man(5)GlcNAc(2)-PP-Dol alpha-1,3-mannosyltransferase [Gossypium raimondii]	GO:0016757//transferase activity; GO:0005783// transferring glycosyl groups; GO:0005575//endoplasmic reticulum; // cellular_component;
CotAD_13023	2.35	2.2	2.23	4.41	4.14	3.69	6.37	5.67	5.57	gi|763780104|gb|KJB47175.1|hypothetical protein B456_008G014000 [Gossypium raimondii]	GO:0005975//carbohydrate metabolic process; GO:0016757//transferase activity; GO:0006464// transferring glycosyl groups; GO:0009058//cellular protein modification process; // biosynthetic process;
CotAD_13045	9.04	8.44	7.3	24	21.51	20.58	20.69	19.75	18.12	gi|823263258|ref|XP_012464389.1|PREDICTED: uncharacterized protein LOC105783461 [Gossypium raimondii]
CotAD_13052	7.65	8.4	6.18	7.12	7.34	6.99	20.19	18.27	17.13	gi|823210787|ref|XP_012438345.1|PREDICTED: probable ribose-5-phosphate isomerase 2 isoform X1 [Gossypium raimondii]	GO:0044281//small molecule metabolic process; GO:0051186//cofactor metabolic process; GO:0034641//cellular nitrogen compound metabolic process; GO:0016853// isomerase activity;
CotAD_13066	4.82	5.14	5.46	4.15	3.62	4.02	1.55	1.69	1.8	gi|823210830|ref|XP_012438360.1|PREDICTED: HMG-Y-related protein B-like [Gossypium raimondii]	GO:0005634//nucleus; GO:0003677//DNA binding; GO:0051276//chromosome organization; GO:0006461//protein complex assembly; GO:0005694//chromosome; GO:0043234//protein complex; GO:0034641//cellular nitrogen compound metabolic process; GO:0009058// biosynthetic process;
CotAD_13090	19.48	19.44	25.34	50.92	59.64	55.97	30.18	30.32	24.85	gi|823210957|ref|XP_012438401.1|PREDICTED: anthranilate synthase beta subunit 2, chloroplastic-like [Gossypium raimondii]	GO:0008150//biological_process;
CotAD_13099	4.92	4.52	5.08	8.38	8.33	9.69	11.74	11.7	14.54	gi|728845795|gb|KHG25238.1|Heat stress transcription factor A-8 -like protein [Gossypium arboreum]	GO:0005634//nucleus; GO:0003677//DNA binding; GO:0001071//nucleic acid binding transcription factor activity; GO:0034641//cellular nitrogen compound metabolic process; GO:0009058//biosynthetic process; GO:0006950// response to stress;
CotAD_13116	20.37	18.38	22.78	10.52	10.26	12.91	10.19	9.16	9.48	gi|823211041|ref|XP_012438426.1|PREDICTED: uncharacterized protein LOC105764417 [Gossypium raimondii]
CotAD_13123	6.09	5.77	7.61	9.52	10.07	8.94	16.86	17.1	14.76	gi|823211063|ref|XP_012438431.1|PREDICTED: transmembrane protein 97-like [Gossypium raimondii]
CotAD_13154	9.48	9.7	6.71	5.69	6.81	6.4	4.31	4.27	3.54	gi|823211180|ref|XP_012438471.1|PREDICTED: uncharacterized protein LOC105764449 [Gossypium raimondii]
CotAD_13202	63.12	61.1	58.48	25.48	27.51	31.58	30.05	27.73	28.95	gi|823211377|ref|XP_012438531.1|PREDICTED: 26S proteasome non-ATPase regulatory subunit 11 homolog [Gossypium raimondii]	GO:0003674//molecular_function;
CotAD_13270	0.51	0.46	0.5	1.97	2.26	1.98	2.6	2.63	2.54	gi|823260673|ref|XP_012463058.1|PREDICTED: tRNA (adenine(58)-N(1))-methyltransferase catalytic subunit trmt61a-like [Gossypium raimondii]	GO:0005737//cytoplasm; GO:0006399//tRNA metabolic process; GO:0008168//methyltransferase activity; GO:0043234// protein complex;
CotAD_13368	2.48	2.38	2.49	3.11	3.15	3.82	6.3	6.22	7.4	gi|823167564|ref|XP_012483702.1|PREDICTED: thioredoxin H2 [Gossypium raimondii]	GO:0044281//small molecule metabolic process; GO:0016491//oxidoreductase activity; GO:0042592// homeostatic process;
CotAD_13372	5.81	5.57	4.97	12.17	11.1	13.21	9.57	9.59	10.57	gi|823167552|ref|XP_012483697.1|PREDICTED: inositol hexakisphosphate and diphosphoinositol-pentakisphosphate kinase 1-like isoform X3 [Gossypium raimondii]	GO:0016791//phosphatase activity; GO:0043167// ion binding;
CotAD_13389	30.65	32.29	31.26	15.37	14.45	14.19	15.53	14.25	16.21	gi|763796526|gb|KJB63481.1|hypothetical protein B456_010G001500 [Gossypium raimondii]	GO:0043167//ion binding; GO:0003674// molecular_function;
CotAD_13403	16.47	16.36	16.37	35.01	33.08	40.51	23.84	22.64	24.92	gi|823224817|ref|XP_012445189.1|PREDICTED: rac-like GTP-binding protein RAC1 [Gossypium raimondii]	GO:0007165//signal transduction; GO:0043167//ion binding; GO:0005575//cellular_component; GO:0006810//transport; GO:0005622// intracellular;
CotAD_13406	3.94	4.03	3.43	8.63	8.53	8.58	3.79	3.75	4.58	gi|823225380|ref|XP_012445492.1|PREDICTED: receptor protein kinase CLAVATA1 [Gossypium raimondii]	GO:0043167//ion binding; GO:0006464//cellular protein modification process; GO:0016301//kinase activity; GO:0003674// molecular_function;
CotAD_13414	65.23	66.13	49.33	136.34	117.1	118.71	172.08	164.62	153.86	gi|823223767|ref|XP_012444634.1|PREDICTED: ferredoxin--NADP reductase, leaf isozyme, chloroplastic [Gossypium raimondii]	GO:0008150//biological_process; GO:0016491// oxidoreductase activity;
CotAD_13440	22.48	23.03	18.57	64.86	59.02	63.26	41.37	46.44	49.23	gi|823224944|ref|XP_012445257.1|PREDICTED: protein ACCUMULATION AND REPLICATION OF CHLOROPLASTS 6, chloroplastic [Gossypium raimondii]
CotAD_13444	1.97	2	2.45	2.94	2.92	2.72	9.05	8.21	7.91	gi|728830179|gb|KHG09622.1|hypothetical protein F383_07959 [Gossypium arboreum]	GO:0043167//ion binding; GO:0005622// intracellular;
CotAD_13472	49.02	48.7	46.25	107.16	111.16	93.32	81.87	84.47	89.92	gi|823224157|ref|XP_012444844.1|PREDICTED: mitogen-activated protein kinase homolog NTF3 [Gossypium raimondii]	GO:0043167//ion binding; GO:0006464//cellular protein modification process; GO:0004871//signal transducer activity; GO:0016301// kinase activity;
CotAD_13490	3.1	2.92	4.27	2.93	3	3.31	0.93	0.93	1.11	gi|823225962|ref|XP_012445796.1|PREDICTED: zinc-finger homeodomain protein 5 [Gossypium raimondii]	GO:0003677//DNA binding;
CotAD_13506	0.95	0.89	0.92	0.01	0.01	0.01	0.15	0.15	0.15	gi|823235301|ref|XP_012450288.1|PREDICTED: random slug protein 5-like [Gossypium raimondii]
CotAD_13515	15.4	16.22	13.2	25.97	27	21.73	33.51	33.75	27.69	gi|823224406|ref|XP_012444969.1|PREDICTED: outer envelope pore protein 24A, chloroplastic [Gossypium raimondii]
CotAD_13540	0.69	0.73	0.77	2.57	2.62	2.1	3.81	4.09	4.01	gi|823224555|ref|XP_012445047.1|PREDICTED: probable E3 ubiquitin-protein ligase ARI8 [Gossypium raimondii]	GO:0043167//ion binding; GO:0006464//cellular protein modification process; GO:0003674// molecular_function;
CotAD_13602	1.66	1.8	1.49	2.32	2.54	2.22	4.49	4.47	5.68	gi|763768577|gb|KJB35792.1|hypothetical protein B456_006G128800 [Gossypium raimondii]	GO:0055085//transmembrane transport; GO:0022857//transmembrane transporter activity; GO:0005575// cellular_component;
CotAD_13713	8.09	7.86	9.58	11.62	12.96	11.9	37.29	35.66	34.6	gi|823172706|ref|XP_012485211.1|PREDICTED: probable NADH dehydrogenase [ubiquinone] 1 alpha subcomplex subunit 12 [Gossypium raimondii]	GO:0016491//oxidoreductase activity; GO:0005575//cellular_component; GO:0003674// molecular_function;
CotAD_13715	7.2	7.67	7.18	14.1	12.21	14.04	15.82	17.75	17.91	gi|823172703|ref|XP_012485210.1|PREDICTED: tryptophan--tRNA ligase, cytoplasmic [Gossypium raimondii]	GO:0005737//cytoplasm; GO:0043167//ion binding; GO:0006399//tRNA metabolic process; GO:0006520//cellular amino acid metabolic process; GO:0016874//ligase activity; GO:0006412// translation;
CotAD_13747	1.62	1.51	1.64	3.58	3.97	3.4	4.54	3.93	4.58	gi|823252755|ref|XP_012458991.1|PREDICTED: transcription factor TCP8-like [Gossypium raimondii]
CotAD_13764	5.93	5.57	6.86	2.98	2.74	2.86	3.87	3.58	3.98	gi|728822681|gb|KHG04945.1|hypothetical protein F383_28945 [Gossypium arboreum]
CotAD_13788	9.18	9.57	8.61	19.79	18.99	22.6	20.46	17.77	18.74	gi|823251888|ref|XP_012458572.1|PREDICTED: probable sodium/metabolite cotransporter BASS1, chloroplastic [Gossypium raimondii]	GO:0005575//cellular_component;
CotAD_13791	7.02	7.21	6.14	13.25	14.98	12.75	12.65	15.14	14.09	gi|823179989|ref|XP_012487671.1|PREDICTED: branchpoint-bridging protein [Gossypium raimondii]	GO:0003723//RNA binding; GO:0043167//ion binding; GO:0006397//mRNA processing; GO:0003674// molecular_function;
CotAD_13856	0.78	0.74	0.88	2.4	2.63	2.92	2.74	2.76	2.06	gi|823253354|ref|XP_012459300.1|PREDICTED: REF/SRPP-like protein At1g67360 [Gossypium raimondii]
CotAD_13865	13.05	12.18	10.77	12.79	13.54	12.1	29.45	30.42	34.18	gi|728845247|gb|KHG24690.1|Ciliary neurotrophic factor [Gossypium arboreum]
CotAD_13868	0.73	0.73	0.55	3.24	3.18	2.58	2.29	2.37	1.97	gi|763811188|gb|KJB78090.1|hypothetical protein B456_012G176900 [Gossypium raimondii]	GO:0003674//molecular_function;
CotAD_13928	6.69	6.58	5.84	5.78	5.25	6.13	13.41	14.19	13.35	gi|823261856|ref|XP_012463664.1|PREDICTED: uncharacterized protein LOC105783040 isoform X2 [Gossypium raimondii]
CotAD_13931	44.94	47.83	40.19	24.39	21.41	23.53	20.59	21.46	23.86	gi|823130882|ref|XP_012455255.1|PREDICTED: 50S ribosomal protein L13, chloroplastic isoform X1 [Gossypium raimondii]	GO:0003735//structural constituent of ribosome; GO:0005840//ribosome; GO:0006412// translation;
CotAD_13937	3.08	2.9	2.84	1.18	1.22	1.26	0.83	0.78	0.67	gi|823260446|ref|XP_012462945.1|PREDICTED: mitochondrial inner membrane protease subunit 1 [Gossypium raimondii]	GO:0006605//protein targeting; GO:0051604//protein maturation; GO:0008233//peptidase activity; GO:0005575//cellular_component; GO:0007005// mitochondrion organization;
CotAD_13957	3.22	2.99	2.61	8.04	7.48	8.72	5.68	5.88	5.84	gi|823198544|ref|XP_012434626.1|PREDICTED: feruloyl CoA ortho-hydroxylase 1-like [Gossypium raimondii]	GO:0008150//biological_process; GO:0016491// oxidoreductase activity;
CotAD_13984	25.99	26.97	28.22	29.54	29.92	32.4	62.15	53.92	60.12	gi|823261036|ref|XP_012463246.1|PREDICTED: CBS domain-containing protein CBSX6 [Gossypium raimondii]
CotAD_14021	1.07	1.01	0.86	0.01	0.01	0.01	0.58	0.48	0.53	gi|728832962|gb|KHG12405.1|hypothetical protein F383_18741 [Gossypium arboreum]
CotAD_14036	2.6	2.46	3.19	3.7	3.77	3.9	6.09	5.9	5.62	gi|763760913|gb|KJB28167.1|hypothetical protein B456_005G031700 [Gossypium raimondii]	GO:0003674//molecular_function;
CotAD_14066	4.64	4.83	3.58	3.13	3.45	3.71	0.28	0.33	0.32	gi|703131905|ref|XP_010104996.1|Ubiquitin-conjugating enzyme E2 10 [Morus notabilis]
CotAD_14079	22.86	23.29	29.69	63.99	58.75	65.9	54.63	50.89	54.65	gi|823183079|ref|XP_012488727.1|PREDICTED: ubiquitin-conjugating enzyme E2 4 [Gossypium raimondii]
CotAD_14081	2.68	2.54	2.13	0.23	0.22	0.18	0.14	0.14	0.17	gi|380006417|gb|AFD29599.1|DEL61 [Gossypium arboreum]	GO:0003674//molecular_function;
CotAD_14110	39.86	38.23	39.42	75.84	72.73	93.08	68.68	77.31	75.02	gi|823182965|ref|XP_012488689.1|PREDICTED: elongation factor G-2, chloroplastic [Gossypium raimondii]	GO:0003924//GTPase activity; GO:0043167//ion binding; GO:0008135//translation factor activity; GO:0009536// RNA binding; GO:0006412//plastid; // translation;
CotAD_14140	2.32	2.17	2.29	5.23	5.83	5.89	7.35	7.86	8.58	gi|763772397|gb|KJB39520.1|hypothetical protein B456_007G018000 [Gossypium raimondii]	GO:0005575//cellular_component;
CotAD_14164	5.75	5.5	5.46	8.61	9.1	9.56	12.17	12.54	12.58	gi|823182691|ref|XP_012488596.1|PREDICTED: pentatricopeptide repeat-containing protein At3g49240 [Gossypium raimondii]	GO:0003674//molecular_function;
CotAD_14166	3.72	3.91	3.56	8.66	8.65	7.59	7.3	7.77	7.58	gi|728829083|gb|KHG08526.1|putative pectinesterase/pectinesterase inhibitor 34 -like protein [Gossypium arboreum]	GO:0005618//cell wall; GO:0071554//cell wall organization or biogenesis; GO:0030234//enzyme regulator activity; GO:0003674// molecular_function;
CotAD_14215	19.73	20.59	21.21	21.21	22.06	17.48	44.36	46.82	40.16	gi|728810609|gb|KHF99740.1|Mitogen-activated protein kinase kinase kinase 13-A [Gossypium arboreum]	GO:0043167//ion binding; GO:0006464//cellular protein modification process; GO:0016301//kinase activity; GO:0003674// molecular_function;
CotAD_14255	6.19	5.97	6.74	8.98	8.68	11.11	13.51	14.76	14.96	gi|823204570|ref|XP_012436516.1|PREDICTED: shaggy-related protein kinase kappa isoform X1 [Gossypium raimondii]	GO:0043167//ion binding; GO:0006464//cellular protein modification process; GO:0016301// kinase activity;
CotAD_14339	2.92	3.08	2.25	5.03	5.55	6.16	9.13	8.75	9.57	gi|728839277|gb|KHG18720.1|Caffeoyl-CoA O-methyltransferase 1 [Gossypium arboreum]	GO:0008168//methyltransferase activity;
CotAD_14361	2.47	2.6	1.71	2.34	2.1	2.43	6.31	6.27	4.82	gi|823188845|ref|XP_012490641.1|PREDICTED: transcription factor UNE12 isoform X2 [Gossypium raimondii]	GO:0003674//molecular_function;
CotAD_14381	9.03	8.36	8.68	4.1	4.46	4.31	9.84	11.83	10.82	gi|823188930|ref|XP_012490671.1|PREDICTED: bet1-like SNARE 1-1 isoform X1 [Gossypium raimondii]	GO:0003674//molecular_function;
CotAD_14432	1.09	1.19	1.02	0.01	0.01	0.01	0.47	0.44	0.47	gi|728847942|gb|KHG27385.1|Tetratricopeptide repeat 7A [Gossypium arboreum]	GO:0003674//molecular_function;
CotAD_14436	0.78	0.77	0.85	0.73	0.72	0.71	2.84	3.06	2.8	gi|823189142|ref|XP_012490736.1|PREDICTED: probable LRR receptor-like serine/threonine-protein kinase At4g08850 [Gossypium raimondii]	GO:0043167//ion binding; GO:0006464//cellular protein modification process; GO:0016301//kinase activity; GO:0003674// molecular_function;
CotAD_14451	6.29	6.43	6.75	3.72	3.54	3.27	2.73	2.68	3.5	gi|823189218|ref|XP_012490760.1|PREDICTED: uncharacterized protein LOC105803248 [Gossypium raimondii]
CotAD_14460	103.16	105.46	91.62	113.05	103.76	99.54	276.37	241.22	253.26	gi|728836280|gb|KHG15723.1|Photosystem I reaction center subunit IV, chloroplastic [Gossypium arboreum]	GO:0015979//photosynthesis; GO:0043234//protein complex; GO:0009579// thylakoid;
CotAD_14461	1.21	1.14	1.31	2.52	2.71	2.51	3.82	3.8	3.12	gi|823189286|ref|XP_012490783.1|PREDICTED: uncharacterized protein LOC105803256 isoform X8 [Gossypium raimondii]
CotAD_14480	3.17	3.16	2.67	6.06	5.75	6.43	6.38	5.89	5.82	gi|823189377|ref|XP_012490812.1|PREDICTED: uncharacterized protein LOC105803278 isoform X1 [Gossypium raimondii]
CotAD_14484	6.71	6.58	6	12.34	12.23	14.7	15.01	14.29	12.1	gi|728811930|gb|KHG00551.1|PPPDE peptidase domain-containing 2 [Gossypium arboreum]
CotAD_14502	5.57	5.11	6.03	9.2	9.99	8.29	12.52	11.05	12.34	gi|823197990|ref|XP_012434454.1|PREDICTED: probable disease resistance protein At4g27220 [Gossypium raimondii]	GO:0043167//ion binding; GO:0003674// molecular_function;
CotAD_14516	1.87	1.76	1.71	1.42	1.52	1.77	4.56	3.96	4.29	gi|728811665|gb|KHG00358.1|2,3-bisphosphoglycerate-independent phosphoglycerate mutase [Gossypium arboreum]	GO:0005975//carbohydrate metabolic process; GO:0005737//cytoplasm; GO:0009056//catabolic process; GO:0043167//ion binding; GO:0016853// isomerase activity;
CotAD_14543	6.33	6.33	4.98	4.26	3.64	3.89	3.02	2.59	2.85	gi|823163049|ref|XP_012481455.1|PREDICTED: probable phosphoinositide phosphatase SAC9 [Gossypium raimondii]	GO:0003674//molecular_function;
CotAD_14595	20.39	18.58	21.99	49.2	41.57	46.6	46.8	46.19	37.66	gi|823162888|ref|XP_012481368.1|PREDICTED: CBL-interacting protein kinase 2-like [Gossypium raimondii]	GO:0007165//signal transduction; GO:0043167//ion binding; GO:0006464//cellular protein modification process; GO:0016301// kinase activity;
CotAD_14633	9.38	9.23	8.57	19.98	22.64	23.26	20.7	18.49	20.75	gi|823162772|ref|XP_012481309.1|PREDICTED: KH domain-containing protein At2g38610-like [Gossypium raimondii]	GO:0003723//RNA binding;
CotAD_14646	2.84	3.1	3.24	1.05	0.97	0.98	2.49	2.45	2.38	gi|823155057|ref|XP_012477416.1|PREDICTED: pentatricopeptide repeat-containing protein At2g01860-like [Gossypium raimondii]
CotAD_14807	12.4	11.45	11.97	25.83	22.29	25.29	25.77	27.37	29.69	gi|823153363|ref|XP_012476523.1|PREDICTED: uncharacterized protein LOC105792477 isoform X1 [Gossypium raimondii]	GO:0003674//molecular_function; GO:0006950// response to stress;
CotAD_14816	5.32	5.45	4.11	8.95	8.45	9.21	11.03	10.93	11.22	gi|728847140|gb|KHG26583.1|Topless-related 3 -like protein [Gossypium arboreum]	GO:0034641//cellular nitrogen compound metabolic process; GO:0009058//biosynthetic process; GO:0003674// molecular_function;
CotAD_14826	0.87	0.82	0.71	1.08	1.11	1.02	3	2.75	2.95	gi|823153439|ref|XP_012476560.1|PREDICTED: serine/threonine-protein phosphatase PP1 isozyme 9 isoform X2 [Gossypium raimondii]	GO:0003674//molecular_function;
CotAD_14829	0.94	0.96	0.86	1.4	1.38	1.72	3.84	3.92	3.46	gi|763759060|gb|KJB26391.1|hypothetical protein B456_004G2394002, partial [Gossypium raimondii]
CotAD_14858	3.84	4.13	3.04	8.2	7.06	7.48	7.44	7.43	9.37	gi|823153527|ref|XP_012476602.1|PREDICTED: nuclear transcription factor Y subunit C-9-like [Gossypium raimondii]	GO:0005634//nucleus; GO:0003677//DNA binding; GO:0001071//nucleic acid binding transcription factor activity; GO:0043234//protein complex; GO:0034641//cellular nitrogen compound metabolic process; GO:0009058//biosynthetic process; GO:0003674// molecular_function;
CotAD_14864	1.91	1.84	1.59	4.74	4.2	4.59	1.62	1.72	1.46	gi|823153548|ref|XP_012476613.1|PREDICTED: RNA-binding protein cabeza-like [Gossypium raimondii]	GO:0043167//ion binding; GO:0006810// transport;
CotAD_14881	12.04	10.93	15.22	31.1	27.2	31.85	23.79	24.82	22.31	gi|823153584|ref|XP_012476631.1|PREDICTED: probable histone H2AXb [Gossypium raimondii]	GO:0005634//nucleus; GO:0003677//DNA binding; GO:0005694//chromosome; GO:0043234//protein complex; GO:0003674// molecular_function;
CotAD_14894	19.85	18.6	24.16	20.1	19.15	21.5	47.61	55.67	50.02	gi|823153629|ref|XP_012476655.1|PREDICTED: cysteine synthase [Gossypium raimondii]	GO:0006790//sulfur compound metabolic process; GO:0016829//lyase activity; GO:0006520//cellular amino acid metabolic process; GO:0009058// biosynthetic process;
CotAD_14897	17.9	16.71	15.34	7.46	7.08	8.86	13.37	12.53	14.36	gi|728816866|gb|KHG02273.1|Tetratricopeptide repeat 35-A [Gossypium arboreum]	GO:0003674//molecular_function;
CotAD_14903	240.03	261.9	241.23	331.49	358.16	305.96	697.32	676.35	708.9	gi|823153641|ref|XP_012476662.1|PREDICTED: probable aldo-keto reductase 1 [Gossypium raimondii]	GO:0008150//biological_process; GO:0016491// oxidoreductase activity;
CotAD_14936	1.81	1.64	2.43	1.68	1.59	1.68	4.71	4.65	4.59	gi|728812081|gb|KHG00646.1|hypothetical protein F383_20331 [Gossypium arboreum]
CotAD_14942	3.6	3.25	4.73	3.89	4.07	4.07	12.95	11.48	13.55	gi|823153778|ref|XP_012476734.1|PREDICTED: uncharacterized protein LOC105792620 [Gossypium raimondii]
CotAD_15565	85.42	78.27	83.66	99.93	94.75	107.06	225.63	209.65	202.61	gi|823244432|ref|XP_012454874.1|PREDICTED: glyceraldehyde-3-phosphate dehydrogenase A, chloroplastic [Gossypium raimondii]	GO:0005975//carbohydrate metabolic process; GO:0008150//biological_process; GO:0016491//oxidoreductase activity; GO:0003674// molecular_function;
CotAD_15591	4.6	4.83	3.23	9.9	10.82	11.68	8.43	8.71	8.27	gi|823245506|ref|XP_012455417.1|PREDICTED: protein NRT1/ PTR FAMILY 4.3-like [Gossypium raimondii]	GO:0005575//cellular_component; GO:0006810//transport; GO:0003674// molecular_function;
CotAD_15598	4.6	4.46	5.25	10.35	10.63	9.5	10.69	10.6	9.37	gi|823234857|ref|XP_012450055.1|PREDICTED: acyl-CoA-binding domain-containing protein 3-like [Gossypium raimondii]
CotAD_15618	2.45	2.52	2.38	2.36	2.49	2.02	6.03	6.16	7.49	gi|823242219|ref|XP_012453804.1|PREDICTED: plant UBX domain-containing protein 1-like isoform X1 [Gossypium raimondii]	GO:0003674//molecular_function;
CotAD_15631	5.18	4.77	7.3	14.77	15.12	13.46	12.97	15.18	13.49	gi|823128894|ref|XP_012445094.1|PREDICTED: GDSL esterase/lipase At5g14450-like [Gossypium raimondii]	GO:0003674//molecular_function;
CotAD_15635	1.83	1.8	1.71	3.09	3.45	2.91	6.94	7.16	8.31	gi|823168003|ref|XP_012483841.1|PREDICTED: 40S ribosomal protein S17-like [Gossypium raimondii]	GO:0003735//structural constituent of ribosome; GO:0005840//ribosome; GO:0006412// translation;
CotAD_15636	2.22	2.1	3.03	7.53	8.45	8.26	4.63	5.1	5.36	gi|823247362|ref|XP_012456360.1|PREDICTED: oleosin 16.4 kDa-like [Gossypium raimondii]	GO:0005811//lipid particle; GO:0005575// cellular_component;
CotAD_15647	4.17	4.4	3.73	7.15	7.58	6.09	9.05	8.4	7.96
CotAD_15653	4.57	4.85	5.46	9.56	10.09	10.17	6.31	6.93	5.99	gi|823248478|ref|XP_012456907.1|PREDICTED: uncharacterized protein LOC105777929 [Gossypium raimondii]
CotAD_15668	4.87	4.67	6.06	5.53	5.25	5.54	13.52	13.02	12.13	gi|823246704|ref|XP_012456025.1|PREDICTED: phosphoinositide phosphatase SAC6-like isoform X1 [Gossypium raimondii]	GO:0016791//phosphatase activity;
CotAD_15678	8.21	8.05	10.56	5.78	5.66	5.09	4.27	3.92	4.86	gi|823246655|ref|XP_012456001.1|PREDICTED: E3 SUMO-protein ligase RanBP2-like isoform X5 [Gossypium raimondii]	GO:0043167//ion binding;
CotAD_15684	1.01	0.97	0.96	1.54	1.66	1.75	4.45	4.28	3.84	gi|823249566|ref|XP_012457411.1|PREDICTED: uncharacterized protein LOC105778277 [Gossypium raimondii]
CotAD_15863	0.49	0.49	0.49	2.12	2.05	2.04	2.96	2.75	2.75	gi|763810947|gb|KJB77849.1|hypothetical protein B456_012G161100 [Gossypium raimondii]
CotAD_15906	15.66	16.91	10.57	26.85	28.09	22.31	31.98	32.46	28.68	gi|823255689|ref|XP_012460502.1|PREDICTED: zeaxanthin epoxidase, chloroplastic-like [Gossypium raimondii]
CotAD_15926	1.01	0.94	0.99	0.88	0.89	1.02	3.38	3.06	2.95	gi|823251414|ref|XP_012458339.1|PREDICTED: ocs element-binding factor 1-like [Gossypium raimondii]	GO:0003677//DNA binding; GO:0001071//nucleic acid binding transcription factor activity; GO:0034641//cellular nitrogen compound metabolic process; GO:0009058// biosynthetic process;
CotAD_15932	8.74	8.55	10.07	22.5	25.78	24.92	20.01	19.12	23.57	gi|823252893|ref|XP_012459062.1|PREDICTED: coatomer subunit alpha-1-like [Gossypium raimondii]	GO:0016192//vesicle-mediated transport; GO:0005198//structural molecule activity; GO:0016023//cytoplasmic membrane-bounded vesicle; GO:0005794//Golgi apparatus; GO:0043234//protein complex; GO:0006810//transport; GO:0003674// molecular_function;
CotAD_15950	3.81	3.47	5.2	2.13	2.14	2.81	1.1	1.22	1.34	gi|823256704|ref|XP_012460999.1|PREDICTED: peptidyl-prolyl cis-trans isomerase 1-like [Gossypium raimondii]	GO:0006464//cellular protein modification process; GO:0006457//protein folding; GO:0016853// isomerase activity;
CotAD_15968	2.09	2.08	2.43	6.3	6.3	5.43	5.51	5.59	4.92	gi|823263124|ref|XP_012464325.1|PREDICTED: cytochrome P450 71D10-like [Gossypium raimondii]	GO:0008150//biological_process; GO:0016491//oxidoreductase activity; GO:0043167//ion binding; GO:0003674// molecular_function;
CotAD_16189	15.85	14.52	14.81	7.93	7.53	6.65	9.87	9.47	8.8	gi|728831997|gb|KHG11440.1|Cell division topological specificity factor, chloroplastic -like protein [Gossypium arboreum]	GO:0051301//cell division; GO:0022607//cellular component assembly; GO:0007049// cell cycle;
CotAD_16206	7.8	7.48	6.02	8.69	9.02	7.61	16.87	15.67	13.69	gi|823211429|ref|XP_012438548.1|PREDICTED: NAC transcription factor 29-like [Gossypium raimondii]	GO:0003677//DNA binding; GO:0034641//cellular nitrogen compound metabolic process; GO:0009058// biosynthetic process;
CotAD_16222	1.88	1.83	1.63	2.65	2.95	2.98	4.85	4.4	4.49	gi|823211506|ref|XP_012438573.1|PREDICTED: haloacid dehalogenase-like hydrolase domain-containing protein 3 isoform X1 [Gossypium raimondii]	GO:0008150//biological_process; GO:0003674// molecular_function;
CotAD_16228	6.19	6.6	7.04	17.25	18.66	16.02	10.82	11.99	10.61	gi|823183549|ref|XP_012488891.1|PREDICTED: vacuolar protein sorting-associated protein 29 [Gossypium raimondii]
CotAD_16264	19.52	19.15	24.51	34.72	36.03	41.06	41.86	41.09	49.29	gi|823209532|ref|XP_012437977.1|PREDICTED: universal stress protein A-like protein [Gossypium raimondii]	GO:0006950//response to stress;
CotAD_16344	3.4	3.26	4.35	6.81	6.93	5.58	7.97	7.77	8.98	gi|357444921|ref|XP_003592738.1|Myosin-like protein [Medicago truncatula]	GO:0005856//cytoskeleton; GO:0043167//ion binding; GO:0043234//protein complex; GO:0003674// molecular_function;
CotAD_16399	5.31	5.81	4.12	6.21	7.34	7.06	13.17	13.4	10.27	gi|823171431|ref|XP_012484800.1|PREDICTED: uncharacterized protein At4g18255-like [Gossypium raimondii]
CotAD_16419	134.89	143.11	112.21	72.27	75.06	70.08	67.45	63.39	63.17	gi|823124001|ref|XP_012478058.1|PREDICTED: 60S ribosomal protein L7-4-like [Gossypium raimondii]
CotAD_16542	8.98	9.51	6.11	13.59	13.22	13.33	15.31	17.75	16.35	gi|823144792|ref|XP_012472228.1|PREDICTED: 26S proteasome non-ATPase regulatory subunit 13 homolog A [Gossypium raimondii]	GO:0003674//molecular_function;
CotAD_16545	2.1	2.01	2.49	1.78	1.68	2.12	4.91	5.03	5.63	gi|728830283|gb|KHG09726.1|Signal recognition particle receptor subunit beta [Gossypium arboreum]	GO:0007165//signal transduction; GO:0043167//ion binding; GO:0005622// intracellular;
CotAD_16548	5.15	4.78	4.77	10.27	10.24	8.47	11.57	11.06	11.24	gi|823144776|ref|XP_012472219.1|PREDICTED: transcription factor HBP-1a isoform X2 [Gossypium raimondii]	GO:0005634//nucleus; GO:0003677//DNA binding; GO:0001071//nucleic acid binding transcription factor activity; GO:0034641//cellular nitrogen compound metabolic process; GO:0009058// biosynthetic process;
CotAD_16555	10.04	9.82	13.02	5.01	4.93	4.22	5.75	5.84	4.43	gi|728812236|gb|KHG00726.1|putative transcription factor KAN2 -like protein [Gossypium arboreum]	GO:0003677//DNA binding;
CotAD_16578	84.61	87.74	104.37	212.19	214.78	194.99	216.58	196.72	209.26	gi|823177489|ref|XP_012486807.1|PREDICTED: uncharacterized protein LOC105800314 [Gossypium raimondii]
CotAD_16579	18.08	19.19	13.4	7.81	8.06	8.82	9.81	11.33	10.21	gi|823151719|ref|XP_012475686.1|PREDICTED: uncharacterized protein LOC105791928 [Gossypium raimondii]
CotAD_16610	3.57	3.71	2.65	6.85	6.81	8.45	9.17	9.09	7.36	gi|823151795|ref|XP_012475727.1|PREDICTED: protein NRT1/ PTR FAMILY 7.3 [Gossypium raimondii]	GO:0005575//cellular_component; GO:0006810//transport; GO:0003674// molecular_function;
CotAD_16618	2.96	2.68	3.18	8.59	8.15	6.87	6.09	6.47	6.43	gi|823144591|ref|XP_012472120.1|PREDICTED: vacuolar protein sorting-associated protein 55 homolog [Gossypium raimondii]
CotAD_16622	16.59	16.53	14.61	34.2	30.86	33.01	39.57	40.22	36.22	gi|763758057|gb|KJB25388.1|hypothetical protein B456_004G188800 [Gossypium raimondii]	GO:0005576//extracellular region;
CotAD_16658	1.79	1.79	2.12	2.31	2.54	2.44	4.75	5.32	5.5	gi|728837197|gb|KHG16640.1|High molecular mass early light-inducible HV58, chloroplastic [Gossypium arboreum]
CotAD_16675	0.69	0.73	0.59	1.33	1.14	1.19	3.13	3.43	2.83	gi|823164911|ref|XP_012482400.1|PREDICTED: uncharacterized protein LOC105797022 [Gossypium raimondii]
CotAD_16678	60.86	65.4	53.89	39.17	40.6	32.7	31.21	28.77	29.72	gi|763758149|gb|KJB25480.1|hypothetical protein B456_004G193800 [Gossypium raimondii]
CotAD_16767	12.45	11.74	13.82	6.35	6.36	5.74	20.11	19.09	21.88	gi|823228515|ref|XP_012447013.1|PREDICTED: 60S ribosomal protein L10-like [Gossypium raimondii]	GO:0003735//structural constituent of ribosome; GO:0005840//ribosome; GO:0006412// translation;
CotAD_16799	3.35	3.16	2.67	6.51	6.34	6.05	4.41	4.64	5.59	gi|823129071|ref|XP_012446078.1|PREDICTED: uncharacterized protein LOC105769766 [Gossypium raimondii]
CotAD_16813	6.21	6.14	6.94	3.05	2.96	3.44	3.99	4.08	4.29	gi|728822127|gb|KHG04666.1|Uncharacterized protein F383_02722 [Gossypium arboreum]
CotAD_16833	1	0.99	0.95	2.51	2.45	2.33	4.9	4.72	3.88	gi|763745780|gb|KJB13219.1|hypothetical protein B456_002G063100 [Gossypium raimondii]
CotAD_16848	1.06	0.97	1.09	1.01	1.15	1.05	3.33	3.07	3.44	gi|823131333|ref|XP_012457634.1|PREDICTED: uncharacterized protein ycf45-like [Gossypium raimondii]	GO:0043167//ion binding;
CotAD_16866	2.17	2.27	2.55	5.29	5.34	4.61	6.73	6.62	6.57	gi|823131401|ref|XP_012457926.1|PREDICTED: uncharacterized protein LOC105778717 [Gossypium raimondii]
CotAD_16886	1.67	1.79	1.31	5.21	4.82	4.34	4.22	4.73	4.79	gi|823131465|ref|XP_012458134.1|PREDICTED: phytosulfokine receptor 2 [Gossypium raimondii]	GO:0043167//ion binding; GO:0006464//cellular protein modification process; GO:0016301//kinase activity; GO:0003674// molecular_function;
CotAD_16899	7.56	7.61	5.77	2.84	3.3	3.31	5.54	5.19	6.19	gi|823242843|ref|XP_012454085.1|PREDICTED: disease resistance protein RPP8-like isoform X2 [Gossypium raimondii]	GO:0043167//ion binding;
CotAD_16994	9.59	8.9	8.15	4.65	3.98	4.45	5.89	5.29	5.05	gi|823186643|ref|XP_012489930.1|PREDICTED: acyl-coenzyme A thioesterase 8 isoform X1 [Gossypium raimondii]	GO:0006790//sulfur compound metabolic process; GO:0051186//cofactor metabolic process; GO:0003674// molecular_function;
CotAD_17004	3.73	3.4	3.7	5.6	6.28	5.94	8.95	9.16	7.06	gi|823186721|ref|XP_012489954.1|PREDICTED: signal peptide peptidase-like 4 isoform X1 [Gossypium raimondii]	GO:0008233//peptidase activity; GO:0005575// cellular_component;
CotAD_17023	10.58	10	8.43	5.45	5.52	4.69	4.37	4.84	4.29	gi|823186836|ref|XP_012489993.1|PREDICTED: E3 ubiquitin-protein ligase RHA1B-like [Gossypium raimondii]	GO:0043167//ion binding; GO:0003674// molecular_function;
CotAD_17031	9.83	9.39	11.26	19.4	19.91	20.99	23.26	23.37	19.49	gi|823186859|ref|XP_012490002.1|PREDICTED: CAAX prenyl protease 1 homolog [Gossypium raimondii]	GO:0051604//protein maturation; GO:0008233//peptidase activity; GO:0005575// cellular_component;
CotAD_17060	3.54	3.81	3.3	6.89	8.19	7.87	7.94	9.24	8.23	gi|763774146|gb|KJB41269.1|hypothetical protein B456_007G105200 [Gossypium raimondii]	GO:0005975//carbohydrate metabolic process; GO:0003674//molecular_function; GO:0016853// isomerase activity;
CotAD_17061	20.32	19.78	18.67	7.86	8.62	8.63	12.27	11.98	13.97	gi|728842084|gb|KHG21527.1|Exosome complex component RRP41 [Gossypium arboreum]
CotAD_17081	15.75	15.17	20.14	20.43	21.26	17.98	40.3	38.76	35.81	gi|823187147|ref|XP_012490093.1|PREDICTED: probable WRKY transcription factor 46 [Gossypium raimondii]	GO:0003677//DNA binding; GO:0001071//nucleic acid binding transcription factor activity; GO:0034641//cellular nitrogen compound metabolic process; GO:0009058// biosynthetic process;
CotAD_17082	3.7	3.87	4.19	6.64	6.71	5.76	11.01	11.05	13.85	gi|823187150|ref|XP_012490094.1|PREDICTED: transcription factor CPC-like [Gossypium raimondii]	GO:0003677//DNA binding;
CotAD_17153	709.14	762	584.43	470.81	502.29	441.88	358.21	362.11	291.46	gi|823139476|ref|XP_012469597.1|PREDICTED: probable esterase KAI2 [Gossypium raimondii]
CotAD_17421	29.69	30.62	26.72	66.9	60.54	74.31	55.01	60.92	62.99	gi|728846019|gb|KHG25462.1|60S acidic ribosomal P0 [Gossypium arboreum]	GO:0042254//ribosome biogenesis; GO:0005622// intracellular;
CotAD_17449	3.71	3.82	2.94	7.36	7.66	7.09	10.98	12.09	13.08	gi|728832675|gb|KHG12118.1|hypothetical protein F383_19670 [Gossypium arboreum]	GO:0005739//mitochondrion;
CotAD_17502	4.04	3.65	4.07	8.64	8.36	9.19	9.86	10.38	10.42	gi|823212704|ref|XP_012439102.1|PREDICTED: polyadenylate-binding protein 1-like [Gossypium raimondii]	GO:0003674//molecular_function;
CotAD_17509	1.83	1.67	2.38	2.61	2.69	2.65	5.52	5.14	5.36	gi|728844906|gb|KHG24349.1|Bax inhibitor 1 -like protein [Gossypium arboreum]
CotAD_17514	2.81	2.99	2.66	7.41	8	7.12	8.5	9.95	9.24	gi|728837200|gb|KHG16643.1|ATP-dependent Clp protease proteolytic subunit-related protein 4, chloroplastic [Gossypium arboreum]	GO:0008150//biological_process; GO:0008233// peptidase activity;
CotAD_17520	4.54	4.58	3.72	8.6	9.26	7.88	9.04	9.33	9.08	gi|823213341|ref|XP_012439411.1|PREDICTED: uncharacterized protein LOC105765057 [Gossypium raimondii]
CotAD_17526	127.79	137.82	96.88	341.42	323.04	267.19	240.75	227.62	278.45	gi|823213315|ref|XP_012439398.1|PREDICTED: beta-amylase 3, chloroplastic-like isoform X1 [Gossypium raimondii]	GO:0005975//carbohydrate metabolic process; GO:0009056//catabolic process; GO:0016798// hydrolase activity; // acting on glycosyl bonds;
CotAD_17530	33.31	34.51	32.44	68.51	73.12	59.25	47.72	49.43	52.25	gi|823213307|ref|XP_012439394.1|PREDICTED: ATP synthase subunit delta', mitochondrial-like [Gossypium raimondii]	GO:0016887//ATPase activity; GO:0044281//small molecule metabolic process; GO:0055085//transmembrane transport; GO:0022857//transmembrane transporter activity; GO:0043234//protein complex; GO:0034641//cellular nitrogen compound metabolic process; GO:0009058//biosynthetic process; GO:0005622// intracellular;
CotAD_17561	13.87	12.63	18.5	26.55	24.49	22.79	35.19	36.97	31.94	gi|728817463|gb|KHG02465.1|Bromodomain adjacent to zinc finger domain 2A [Gossypium arboreum]	GO:0043167//ion binding; GO:0003674// molecular_function;
CotAD_17583	2.89	2.74	3.73	5.3	5.33	6.98	6.64	6.9	6.14	gi|728848347|gb|KHG27790.1|Protein vip1 [Gossypium arboreum]
CotAD_17596	3.92	3.6	3.88	7.67	8.84	7.97	10.77	9.67	10.46	gi|728815712|gb|KHG01932.1|Protein IWS1 [Gossypium arboreum]	GO:0005634//nucleus; GO:0003677//DNA binding; GO:0034641//cellular nitrogen compound metabolic process; GO:0009058// biosynthetic process;
CotAD_17617	2.18	2	2.81	7.8	8.3	7.93	6.69	7.2	7.38	gi|823212989|ref|XP_012439236.1|PREDICTED: uncharacterized protein LOC105764955 isoform X1 [Gossypium raimondii]
CotAD_17652	2.07	1.88	2.83	5.51	6.18	5.26	5.45	5.03	6.23	gi|823237794|ref|XP_012451543.1|PREDICTED: aldehyde dehydrogenase family 2 member C4 [Gossypium raimondii]	GO:0008150//biological_process; GO:0016491// oxidoreductase activity;
CotAD_17691	12.72	13.87	12.71	13.75	13.6	11.92	32.83	36.64	33.25	gi|596142653|ref|XP_007222560.1|hypothetical protein PRUPE_ppa008371mg [Prunus persica]	GO:0006913//nucleocytoplasmic transport; GO:0007165//signal transduction; GO:0003924//GTPase activity; GO:0043167//ion binding; GO:0005575//cellular_component; GO:0006810//transport; GO:0005622// intracellular;
CotAD_17704	5.48	5.47	5.22	6.9	6	6.42	12.39	11.92	10.01	gi|728809194|gb|KHF98816.1|hypothetical protein F383_17190 [Gossypium arboreum]	GO:0003674//molecular_function;
CotAD_17725	1.56	1.61	1.42	4.69	4.61	3.57	4.94	4.9	6.18	gi|823238025|ref|XP_012451659.1|PREDICTED: methyl-CpG-binding domain-containing protein 11-like isoform X1 [Gossypium raimondii]	GO:0005634//nucleus; GO:0003677// DNA binding;
CotAD_17972	1.11	1.13	1.06	1.96	2.11	2.38	4.46	4.98	4.75	gi|823262931|ref|XP_012464224.1|PREDICTED: non-lysosomal glucosylceramidase isoform X1 [Gossypium raimondii]	GO:0009056//catabolic process; GO:0006629//lipid metabolic process; GO:0034641//cellular nitrogen compound metabolic process; GO:0005575//cellular_component; GO:0016798// hydrolase activity; // acting on glycosyl bonds;
CotAD_17974	5.26	5	4.62	1.93	2.21	2.07	2.96	2.78	2.72	gi|823262467|ref|XP_012463985.1|PREDICTED: tubulin-folding cofactor E [Gossypium raimondii]	GO:0003674//molecular_function;
CotAD_18010	3.89	4.11	4.3	6.25	6.7	7.21	11.3	11.18	8.63	gi|297849408|ref|XP_002892585.1|ADP-ribosylation factor [Arabidopsis lyrata subsp. lyrata]	GO:0007165//signal transduction; GO:0043167//ion binding; GO:0006810//transport; GO:0005622// intracellular;
CotAD_18031	24.82	26.7	21.92	9.76	9.65	9.12	12.84	12.98	13.75	gi|823245293|ref|XP_012455317.1|PREDICTED: probable serine/threonine-protein phosphatase 2A regulatory subunit B'' subunit TON2 [Gossypium raimondii]	GO:0043167//ion binding;
CotAD_18054	0.01	0.01	0.01	0.13	0.13	0.16	0.9	0.98	1.09	gi|728825754|gb|KHG06392.1|Heat shock 70 kDa, mitochondrial [Gossypium arboreum]	GO:0043167//ion binding; GO:0051082//unfolded protein binding; GO:0006457// protein folding;
CotAD_18109	4.68	4.88	4.75	6	5.45	5.71	12.18	11.79	10.8	gi|823170479|ref|XP_012484488.1|PREDICTED: calcium-binding protein 39 isoform X1 [Gossypium raimondii]	GO:0003674//molecular_function;
CotAD_18119	20.77	19.85	20.34	49.81	51.57	60.44	45.54	46.28	44.32	gi|823178886|ref|XP_012487294.1|PREDICTED: 3-isopropylmalate dehydratase large subunit-like [Gossypium raimondii]	GO:0016829//lyase activity; GO:0006520//cellular amino acid metabolic process; GO:0009058//biosynthetic process; GO:0003674// molecular_function;
CotAD_18320	6.89	7.17	7.06	11.91	12.35	14.59	19.99	21.65	19.92	gi|823137154|ref|XP_012468361.1|PREDICTED: serine/arginine-rich splicing factor RS2Z33-like isoform X4 [Gossypium raimondii]	GO:0043167//ion binding; GO:0003674// molecular_function;
CotAD_18393	107.24	112.15	93.15	212.02	208.64	236.94	190.2	217.33	186.44	gi|823136965|ref|XP_012468257.1|PREDICTED: aquaporin TIP1-1 [Gossypium raimondii]	GO:0005575//cellular_component; GO:0006810//transport; GO:0003674// molecular_function;
CotAD_18413	3.13	2.86	3.73	0.88	0.99	0.92	3.12	3.01	3.71	gi|728811368|gb|KHG00137.1|hypothetical protein F383_20034 [Gossypium arboreum]	GO:0043167//ion binding; GO:0006464//cellular protein modification process; GO:0016301//kinase activity; GO:0003674// molecular_function;
CotAD_18420	34.39	37.75	36.01	15.43	17.64	17.78	25.3	25.61	33.06	gi|763801824|gb|KJB68762.1|hypothetical protein B456_011G002700 [Gossypium raimondii]	GO:0008150//biological_process; GO:0016491//oxidoreductase activity; GO:0005575// cellular_component;
CotAD_18435	4.69	4.82	3.9	9.74	9.37	10.95	12.04	13.23	12.47	gi|823225024|ref|XP_012445300.1|PREDICTED: uncharacterized protein LOC105769309 isoform X1 [Gossypium raimondii]
CotAD_18453	106.38	100.14	104.91	257.77	231.6	269.3	164.11	189.66	165.38	gi|823247378|ref|XP_012456368.1|PREDICTED: triosephosphate isomerase, cytosolic [Gossypium raimondii]	GO:0044281//small molecule metabolic process; GO:0005975//carbohydrate metabolic process; GO:0006091//generation of precursor metabolites and energy; GO:0009056//catabolic process; GO:0051186//cofactor metabolic process; GO:0034641//cellular nitrogen compound metabolic process; GO:0016853// isomerase activity;
CotAD_18492	20.54	20.53	21	27.09	27.93	24.6	43.76	42.79	49.35	gi|823169075|ref|XP_012484107.1|PREDICTED: tubulin beta-8 chain [Gossypium raimondii]	GO:0008150//biological_process; GO:0005856//cytoskeleton; GO:0006461//protein complex assembly; GO:0003924//GTPase activity; GO:0005198//structural molecule activity; GO:0043167//ion binding; GO:0043234// protein complex;
CotAD_18515	1.74	1.85	2.11	4.97	4.65	4.96	3.34	2.82	3.23	gi|823220667|ref|XP_012443036.1|PREDICTED: zinc finger CCCH domain-containing protein 25 isoform X1 [Gossypium raimondii]	GO:0043167//ion binding; GO:0003674// molecular_function;
CotAD_18526	7.23	6.77	5.83	14.06	13.16	13.34	16.47	18.06	15.12	gi|823224111|ref|XP_012444818.1|PREDICTED: uncharacterized protein LOC105769018 [Gossypium raimondii]	GO:0043167//ion binding;
CotAD_18527	3.37	3.64	3.46	0.82	0.72	0.83	0.87	0.78	0.87	gi|823123456|ref|XP_012475739.1|PREDICTED: zinc finger CCCH domain-containing protein 66-like [Gossypium raimondii]	GO:0043167//ion binding; GO:0003674// molecular_function;
CotAD_18534	626.98	626.06	806.4	1230.97	1165.46	1448.67	1364.99	1572.94	1375.68	gi|728809204|gb|KHF98823.1|Chlorophyll a-b binding 6A, chloroplastic [Gossypium arboreum]	GO:0006091//generation of precursor metabolites and energy; GO:0015979//photosynthesis; GO:0005575// cellular_component;
CotAD_18824	2.78	2.95	2.73	4.48	4.42	4.84	6.55	6.68	5.07	gi|823246163|ref|XP_012455754.1|PREDICTED: TMV resistance protein N-like [Gossypium raimondii]	GO:0007165//signal transduction; GO:0043167//ion binding; GO:0003674// molecular_function;
CotAD_18855	4.64	4.22	5.09	2.01	1.96	2.24	4.17	4.06	3.89	gi|823222853|ref|XP_012444152.1|PREDICTED: heat shock cognate 70 kDa protein 2-like [Gossypium raimondii]
CotAD_18900	1.81	1.64	2.07	1.5	1.54	1.46	4.95	5.82	5.25	gi|728839310|gb|KHG18753.1|Peptidyl-prolyl cis-trans isomerase PASTICCINO1 -like protein [Gossypium arboreum]	GO:0044281//small molecule metabolic process; GO:0006629//lipid metabolic process; GO:0030154//cell differentiation; GO:0048856//anatomical structure development; GO:0009058//biosynthetic process; GO:0006457//protein folding; GO:0003674// molecular_function;
CotAD_18925	5.23	4.86	5.33	11.08	12.19	12.79	14.33	12.1	13.14	gi|823175705|ref|XP_012486205.1|PREDICTED: putative tRNA (cytidine(32)/guanosine(34)-2'-O)-methyltransferase [Gossypium raimondii]	GO:0006399//tRNA metabolic process; GO:0008168//methyltransferase activity; GO:0034641// cellular nitrogen compound metabolic process;
CotAD_18938	5.4	5.76	5.19	8.07	8.79	8.67	11.64	10.15	10.94	gi|823179620|ref|XP_012487551.1|PREDICTED: pentatricopeptide repeat-containing protein At5g66520-like [Gossypium raimondii]	GO:0003674//molecular_function;
CotAD_18946	1.06	1.08	0.8	0.85	0.86	0.87	2.71	2.92	3.28	gi|728819650|gb|KHG03284.1|Dolichyldiphosphatase [Gossypium arboreum]	GO:0005575//cellular_component; GO:0003674// molecular_function;
CotAD_19035	7.23	7.2	8.52	4.85	4.24	4.23	3.45	3.49	2.66	gi|823252944|ref|XP_012459090.1|PREDICTED: pentatricopeptide repeat-containing protein At3g53700, chloroplastic [Gossypium raimondii]	GO:0003674//molecular_function;
CotAD_19136	5.97	6.05	6.16	2.87	2.77	3.15	10.47	10.72	10.85	gi|763754448|gb|KJB21779.1|hypothetical protein B456_004G013100 [Gossypium raimondii]	GO:0005737//cytoplasm; GO:0005783//endoplasmic reticulum; GO:0043234//protein complex; GO:0006810// transport;
CotAD_19274	5.53	5.68	4.21	2.5	2.28	2.09	3.24	3.31	3.98	gi|823237847|ref|XP_012451571.1|PREDICTED: ABC transporter F family member 2-like [Gossypium raimondii]	GO:0016887//ATPase activity; GO:0043167// ion binding;
CotAD_19310	199.03	191.17	163.99	325.09	295.14	330.53	417.81	488.66	436.84	gi|12620881|gb|AAG61120.1|ribulose-1,5-bisphosphate carboxylase/oxygenase activase 1 [Gossypium hirsutum]	GO:0043167//ion binding;
CotAD_19313	1.53	1.54	1.88	1.4	1.48	1.62	4.5	4.74	5.16	gi|728848817|gb|KHG28260.1|Folylpolyglutamate synthase -like protein [Gossypium arboreum]	GO:0051186//cofactor metabolic process; GO:0043167//ion binding; GO:0006520//cellular amino acid metabolic process; GO:0034641//cellular nitrogen compound metabolic process; GO:0009058//biosynthetic process; GO:0016874// ligase activity;
CotAD_19379	0.53	0.5	0.44	1.87	1.98	2.36	2.48	2.34	2.05	gi|823248428|ref|XP_012456880.1|PREDICTED: protein RMD5 homolog A [Gossypium raimondii]	GO:0043167//ion binding; GO:0003674// molecular_function;
CotAD_19393	0.69	0.75	0.57	1.01	0.88	0.9	2.97	3.24	2.94	gi|728832577|gb|KHG12020.1|hypothetical protein F383_07123 [Gossypium arboreum]
CotAD_19409	1.38	1.31	1.36	0.01	0.01	0.01	0.61	0.64	0.58	gi|728821028|gb|KHG04121.1|F-box SKIP2 -like protein [Gossypium arboreum]	GO:0003674//molecular_function;
CotAD_19485	0.71	0.77	0.53	2.57	2.56	2.82	1.75	1.54	1.75	gi|703087370|ref|XP_010093253.1|hypothetical protein L484_022412 [Morus notabilis]
CotAD_19560	5.88	5.43	5.22	2.39	2.39	2.72	3.39	3.27	2.94	gi|823133673|ref|XP_012466675.1|PREDICTED: probable beta-1,4-xylosyltransferase IRX9H [Gossypium raimondii]	GO:0016757//transferase activity; GO:0005575// transferring glycosyl groups; // cellular_component;
CotAD_19582	9.84	10.61	10.96	16.52	18.9	16.3	23.82	22.08	23.67	gi|823233956|ref|XP_012449609.1|PREDICTED: ribosomal RNA processing protein 1 homolog [Gossypium raimondii]	GO:0042254//ribosome biogenesis; GO:0034641//cellular nitrogen compound metabolic process; GO:0005622// intracellular;
CotAD_19595	11.47	11.74	8.74	5.03	5.22	4.57	9.32	8.78	7.76	gi|823187668|ref|XP_012490259.1|PREDICTED: probable receptor-like protein kinase At5g24010 [Gossypium raimondii]	GO:0043167//ion binding; GO:0006464//cellular protein modification process; GO:0016301// kinase activity;
CotAD_19678	0.9	0.85	0.83	2.97	3.31	3.38	1.44	1.4	1.51	gi|728816859|gb|KHG02269.1|TPR repeat-containing thioredoxin TTL4 -like protein [Gossypium arboreum]	GO:0003674//molecular_function;
CotAD_19792	35.7	34.59	27.39	13.75	15.73	14.95	22.98	23.09	29.89	gi|728849591|gb|KHG29034.1|F-box PP2-A12 -like protein [Gossypium arboreum]	GO:0003674//molecular_function;
CotAD_19869	2	2.03	1.67	4.41	4.98	5.19	4.63	4.27	5.05	gi|823168270|ref|XP_012483907.1|PREDICTED: UPF0392 protein RCOM_0530710-like [Gossypium raimondii]
CotAD_19882	5.04	4.78	6.53	8.17	8.35	7.09	13.63	11.39	12.27	gi|823168298|ref|XP_012483916.1|PREDICTED: serine/threonine protein phosphatase 2A 57 kDa regulatory subunit B' theta isoform-like [Gossypium raimondii]	GO:0007165//signal transduction; GO:0043234//protein complex; GO:0030234//enzyme regulator activity; GO:0005622//intracellular; GO:0003674// molecular_function;
CotAD_19931	5.29	5.53	4.06	2.01	2.39	2.26	2.75	2.61	2.65	gi|823168460|ref|XP_012483961.1|PREDICTED: mitochondrial import receptor subunit TOM20-like isoform X1 [Gossypium raimondii]	GO:0006605//protein targeting; GO:0061024//membrane organization; GO:0055085//transmembrane transport; GO:0005739//mitochondrion; GO:0043234//protein complex; GO:0003674//molecular_function; GO:0007005// mitochondrion organization;
CotAD_19971	5.2	5.22	4.46	10.78	12.28	11.92	13	11.68	11.47	gi|728844272|gb|KHG23715.1|Metallothionein-like protein type 3 [Gossypium arboreum]
CotAD_20039	8.51	9.17	5.81	9.55	9.58	11.77	23.89	19.92	21.62	gi|823199507|ref|XP_012434933.1|PREDICTED: heterogeneous nuclear ribonucleoprotein H2 isoform X2 [Gossypium raimondii]	GO:0003674//molecular_function;
CotAD_20130	7.11	7.8	6.57	3.83	3.46	3.24	4.84	4.54	5.02	gi|823245466|ref|XP_012455396.1|PREDICTED: alpha-galactosidase 3 isoform X1 [Gossypium raimondii]	GO:0005975//carbohydrate metabolic process; GO:0016798// hydrolase activity; // acting on glycosyl bonds;
CotAD_20131	6.99	7.47	7.2	3.04	2.93	3.03	13.69	14.28	16.43	gi|763806046|gb|KJB72984.1|hypothetical protein B456_011G207500 [Gossypium raimondii]	GO:0003735//structural constituent of ribosome; GO:0005840//ribosome; GO:0006412// translation;
CotAD_20183	11.56	10.83	15.98	5.9	5.57	6.56	10.46	9.78	11.8	gi|728829747|gb|KHG09190.1|Peroxidase 4 [Gossypium arboreum]	GO:0008150//biological_process; GO:0016491//oxidoreductase activity; GO:0003674//molecular_function; GO:0006950// response to stress;
CotAD_20224	2.68	2.84	2.73	3.74	3.67	3.33	6.56	5.85	6.13	gi|728813279|gb|KHG01148.1|hypothetical protein F383_22594 [Gossypium arboreum]	GO:0043167//ion binding; GO:0006464//cellular protein modification process; GO:0016301//kinase activity; GO:0003674// molecular_function;
CotAD_20242	15.07	15.34	15.49	28.29	29.5	26.57	37.09	36.35	35.01	gi|823171267|ref|XP_012484748.1|PREDICTED: 60S ribosomal protein L11-like [Gossypium raimondii]	GO:0003735//structural constituent of ribosome; GO:0005840//ribosome; GO:0006412// translation;
CotAD_20266	18.03	19.04	16.36	36.21	42.77	40.99	44.55	41.6	45.64	gi|823171180|ref|XP_012484716.1|PREDICTED: uncharacterized protein LOC105798976 [Gossypium raimondii]
CotAD_20295	5.81	5.82	6.19	9.7	9.09	8.48	13.89	13.52	11.02	gi|728820093|gb|KHG03567.1|Protein EssC [Gossypium arboreum]
CotAD_20322	29.59	28.55	27.42	62.14	65.02	57.19	44.2	41.05	37.84	gi|823170917|ref|XP_012484631.1|PREDICTED: plastid-lipid-associated protein, chloroplastic-like [Gossypium raimondii]
CotAD_20502	2.27	2.37	2.71	5.5	5.94	5.09	6.13	6.05	4.98	gi|823173962|ref|XP_012485624.1|PREDICTED: CDK5RAP3-like protein [Gossypium raimondii]
CotAD_20507	7.85	8.2	8.01	16	18.64	17.95	13.47	13.32	10.29	gi|823173935|ref|XP_012485615.1|PREDICTED: protein QUIRKY [Gossypium raimondii]	GO:0003674//molecular_function;
CotAD_20633	1.97	1.89	2.2	3.16	2.87	3.42	4.98	4.34	4.87	gi|823195469|ref|XP_012492630.1|PREDICTED: uncharacterized protein LOC105804525 isoform X1 [Gossypium raimondii]	GO:0043167//ion binding; GO:0003674// molecular_function;
CotAD_20697	5.34	5.67	4.23	2.5	2.49	2.09	4.46	4.37	4.22	gi|823255356|ref|XP_012460336.1|PREDICTED: serine/threonine-protein kinase HT1-like isoform X1 [Gossypium raimondii]	GO:0043167//ion binding; GO:0006464//cellular protein modification process; GO:0016301// kinase activity;
CotAD_20745	1	1.04	1.08	2.85	2.88	2.43	3.22	3.68	3.63	gi|823128583|ref|XP_012443462.1|PREDICTED: 60S ribosomal export protein NMD3-like [Gossypium raimondii]
CotAD_20766	7.62	8.01	9.72	4.18	4.62	3.86	9.06	8.14	8.21	gi|823178973|ref|XP_012487324.1|PREDICTED: uncharacterized protein LOC105800637 [Gossypium raimondii]
CotAD_20794	4.17	4.42	4.82	8.67	7.98	8.88	9.13	9.49	9.97	gi|823196918|ref|XP_012434113.1|PREDICTED: peroxisomal adenine nucleotide carrier 1-like [Gossypium raimondii]	GO:0055085//transmembrane transport;
CotAD_20820	13.19	13.97	12.14	18.61	17.63	15.06	33.34	32.12	36.36	gi|242129046|gb|ACS83602.1|ATP synthase beta subunit 1 [Gossypium hirsutum]	GO:0016887//ATPase activity; GO:0044281//small molecule metabolic process; GO:0055085//transmembrane transport; GO:0022857//transmembrane transporter activity; GO:0005739//mitochondrion; GO:0043167//ion binding; GO:0043234//protein complex; GO:0034641//cellular nitrogen compound metabolic process; GO:0009058// biosynthetic process;
CotAD_20828	3.96	3.66	5.43	1.81	1.52	1.62	2.31	2.49	2.52	gi|763810280|gb|KJB77182.1|hypothetical protein B456_012G124400 [Gossypium raimondii]
CotAD_20847	18.21	19.45	16.88	39.02	40.25	32.99	50.38	46.28	43.83	gi|728841290|gb|KHG20733.1|Glycine--tRNA ligase 1, mitochondrial -like protein [Gossypium arboreum]	GO:0005737//cytoplasm; GO:0043167//ion binding; GO:0006399//tRNA metabolic process; GO:0006520//cellular amino acid metabolic process; GO:0016874//ligase activity; GO:0006412// translation;
CotAD_20848	10.98	11.37	9.6	16.75	19.54	17.8	24.93	24.48	21.99	gi|728836593|gb|KHG16036.1|Transaldolase [Gossypium arboreum]	GO:0044281//small molecule metabolic process; GO:0005975//carbohydrate metabolic process; GO:0005737//cytoplasm; GO:0051186//cofactor metabolic process; GO:0034641//cellular nitrogen compound metabolic process; GO:0003674// molecular_function;
CotAD_20897	5.52	4.98	6.39	2.27	2.51	2.3	2.98	3	3.17	gi|728815083|gb|KHG01729.1|Epoxide hydrolase 2 [Gossypium arboreum]	GO:0003674//molecular_function;
CotAD_20919	151.8	155.7	128.82	78.27	64.98	72.66	78.01	69.31	77.59	gi|823253644|ref|XP_012459457.1|PREDICTED: protein THYLAKOID FORMATION1, chloroplastic [Gossypium raimondii]	GO:0006091//generation of precursor metabolites and energy; GO:0006461//protein complex assembly; GO:0015979// photosynthesis;
CotAD_20939	12.35	12.23	10.49	15.21	17.24	15.85	38.41	37.45	33.73	gi|823243288|ref|XP_012454296.1|PREDICTED: 60S ribosomal protein L35a-1 [Gossypium raimondii]	GO:0003735//structural constituent of ribosome; GO:0005840//ribosome; GO:0006412// translation;
CotAD_20944	7.25	6.82	9.06	3.88	4.04	3.45	6.81	6.57	6.75	gi|823260616|ref|XP_012463029.1|PREDICTED: extensin-like [Gossypium raimondii]	GO:0003674//molecular_function;
CotAD_20947	24.49	24.65	31.47	11.16	9.75	10.2	22.9	21.82	22.33	gi|823259919|ref|XP_012462675.1|PREDICTED: nematode resistance protein-like HSPRO2 [Gossypium raimondii]	GO:0006950//response to stress;
CotAD_20948	0.57	0.56	0.7	2.13	2.41	2.33	1.74	1.6	1.7	gi|823259917|ref|XP_012462674.1|PREDICTED: NAD(P)H-quinone oxidoreductase subunit N, chloroplastic [Gossypium raimondii]	GO:0008150//biological_process; GO:0016491//oxidoreductase activity; GO:0005575// cellular_component;
CotAD_20951	4.54	4.77	4.1	16.9	14.71	15.82	11.23	10.99	12.79	gi|823262941|ref|XP_012464229.1|PREDICTED: protein yippee-like [Gossypium raimondii]
CotAD_20988	7.56	7.43	5.77	16.37	15.72	18.55	16.29	16.9	13.49	gi|823199415|ref|XP_012434906.1|PREDICTED: glycosyltransferase-like At2g41451 [Gossypium raimondii]
CotAD_21005	3.46	3.17	3.3	2.26	2.17	2.23	6.7	7.71	7.1	gi|728837231|gb|KHG16674.1|RNA-binding protein [Gossypium arboreum]	GO:0003674//molecular_function;
CotAD_21026	6.63	6.81	8.22	14.27	13.41	15.04	20.25	19.65	21.18	gi|728847499|gb|KHG26942.1|Cationic amino acid transporter 7, chloroplastic -like protein [Gossypium arboreum]	GO:0055085//transmembrane transport; GO:0022857//transmembrane transporter activity; GO:0005575// cellular_component;
CotAD_21037	2	2.02	2.22	8.1	7.81	7.7	3.82	4.35	3.74	gi|823262122|ref|XP_012463801.1|PREDICTED: uncharacterized protein LOC105783121 isoform X2 [Gossypium raimondii]
CotAD_21038	14.56	14.09	16.53	31.44	27.54	32.46	29.08	26.57	25.56	gi|823263084|ref|XP_012464305.1|PREDICTED: uncharacterized protein LOC105783410 isoform X2 [Gossypium raimondii]	GO:0003674//molecular_function;
CotAD_21206	5.6	6	6.22	2.54	2.46	2.95	6.12	5.78	5.26	gi|823246655|ref|XP_012456001.1|PREDICTED: E3 SUMO-protein ligase RanBP2-like isoform X5 [Gossypium raimondii]	GO:0043167//ion binding;
CotAD_21214	3.19	3.14	3.03	7.26	6.85	6.5	6.18	5.85	6.96	gi|823247102|ref|XP_012456225.1|PREDICTED: protein GRIP [Gossypium raimondii]	GO:0006605//protein targeting; GO:0016192//vesicle-mediated transport; GO:0003674// molecular_function;
CotAD_21260	10.39	10.97	7.11	20.42	20.68	25.65	17.56	15.37	17.41	gi|728811046|gb|KHF99980.1|Surfeit protein 2 [Gossypium arboreum]
CotAD_21267	4.25	4.6	3.63	3.76	3.67	3.31	10.21	9.47	9.15	gi|823249193|ref|XP_012457245.1|PREDICTED: CASP-like protein 1E1 [Gossypium raimondii]
CotAD_21333	7.27	7.4	7.17	7.49	7.79	7.67	20.35	17.84	18.54	gi|823243732|ref|XP_012454521.1|PREDICTED: ubiquitin carboxyl-terminal hydrolase 13-like isoform X1 [Gossypium raimondii]	GO:0009056//catabolic process; GO:0003674// molecular_function;
CotAD_21342	3.15	2.98	3.41	6.15	6.33	7.92	6.07	6.28	4.81	gi|728823679|gb|KHG05410.1|Ubiquitin carboxyl-terminal hydrolase 12 -like protein [Gossypium arboreum]	GO:0003674//molecular_function;
CotAD_21367	12.97	13.88	9.69	20.32	17.86	18.91	25.16	25.98	26.41	gi|728811524|gb|KHG00238.1|Uncharacterized protein F383_18135 [Gossypium arboreum]	GO:0008150//biological_process; GO:0016491// oxidoreductase activity;
CotAD_21415	19.39	18.21	16.58	8.22	8.12	10.06	8.7	9.87	8.43	gi|823147154|ref|XP_012473487.1|PREDICTED: NADH dehydrogenase [ubiquinone] iron-sulfur protein 5-B-like [Gossypium raimondii]
CotAD_21419	6.5	6.57	5.83	11.2	11.67	10.82	12.34	13.15	12.94	gi|728849785|gb|KHG29228.1|GTP pyrophosphokinase [Gossypium arboreum]	GO:0044281//small molecule metabolic process; GO:0034641// cellular nitrogen compound metabolic process;
CotAD_21425	8.3	8.55	5.92	7.78	7.7	9.42	16.43	16.39	14.07	gi|728843065|gb|KHG22508.1|hypothetical protein F383_28776 [Gossypium arboreum]
CotAD_21477	1.17	1.15	1.34	3.26	3.38	2.81	3.4	3.7	3.64	gi|823147025|ref|XP_012473422.1|PREDICTED: microsomal glutathione S-transferase 3-like [Gossypium raimondii]
CotAD_21499	1.03	0.94	1.15	0.68	0.61	0.63	0.01	0.01	0.01	gi|823146991|ref|XP_012473404.1|PREDICTED: cysteine-rich repeat secretory protein 60-like [Gossypium raimondii]
CotAD_21501	27.53	26.25	30.7	32.58	29.35	32.06	77.52	83.84	80.71	gi|823146989|ref|XP_012473403.1|PREDICTED: S-adenosylmethionine decarboxylase proenzyme-like isoform X2 [Gossypium raimondii]	GO:0016829//lyase activity; GO:0034641//cellular nitrogen compound metabolic process; GO:0009058// biosynthetic process;
CotAD_21549	1.65	1.6	2.09	1.92	1.96	1.7	4.53	4.11	4.41	gi|823130626|ref|XP_012453923.1|PREDICTED: uncharacterized protein LOC105775996 [Gossypium raimondii]	GO:0043167//ion binding; GO:0003674// molecular_function;
CotAD_21577	1.53	1.6	1.82	3.53	3.71	3.29	5.51	5.5	5.7	gi|728846515|gb|KHG25958.1|Mitogen-activated protein kinase 19 [Gossypium arboreum]	GO:0043167//ion binding; GO:0006464//cellular protein modification process; GO:0004871//signal transducer activity; GO:0016301// kinase activity;
CotAD_21591	20.26	18.89	19.8	6.9	7.58	7.21	13.13	14.22	11.77	gi|728842634|gb|KHG22077.1|putative rhamnose biosynthetic enzyme 1 -like protein [Gossypium arboreum]	GO:0044281//small molecule metabolic process; GO:0016829//lyase activity; GO:0034641//cellular nitrogen compound metabolic process; GO:0003674// molecular_function;
CotAD_21592	22.23	22.82	18.85	40.75	42.17	50.13	33.68	40.73	37.7	gi|823130815|ref|XP_012454924.1|PREDICTED: alpha,alpha-trehalose-phosphate synthase [UDP-forming] 1 isoform X3 [Gossypium raimondii]	GO:0005975//carbohydrate metabolic process; GO:0016757//transferase activity; GO:0009058// transferring glycosyl groups; // biosynthetic process;
CotAD_21604	37.43	36.39	33.04	120.95	124.53	112.72	73.48	76.7	60.09	gi|823217006|ref|XP_012441176.1|PREDICTED: mechanosensitive ion channel protein 6-like [Gossypium raimondii]	GO:0055085//transmembrane transport; GO:0005575// cellular_component;
CotAD_21627	53.39	54.4	50.49	28.32	25.25	25.42	34.34	39.48	40.57	gi|823217021|ref|XP_012441182.1|PREDICTED: zingipain-1-like isoform X1 [Gossypium raimondii]	GO:0008150//biological_process; GO:0008233// peptidase activity;
CotAD_21677	2.02	1.92	2.48	4.25	4.97	4.73	8.08	7.9	6.43	gi|823158735|ref|XP_012479203.1|PREDICTED: uncharacterized protein LOC105794535 isoform X1 [Gossypium raimondii]
CotAD_21727	3.02	2.8	3	7.06	7.76	6.63	9.66	8.56	8.54	gi|823187069|ref|XP_012490065.1|PREDICTED: mitochondrial carrier protein MTM1 isoform X1 [Gossypium raimondii]	GO:0055085//transmembrane transport;
CotAD_21739	1.36	1.36	1.15	3.21	3.14	3.52	3.2	3.66	3.43	gi|823186989|ref|XP_012490038.1|PREDICTED: F-box/kelch-repeat protein At3g61590 [Gossypium raimondii]	GO:0009056//catabolic process; GO:0043234//protein complex; GO:0005622//intracellular; GO:0003674//molecular_function; GO:0006950//response to stress; GO:0007049// cell cycle;
CotAD_21859	2.15	2.17	2.1	2.4	2.31	2.58	5.4	5.6	4.78	gi|728809161|gb|KHF98794.1|Putative mediator of RNA polymerase II transcription subunit 6 [Gossypium arboreum]	GO:0000988//protein binding transcription factor activity; GO:0043234//protein complex; GO:0034641//cellular nitrogen compound metabolic process; GO:0009058//biosynthetic process; GO:0005654// nucleoplasm;
CotAD_21869	1.9	1.82	1.98	4.4	4.4	3.65	6	5.82	6.27	gi|728824394|gb|KHG05755.1|Siroheme synthase [Gossypium arboreum]	GO:0008150//biological_process; GO:0016491//oxidoreductase activity; GO:0051186//cofactor metabolic process; GO:0008168//methyltransferase activity; GO:0009058//biosynthetic process; GO:0034641// cellular nitrogen compound metabolic process;
CotAD_21907	0.42	0.41	0.46	0.55	0.49	0.46	2.61	2.71	2.24	gi|823245711|ref|XP_012455527.1|PREDICTED: DEAD-box ATP-dependent RNA helicase 20 isoform X1 [Gossypium raimondii]	GO:0043167//ion binding; GO:0003674// molecular_function;
CotAD_21924	6.41	5.78	7.64	2.97	3.17	3.1	4.67	4.6	5.61	gi|823243853|ref|XP_012454582.1|PREDICTED: uncharacterized protein LOC105776468 [Gossypium raimondii]
CotAD_21950	8.45	8.44	9.54	18.7	21.23	20.58	19.41	23.41	21.71	gi|747052953|ref|XP_011072613.1|PREDICTED: uncharacterized protein LOC105157823 isoform X3 [Sesamum indicum]	GO:0008150//biological_process; GO:0016491//oxidoreductase activity; GO:0043167// ion binding;
CotAD_21980	96.34	105.63	76.22	203.66	210.31	213.78	197.82	179.84	198.25	gi|823211910|ref|XP_012438714.1|PREDICTED: protein NRT1/ PTR FAMILY 2.11-like [Gossypium raimondii]	GO:0005575//cellular_component; GO:0006810//transport; GO:0003674// molecular_function;
CotAD_21988	12.37	11.19	16.46	6.29	5.73	6.64	7.95	8.1	9.12	gi|823211888|ref|XP_012438704.1|PREDICTED: uncharacterized protein LOC105764607 [Gossypium raimondii]	GO:0008150//biological_process; GO:0005856//cytoskeleton; GO:0043234// protein complex;
CotAD_22008	12.39	11.46	14.91	31.53	29.64	26.61	23.11	23.92	19.78	gi|823211803|ref|XP_012438673.1|PREDICTED: protein MIZU-KUSSEI 1 [Gossypium raimondii]
CotAD_22025	17.92	16.88	21.57	22.93	23.36	29.91	72.95	74.83	64.32	gi|823211743|ref|XP_012438652.1|PREDICTED: pentatricopeptide repeat-containing protein At4g14170 [Gossypium raimondii]	GO:0003674//molecular_function;
CotAD_22026	26.96	27.01	22.98	48.08	44.03	48.05	66.31	66.37	61.12	gi|823278203|ref|NP_001296287.1|leucoanthocyanidin reductase-like [Gossypium raimondii]
CotAD_22031	5.85	6.37	5.03	2.58	2.59	1.91	5.81	5.93	7.25	gi|823211712|ref|XP_012438643.1|PREDICTED: AP2/ERF and B3 domain-containing transcription factor RAV1-like [Gossypium raimondii]	GO:0003677//DNA binding; GO:0001071//nucleic acid binding transcription factor activity; GO:0034641//cellular nitrogen compound metabolic process; GO:0009058// biosynthetic process;
CotAD_22036	5.54	5.96	6.5	8.71	8.81	8.67	11.57	12.28	13.44	gi|728833118|gb|KHG12561.1|hypothetical protein F383_20459 [Gossypium arboreum]
CotAD_22070	3.83	3.97	3.78	2.36	2.1	1.99	8.27	7.53	7.78	gi|823211536|ref|XP_012438583.1|PREDICTED: vacuolar protein sorting-associated protein 29-like [Gossypium raimondii]
CotAD_22085	8.59	8.56	11.14	4.14	4.26	5.34	7.62	6.99	6.66	gi|823245448|ref|XP_012455387.1|PREDICTED: GATA transcription factor 8-like [Gossypium raimondii]	GO:0005634//nucleus; GO:0003677//DNA binding; GO:0001071//nucleic acid binding transcription factor activity; GO:0043167//ion binding; GO:0034641//cellular nitrogen compound metabolic process; GO:0009058// biosynthetic process;
CotAD_22111	146.73	154.04	121.03	314.26	281.99	327.9	292.6	278.33	244.08	gi|823230270|ref|XP_012447863.1|PREDICTED: 50S ribosomal protein L10, chloroplastic [Gossypium raimondii]	GO:0042254//ribosome biogenesis; GO:0005622// intracellular;
CotAD_22161	8.11	7.97	9.27	3.83	3.8	3.74	5.33	5.04	6.34	gi|728836896|gb|KHG16339.1|Protein YIPF1 [Gossypium arboreum]	GO:0005575//cellular_component;
CotAD_22180	1.67	1.58	1.88	1.13	1.05	1.24	4.55	4.87	5.46	gi|823230716|ref|XP_012448078.1|PREDICTED: nematode resistance protein-like HSPRO2 [Gossypium raimondii]	GO:0006950//response to stress;
CotAD_22188	8.98	8.85	8.6	10.28	9.83	8.42	21.24	25.38	22.71	gi|728841321|gb|KHG20764.1|Thymidylate kinase [Gossypium arboreum]
CotAD_22190	6	6.5	7.33	10.02	11.26	9.62	17.14	16.88	13.11	gi|823221243|ref|XP_012443313.1|PREDICTED: transmembrane protein 184C-like [Gossypium raimondii]
CotAD_22194	2.68	2.58	2.99	5.66	5.71	5.79	3.58	4.02	3.62	gi|567913871|ref|XP_006449249.1|hypothetical protein CICLE_v10017421mg [Citrus clementina]
CotAD_22223	0.83	0.77	0.98	0.92	0.86	1.01	2.53	2.52	3.2	gi|823228626|ref|XP_012447065.1|PREDICTED: uncharacterized protein LOC105770415 [Gossypium raimondii]
CotAD_22231	2.9	2.68	3.06	5.71	5.68	5.77	6.01	6.32	5.97	gi|823225235|ref|XP_012445414.1|PREDICTED: 30S ribosomal protein S5, chloroplastic-like [Gossypium raimondii]	GO:0003723//RNA binding; GO:0003735//structural constituent of ribosome; GO:0005840//ribosome; GO:0006412// translation;
CotAD_22246	2.05	1.93	2.44	5.35	4.77	5.75	3.78	3.96	3.93	gi|823247656|ref|XP_012456497.1|PREDICTED: uncharacterized protein LOC105777677 [Gossypium raimondii]
CotAD_22261	10.59	9.95	13.99	23.72	25.1	22.85	29.48	29.06	37.34	gi|823243823|ref|XP_012454566.1|PREDICTED: N-alpha-acetyltransferase 16, NatA auxiliary subunit-like [Gossypium raimondii]	GO:0003674//molecular_function;
CotAD_22410	1.34	1.43	0.89	3.36	3.62	3.31	3.22	3.13	2.8	gi|823246532|ref|XP_012455940.1|PREDICTED: uncharacterized protein LOC105777300 [Gossypium raimondii]
CotAD_22446	0.01	0.01	0.01	0.8	0.72	0.85	0.94	0.89	0.93	gi|763806852|gb|KJB73790.1|hypothetical protein B456_011G252300 [Gossypium raimondii]	GO:0003674//molecular_function;
CotAD_22456	0.39	0.37	0.53	1.55	1.45	1.29	2.34	2.28	2.01	gi|823248551|ref|XP_012456945.1|PREDICTED: protein gar2 [Gossypium raimondii]	GO:0043167//ion binding; GO:0003674// molecular_function;
CotAD_22458	3.2	3.37	2.79	7.2	7.51	7.4	5.43	5.3	6.19	gi|823249181|ref|XP_012457239.1|PREDICTED: putative nuclease HARBI1 [Gossypium raimondii]
CotAD_22459	12.04	11.31	13.01	4.38	3.76	4.1	14.13	14.84	16.78	gi|823214997|ref|XP_012440262.1|PREDICTED: geraniol 8-hydroxylase-like [Gossypium raimondii]	GO:0008150//biological_process; GO:0016491//oxidoreductase activity; GO:0043167//ion binding; GO:0003674// molecular_function;
CotAD_22473	4.12	4.15	5.14	7.48	8.28	8.72	10	10.14	8.69	gi|823247532|ref|XP_012456433.1|PREDICTED: anaphase-promoting complex subunit 8 [Gossypium raimondii]	GO:0051301//cell division; GO:0005634//nucleus; GO:0051276//chromosome organization; GO:0009056//catabolic process; GO:0007059//chromosome segregation; GO:0007067//mitotic nuclear division; GO:0043234//protein complex; GO:0003674// molecular_function;
CotAD_22520	6.03	5.87	7.39	2.52	2.36	2.2	2.41	2.31	1.91	gi|823265243|ref|XP_012465360.1|PREDICTED: SNF1-related protein kinase regulatory subunit beta-3 [Gossypium raimondii]	GO:0003674//molecular_function;
CotAD_22536	11.26	11.84	13.8	29.61	30.86	27.73	24.74	26.16	22.78	gi|823171845|ref|XP_012484939.1|PREDICTED: methyl-CpG-binding domain-containing protein 11-like [Gossypium raimondii]	GO:0005634//nucleus; GO:0003677// DNA binding;
CotAD_22546	0.99	0.91	1.22	4.08	4.04	3.67	1.99	1.9	2.05	gi|823171803|ref|XP_012484923.1|PREDICTED: cyclin-A2-4-like [Gossypium raimondii]	GO:0005634//nucleus;
CotAD_22562	5.8	5.75	6.63	17.81	17.95	19.17	16.8	16.52	21.37	gi|823171728|ref|XP_012484897.1|PREDICTED: MAR-binding filament-like protein 1-1 isoform X2 [Gossypium raimondii]
CotAD_22716	3.82	3.93	2.9	7.7	8.06	8.72	7.6	7.49	9.39	gi|823148114|ref|XP_012473966.1|PREDICTED: uncharacterized protein LOC105790763 [Gossypium raimondii]
CotAD_22717	1.93	1.98	2.15	4.87	5.38	5.2	4.68	4.27	4.1	gi|823148107|ref|XP_012473962.1|PREDICTED: uncharacterized protein LOC105790761 [Gossypium raimondii]	GO:0003677//DNA binding; GO:0005739//mitochondrion; GO:0034641//cellular nitrogen compound metabolic process; GO:0009058// biosynthetic process;
CotAD_22725	5.17	5.03	5.4	2.62	2.66	2.01	3.43	3.82	3.97	gi|823245150|ref|XP_012455245.1|PREDICTED: CTD small phosphatase-like protein 2 isoform X1 [Gossypium raimondii]	GO:0016791//phosphatase activity; GO:0003674// molecular_function;
CotAD_22770	2.72	2.59	3.15	5.35	6.03	5.57	7.95	6.97	6.83	gi|823121412|ref|XP_012466631.1|PREDICTED: peroxisomal membrane protein 11B [Gossypium raimondii]	GO:0005777//peroxisome; GO:0008150// biological_process;
CotAD_22795	10.18	9.53	12.06	9.21	10.41	8.91	31.47	35.37	32.46	gi|823121473|ref|XP_012466924.1|PREDICTED: ethylene-responsive transcription factor ERF105-like [Gossypium raimondii]	GO:0003677//DNA binding; GO:0001071//nucleic acid binding transcription factor activity; GO:0034641//cellular nitrogen compound metabolic process; GO:0009058// biosynthetic process;
CotAD_22823	12.42	13.31	14.11	6.77	5.78	6.11	8.97	9.59	10.27	gi|823192528|ref|XP_012491785.1|PREDICTED: uncharacterized membrane protein At3g27390 isoform X1 [Gossypium raimondii]
CotAD_22834	61.89	67.92	43.53	55.44	54.19	68.3	109.85	130.98	120.46	gi|728839630|gb|KHG19073.1|Aquaporin PIP1-3 -like protein [Gossypium arboreum]	GO:0005575//cellular_component; GO:0006810//transport; GO:0003674// molecular_function;
CotAD_22908	24.41	22.63	22.74	42.24	44.15	49.9	46.29	50.84	47.92	gi|823120776|ref|XP_012438578.1|PREDICTED: 60S ribosomal protein L37-3-like [Gossypium raimondii]	GO:0003735//structural constituent of ribosome; GO:0005840//ribosome; GO:0006412// translation;
CotAD_22914	0.87	0.91	0.98	1.86	1.97	1.75	4.87	5.31	4.7	gi|728844471|gb|KHG23914.1|Aspartate aminotransferase, chloroplastic -like protein [Gossypium arboreum]	GO:0043167//ion binding; GO:0006520//cellular amino acid metabolic process; GO:0009058//biosynthetic process; GO:0003674// molecular_function;
CotAD_23073	29.95	28.54	25.24	13.31	13.89	16.81	12.03	11.97	12.6	gi|823220602|ref|XP_012443002.1|PREDICTED: cytosolic sulfotransferase 15-like [Gossypium raimondii]	GO:0003674//molecular_function;
CotAD_23085	1.13	1.02	0.97	2.94	3.21	3.09	3.05	2.54	2.87	gi|728850240|gb|KHG29683.1|flug [Gossypium arboreum]	GO:0006520//cellular amino acid metabolic process; GO:0009058//biosynthetic process; GO:0016874// ligase activity;
CotAD_23263	7.37	7.33	5.49	18.79	18.84	18.38	14.1	14.63	11.77	gi|823190731|ref|XP_012491241.1|PREDICTED: E3 ubiquitin-protein ligase SINA-like 10 [Gossypium raimondii]	GO:0005634//nucleus; GO:0008150//biological_process; GO:0009056//catabolic process; GO:0043167//ion binding; GO:0006464//cellular protein modification process; GO:0003674// molecular_function;
CotAD_23296	334.59	330.98	447.25	508.1	459.87	538	827.5	778.17	761.51	gi|823176430|ref|XP_012486444.1|PREDICTED: uncharacterized protein LOC105800085 isoform X1 [Gossypium raimondii]
CotAD_23434	5.3	5.23	5.07	2.17	2.26	1.78	6.8	7.16	8	gi|728838422|gb|KHG17865.1|Tetraspanin-31 [Gossypium arboreum]	GO:0005575//cellular_component;
CotAD_23438	13.27	12.34	18.46	40.42	46.2	39.8	38.45	38.57	40.37	gi|728838792|gb|KHG18235.1|hypothetical protein F383_07279 [Gossypium arboreum]	GO:0043167//ion binding; GO:0006464//cellular protein modification process; GO:0016301//kinase activity; GO:0003674// molecular_function;
CotAD_23456	10.74	10.79	8.77	22.92	19.69	22.19	19.02	22.51	20.24	gi|823204729|ref|XP_012436570.1|PREDICTED: uncharacterized protein LOC105763064 [Gossypium raimondii]
CotAD_23462	10.73	11.45	10.31	25.61	23.54	21.89	25.43	23	23.87	gi|823204703|ref|XP_012436561.1|PREDICTED: 14 kDa zinc-binding protein [Gossypium raimondii]	GO:0003674//molecular_function;
CotAD_23470	2.59	2.5	2.98	3.3	2.78	2.92	7.94	8.67	8.8	gi|728826254|gb|KHG06633.1|Eukaryotic translation initiation factor 3 subunit B -like protein [Gossypium arboreum]	GO:0005737//cytoplasm; GO:0008135//translation factor activity; GO:0043234// RNA binding; GO:0003674//protein complex; GO:0006412//molecular_function; // translation;
CotAD_23482	2	2.03	2.21	3.56	3.55	3.63	5.31	5.09	5.62	gi|823204628|ref|XP_012436536.1|PREDICTED: cation-chloride cotransporter 1-like [Gossypium raimondii]	GO:0055085//transmembrane transport; GO:0022857//transmembrane transporter activity; GO:0005575//cellular_component; GO:0006810// transport;
CotAD_23483	2.6	2.52	2.95	4.48	4.18	3.79	7.06	7.2	5.42	gi|728846393|gb|KHG25836.1|Glycolipid transfer domain-containing protein 1 [Gossypium arboreum]	GO:0005737//cytoplasm; GO:0008289//lipid binding; GO:0006810//transport; GO:0003674// molecular_function;
CotAD_23571	250.83	263.59	293.57	566.96	602.69	654.17	582.11	608.68	665.25	gi|823176921|ref|XP_012486612.1|PREDICTED: uncharacterized protein LOC105800186 [Gossypium raimondii]	GO:0008289//lipid binding;
CotAD_23615	3.83	4.16	2.48	2.49	2.26	2.12	1.2	1.12	1.1	gi|823176713|ref|XP_012486540.1|PREDICTED: probable trehalose-phosphate phosphatase D isoform X3 [Gossypium raimondii]	GO:0005975//carbohydrate metabolic process; GO:0009058//biosynthetic process; GO:0003674// molecular_function;
CotAD_23656	3.69	3.47	5.14	8.65	7.81	9.28	12.24	11.75	11.92	gi|823176541|ref|XP_012486484.1|PREDICTED: transcription factor TCP19-like [Gossypium raimondii]
CotAD_23661	3.52	3.34	4.54	5.97	6.16	6.11	9.28	9.14	10.86	gi|823176526|ref|XP_012486478.1|PREDICTED: gibberellin 20 oxidase 1-like [Gossypium raimondii]	GO:0008150//biological_process; GO:0016491//oxidoreductase activity; GO:0043167// ion binding;
CotAD_23788	5.56	5.59	4.63	10.18	10.62	9.26	13.76	13.06	13.23	gi|823154619|ref|XP_012477190.1|PREDICTED: peroxisomal fatty acid beta-oxidation multifunctional protein AIM1-like isoform X1 [Gossypium raimondii]	GO:0044281//small molecule metabolic process; GO:0008150//biological_process; GO:0016491//oxidoreductase activity; GO:0006629// lipid metabolic process;
CotAD_23795	12.75	12.19	15.29	25.84	23.56	27.64	32.68	29.71	29.83	gi|728825278|gb|KHG06177.1|Pentatricopeptide repeat-containing -like protein [Gossypium arboreum]	GO:0003674//molecular_function;
CotAD_23879	1.67	1.63	2.04	3	2.68	3.11	4.59	5.05	4.55	gi|728811703|gb|KHG00389.1|Kinesin light chain [Gossypium arboreum]	GO:0003674//molecular_function;
CotAD_23947	6.46	6.23	6.42	16.76	15.39	16.15	17.91	16.04	16.84	gi|823150320|ref|XP_012474987.1|PREDICTED: uncharacterized protein LOC105791462 [Gossypium raimondii]
CotAD_23950	3.09	3.23	2.14	3.03	3.09	3.33	7.17	6.54	6.42	gi|823150312|ref|XP_012474983.1|PREDICTED: universal stress protein A-like protein isoform X1 [Gossypium raimondii]	GO:0006950//response to stress;
CotAD_23973	4.35	4.7	4	10.36	10.3	9.16	8.76	8.99	8.32	gi|823140120|ref|XP_012469922.1|PREDICTED: ABC transporter F family member 5-like [Gossypium raimondii]	GO:0016887//ATPase activity; GO:0043167// ion binding;
CotAD_24019	220.05	220.88	257.05	492.59	518.19	417.07	373.72	421.83	379.34	gi|823140218|ref|XP_012469969.1|PREDICTED: uncharacterized protein LOC105787909 [Gossypium raimondii]
CotAD_24023	4.09	4.15	3.16	7.24	7.48	6.52	8.02	8.12	8.58	gi|728816798|gb|KHG02245.1|hypothetical protein F383_26198 [Gossypium arboreum]
CotAD_24039	1.91	2.03	2.12	3.43	3.44	4.5	4.18	4.18	5.38	gi|823140293|ref|XP_012469998.1|PREDICTED: peptidyl-tRNA hydrolase 2, mitochondrial isoform X1 [Gossypium raimondii]	GO:0003674//molecular_function;
CotAD_24088	1.05	1.1	1.33	3.17	3.23	3.47	3.01	2.67	2.57	gi|823160592|ref|XP_012480142.1|PREDICTED: vacuolar-sorting receptor 3-like [Gossypium raimondii]	GO:0043167//ion binding;
CotAD_24101	3.74	3.57	4.81	4.06	3.44	3.66	15.43	14.73	14.45	gi|728828880|gb|KHG08323.1|hypothetical protein F383_14596 [Gossypium arboreum]	GO:0016791//phosphatase activity; GO:0043167//ion binding; GO:0006464// cellular protein modification process;
CotAD_24106	12.26	13.07	12.86	24.28	21.54	25.43	31.92	33.28	30.89	gi|823160651|ref|XP_012480173.1|PREDICTED: SWI/SNF-related matrix-associated actin-dependent regulator of chromatin subfamily D member 1 [Gossypium raimondii]	GO:0003674//molecular_function;
CotAD_24117	25.07	24.01	26.22	88.22	92.77	100.17	53.23	51.61	59.44	gi|823160666|ref|XP_012480180.1|PREDICTED: probable indole-3-acetic acid-amido synthetase GH3.1 [Gossypium raimondii]
CotAD_24128	8.28	8.6	6.61	3.33	3.69	3.93	5.06	4.89	5.62	gi|823160706|ref|XP_012480201.1|PREDICTED: PRKR-interacting protein 1 [Gossypium raimondii]
CotAD_24138	52.01	48.78	63.73	80.41	91.56	93.5	109.85	121.14	126.4	gi|823129822|ref|XP_012450481.1|PREDICTED: uncharacterized protein At4g06744-like [Gossypium raimondii]	GO:0003674//molecular_function;
CotAD_24153	0.94	0.94	0.7	1.36	1.38	1.34	2.99	2.84	3.56	gi|823233457|ref|XP_012449363.1|PREDICTED: pentatricopeptide repeat-containing protein At1g11290 [Gossypium raimondii]	GO:0003674//molecular_function;
CotAD_24160	2.35	2.52	2.66	1.95	1.87	2.18	5.08	5.17	6.46	gi|823129809|ref|XP_012450416.1|PREDICTED: protein CYPRO4-like [Gossypium raimondii]	GO:0003674//molecular_function;
CotAD_24161	8.23	8.04	11.09	21.29	22.73	19.28	18.59	20.11	16.2	gi|728809494|gb|KHF99052.1|TP53RK-binding [Gossypium arboreum]
CotAD_24182	10.32	9.33	9.36	14.9	16.61	16.79	17.92	19.03	21.4	gi|728846460|gb|KHG25903.1|Chlorophyll a-b binding 6A, chloroplastic [Gossypium arboreum]	GO:0006091//generation of precursor metabolites and energy; GO:0015979//photosynthesis; GO:0005575// cellular_component;
CotAD_24236	7.69	7.08	6.71	10.11	10.56	12.39	14.71	14.89	18.22	gi|728850411|gb|KHG29854.1|putative fructose-bisphosphate aldolase 2, chloroplastic -like protein [Gossypium arboreum]	GO:0044281//small molecule metabolic process; GO:0005975//carbohydrate metabolic process; GO:0006091//generation of precursor metabolites and energy; GO:0009056//catabolic process; GO:0051186//cofactor metabolic process; GO:0016829//lyase activity; GO:0034641// cellular nitrogen compound metabolic process;
CotAD_24250	69.25	70.35	50.27	129.91	142.11	116	122.94	123.13	129.62	gi|823161035|ref|XP_012480377.1|PREDICTED: cysteine proteinase RD19a [Gossypium raimondii]	GO:0008150//biological_process; GO:0008233// peptidase activity;
CotAD_24269	7.38	7.45	7.01	15.56	18	16.24	16.62	14.92	15.14	gi|823261198|ref|XP_012463329.1|PREDICTED: uncharacterized protein LOC105782841 isoform X1 [Gossypium raimondii]	GO:0043167//ion binding; GO:0003674// molecular_function;
CotAD_24299	1.92	1.85	1.57	4.21	4.15	5.17	3.6	3.42	3.51	gi|823221788|ref|XP_012443589.1|PREDICTED: uncharacterized protein LOC105768284 [Gossypium raimondii]
CotAD_24315	4.82	4.66	5.58	2.19	2	1.81	4.74	4.42	4.34	gi|823221877|ref|XP_012443635.1|PREDICTED: zinc finger protein CONSTANS-LIKE 1-like [Gossypium raimondii]	GO:0043167//ion binding; GO:0005622// intracellular;
CotAD_24316	4.36	4.11	5.3	1.4	1.65	1.45	6.04	6.65	6.3	gi|823221879|ref|XP_012443636.1|PREDICTED: uncharacterized protein LOC105768309 isoform X1 [Gossypium raimondii]	GO:0006950//response to stress;
CotAD_24605	1.68	1.56	1.35	0.23	0.2	0.2	1.54	1.4	1.65	gi|823158122|ref|XP_012478935.1|PREDICTED: sodium/hydrogen exchanger 8 isoform X1 [Gossypium raimondii]	GO:0055085//transmembrane transport; GO:0022857//transmembrane transporter activity; GO:0005575//cellular_component; GO:0006810// transport;
CotAD_24613	1.28	1.17	1.21	3.43	3.39	3.26	2.97	2.67	2.82
CotAD_24888	10.67	11.73	11.77	11.25	11.82	9.78	38.68	34.62	35.84	gi|823129519|ref|XP_012448626.1|PREDICTED: ethylene-responsive transcription factor ERF098-like [Gossypium raimondii]	GO:0003677//DNA binding; GO:0001071//nucleic acid binding transcription factor activity; GO:0034641//cellular nitrogen compound metabolic process; GO:0009058// biosynthetic process;
CotAD_24917	4.42	4.05	3.83	9.94	9.67	10.87	9.83	8.13	9.04	gi|823261593|ref|XP_012463532.1|PREDICTED: probable WRKY transcription factor 21 [Gossypium raimondii]	GO:0003677//DNA binding; GO:0001071//nucleic acid binding transcription factor activity; GO:0034641//cellular nitrogen compound metabolic process; GO:0009058// biosynthetic process;
CotAD_24960	13.55	12.96	10.57	23.75	21.12	25.51	36.84	34.91	32.35	gi|728835296|gb|KHG14739.1|Cystathionine gamma-synthase, chloroplastic -like protein [Gossypium arboreum]	GO:0043167//ion binding; GO:0003674// molecular_function;
CotAD_24988	15.63	17.09	13.18	17.59	21.08	19.05	34.36	30.84	35.48	gi|757609272|ref|WP_042855046.1|ATP F0F1 synthase subunit beta [Staphylococcus aureus]	GO:0016887//ATPase activity; GO:0044281//small molecule metabolic process; GO:0055085//transmembrane transport; GO:0022857//transmembrane transporter activity; GO:0043167//ion binding; GO:0043234//protein complex; GO:0034641//cellular nitrogen compound metabolic process; GO:0009058// biosynthetic process;
CotAD_25000	6.96	7.3	6.5	3.1	3.42	3.77	4.96	5	3.99	gi|728818174|gb|KHG02712.1|Ribonuclease 2 -like protein [Gossypium arboreum]	GO:0003723//RNA binding; GO:0004518// nuclease activity;
CotAD_25039	30.69	30.17	28.03	57.88	57.03	60.86	65.92	67.97	54.42	gi|823123058|ref|XP_012473808.1|PREDICTED: peptidyl-prolyl cis-trans isomerase FKBP62-like [Gossypium raimondii]	GO:0006457//protein folding; GO:0003674// molecular_function;
CotAD_25041	4.74	4.85	3.64	4.3	3.89	3.6	9.18	9.5	11.05	gi|728818358|gb|KHG02769.1|Phosphoserine aminotransferase [Gossypium arboreum]
CotAD_25046	5.1	4.65	4.38	10.35	10.37	8.89	7.12	7.73	7.35	gi|823189614|ref|XP_012490891.1|PREDICTED: uncharacterized protein LOC105803317 isoform X1 [Gossypium raimondii]
CotAD_25090	7.92	7.65	8.67	17.4	16.56	19.26	15.16	14.6	16.23	gi|823233048|ref|XP_012449176.1|PREDICTED: probable alpha-amylase 2 isoform X1 [Gossypium raimondii]	GO:0005975//carbohydrate metabolic process; GO:0043167//ion binding; GO:0016798// hydrolase activity; // acting on glycosyl bonds;
CotAD_25140	7.83	7.89	6.87	13.67	13.51	12.75	17.14	16.34	14.79	gi|728831488|gb|KHG10931.1|Ubiquitin-activating enzyme E1 1 -like protein [Gossypium arboreum]	GO:0043167//ion binding; GO:0006464//cellular protein modification process; GO:0016874// ligase activity;
CotAD_25324	12.47	13.09	10.26	4.89	5.49	5.49	16.33	19.26	17.48	gi|728809400|gb|KHF99003.1|60S ribosomal L8-3 -like protein [Gossypium arboreum]	GO:0003723//RNA binding; GO:0003735//structural constituent of ribosome; GO:0005840//ribosome; GO:0006412// translation;
CotAD_25329	0.77	0.73	0.69	1.1	1.08	1.03	3.51	3.01	3.08	gi|728838874|gb|KHG18317.1|putative mitochondrial chaperone bcs1 [Gossypium arboreum]	GO:0043167//ion binding;
CotAD_25338	7.13	7.82	5.06	13.74	14.43	12.39	11.95	10.82	11.79	gi|728849042|gb|KHG28485.1|Naringenin,2-oxoglutarate 3-dioxygenase [Gossypium arboreum]	GO:0008150//biological_process; GO:0016491// oxidoreductase activity;
CotAD_25347	4.01	4.1	2.9	0.61	0.6	0.5	1.14	1.12	0.95	gi|823123475|ref|XP_012475836.1|PREDICTED: zinc finger protein ZAT5-like [Gossypium raimondii]	GO:0043167//ion binding; GO:0003674// molecular_function;
CotAD_25672	56.92	55.62	75.86	99.45	105.98	89.47	133.72	142.95	124.64	gi|823225971|ref|XP_012445800.1|PREDICTED: chlorophyll a-b binding protein of LHCII type 1 [Gossypium raimondii]	GO:0006091//generation of precursor metabolites and energy; GO:0015979//photosynthesis; GO:0005575// cellular_component;
CotAD_25735	3.46	3.23	4.5	1.33	1.33	1.42	1.44	1.57	1.79	gi|728846840|gb|KHG26283.1|Protein SCAR3 -like protein [Gossypium arboreum]	GO:0005856//cytoskeleton; GO:0007010// cytoskeleton organization;
CotAD_25767	23.38	23.99	24.24	38.33	41.22	32.92	49.15	46.76	53.04	gi|823124402|ref|XP_012479959.1|PREDICTED: ADP-ribosylation factor-like [Gossypium raimondii]	GO:0007165//signal transduction; GO:0043167//ion binding; GO:0006810//transport; GO:0005622// intracellular;
CotAD_25770	6.67	6.38	5.85	7.93	7.26	8	22.08	22.7	17.92	gi|823124408|ref|XP_012479988.1|PREDICTED: uncharacterized protein LOC105795071 [Gossypium raimondii]
CotAD_25812	0.48	0.49	0.5	0.46	0.51	0.53	2.01	1.89	2.28	gi|728847057|gb|KHG26500.1|hypothetical protein F383_09033 [Gossypium arboreum]	GO:0043167//ion binding;
CotAD_25918	2.23	2.18	2.01	5.61	5.23	4.61	5.61	4.75	4.97	gi|823169153|ref|XP_012484123.1|PREDICTED: protein TRANSPARENT TESTA 12 [Gossypium raimondii]	GO:0055085//transmembrane transport; GO:0022857//transmembrane transporter activity; GO:0005575// cellular_component;
CotAD_25921	12.76	12.69	12.56	22.23	22.57	21.74	30.27	26.56	26	gi|823169158|ref|XP_012484124.1|PREDICTED: scarecrow-like protein 8 isoform X1 [Gossypium raimondii]
CotAD_25940	4.09	4.16	3.51	5.52	5.62	5.81	8.86	7.57	8.05	gi|823209513|ref|XP_012437972.1|PREDICTED: uncharacterized protein LOC105764064 [Gossypium raimondii]
CotAD_25951	4.78	4.43	4.92	2.11	2.03	2.07	2.91	2.49	2.85	gi|823246680|ref|XP_012456014.1|PREDICTED: transcriptional corepressor LEUNIG-like isoform X1 [Gossypium raimondii]	GO:0003674//molecular_function;
CotAD_25961	1.71	1.8	1.62	3.04	3.1	2.44	5.33	5.39	6.89	gi|823245212|ref|XP_012455277.1|PREDICTED: receptor like protein kinase S.2 [Gossypium raimondii]	GO:0043167//ion binding; GO:0006464//cellular protein modification process; GO:0016301// kinase activity;
CotAD_25964	3.68	3.97	4.29	10.88	11.2	11.4	6.12	6.76	6.11	gi|823247546|ref|XP_012456438.1|PREDICTED: peroxiredoxin-2F, mitochondrial isoform X2 [Gossypium raimondii]	GO:0008150//biological_process; GO:0016491// oxidoreductase activity;
CotAD_25972	2.01	1.91	1.6	4.81	5.17	5.26	4.33	4.32	5.75	gi|823249445|ref|XP_012457356.1|PREDICTED: ethylene-responsive transcription factor ERF062-like [Gossypium raimondii]	GO:0003677//DNA binding; GO:0001071//nucleic acid binding transcription factor activity; GO:0034641//cellular nitrogen compound metabolic process; GO:0009058// biosynthetic process;
CotAD_26145	5.71	5.17	5.11	5.34	6.34	5.93	11.25	10.87	13.58	gi|728837034|gb|KHG16477.1|putative E3 ubiquitin-protein ligase HERC4 [Gossypium arboreum]
CotAD_26174	3.11	3.18	3.25	8.28	7.67	7.66	10.6	10.42	10.78	gi|728811510|gb|KHG00225.1|Tetratricopeptide repeat 6 [Gossypium arboreum]	GO:0003674//molecular_function;
CotAD_26211	6.35	6.15	5.14	10.36	9.89	9.36	18.87	20.3	19.87	gi|728845888|gb|KHG25331.1|Phosphoenolpyruvate carboxylase 2 [Gossypium arboreum]	GO:0044281//small molecule metabolic process; GO:0008150//biological_process; GO:0006091//generation of precursor metabolites and energy; GO:0016829// lyase activity;
CotAD_26228	7.39	7.29	5.9	19.36	19.05	15.02	18.13	16.56	15.2	gi|728822638|gb|KHG04918.1|Pyrophosphate-energized vacuolar membrane proton pump [Gossypium arboreum]	GO:0022857//transmembrane transporter activity; GO:0005575//cellular_component; GO:0006810//transport; GO:0003674// molecular_function;
CotAD_26266	5.91	5.89	6.92	18.18	17.96	17.74	9.98	10.84	9.15	gi|823236796|ref|XP_012451053.1|PREDICTED: nuclear pore complex protein NUP1 [Gossypium raimondii]
CotAD_26268	3.47	3.46	3.18	6.3	6.89	7.21	5.17	4.9	5.71	gi|823229081|ref|XP_012447281.1|PREDICTED: uncharacterized protein LOC105770570 [Gossypium raimondii]	GO:0003674//molecular_function;
CotAD_26290	3.01	3.27	3.08	3.22	2.9	2.88	7.36	8.03	6.81	gi|823237509|ref|XP_012451404.1|PREDICTED: uncharacterized protein At2g34160-like [Gossypium raimondii]	GO:0003674//molecular_function;
CotAD_26320	35.98	37.23	30.17	16.22	15.88	13.83	20.04	18.27	20.49	gi|728840203|gb|KHG19646.1|hypothetical protein F383_08192 [Gossypium arboreum]
CotAD_26346	2.22	2.44	2.33	3.67	3.78	3.92	5.99	5.78	4.7	gi|728809928|gb|KHF99338.1|Tubby-like F-box protein 3 [Gossypium arboreum]	GO:0003674//molecular_function;
CotAD_26348	1.95	1.83	2.64	2.49	2.4	2.85	5.17	5.33	5.28	gi|823244958|ref|XP_012455156.1|PREDICTED: protein TRANSPORT INHIBITOR RESPONSE 1-like [Gossypium raimondii]	GO:0003674//molecular_function;
CotAD_26374	14.44	14.79	11.54	5.13	5.42	6.19	6.83	6.83	5.57	gi|728833968|gb|KHG13411.1|WD repeat domain phosphoinositide-interacting 3 [Gossypium arboreum]	GO:0003674//molecular_function;
CotAD_26393	12.14	11.09	16.61	25.69	25.63	21.01	26.04	24.18	29.64	gi|728833200|gb|KHG12643.1|Blue-light photoreceptor PHR2 -like protein [Gossypium arboreum]	GO:0016829//lyase activity; GO:0006259//DNA metabolic process; GO:0006950// response to stress;
CotAD_26455	11.8	12.47	8.61	13.11	12.51	10.44	22.39	23.82	20.6	gi|763813244|gb|KJB80096.1|hypothetical protein B456_013G080700 [Gossypium raimondii]	GO:0005575//cellular_component;
CotAD_26465	1.83	1.8	1.5	2.22	2.67	2.4	5.28	4.53	5.07	gi|823261890|ref|XP_012463682.1|PREDICTED: uncharacterized protein LOC105783049 [Gossypium raimondii]
CotAD_26468	4.44	4.06	3.8	7.75	7.83	9.53	5.8	6.02	6.03	gi|728844150|gb|KHG23593.1|Serine/threonine-protein kinase PRP4 [Gossypium arboreum]	GO:0043167//ion binding; GO:0006464//cellular protein modification process; GO:0016301// kinase activity;
CotAD_26497	4.76	4.51	3.96	4.21	3.76	3.61	1.68	1.75	1.82	gi|823178197|ref|XP_012487055.1|PREDICTED: dirigent protein 22-like [Gossypium raimondii]
CotAD_26499	1.53	1.53	1.53	4.11	4.36	3.56	7.95	7.29	9	gi|763770775|gb|KJB37990.1|hypothetical protein B456_006G230300 [Gossypium raimondii]	GO:0005975//carbohydrate metabolic process; GO:0009056//catabolic process; GO:0071554//cell wall organization or biogenesis; GO:0003674//molecular_function; GO:0016798// hydrolase activity; // acting on glycosyl bonds;
CotAD_26539	3.4	3.67	3.4	1.7	1.77	1.48	1.26	1.26	1.14	gi|823163315|ref|XP_012481596.1|PREDICTED: rho GDP-dissociation inhibitor 1-like [Gossypium raimondii]	GO:0005737//cytoplasm; GO:0030234// enzyme regulator activity;
CotAD_26562	0.47	0.48	0.34	0.49	0.51	0.5	2.5	2.21	2.37	gi|728831456|gb|KHG10899.1|Heat stress transcription factor A-5 -like protein [Gossypium arboreum]	GO:0005634//nucleus; GO:0003677//DNA binding; GO:0001071//nucleic acid binding transcription factor activity; GO:0034641//cellular nitrogen compound metabolic process; GO:0009058//biosynthetic process; GO:0006950// response to stress;
CotAD_26567	13.78	12.52	15.01	11.37	11.25	14.28	27.48	27.23	32.68	gi|728831454|gb|KHG10897.1|Methylenetetrahydrofolate reductase 2 -like protein [Gossypium arboreum]	GO:0008150//biological_process; GO:0006790//sulfur compound metabolic process; GO:0016491//oxidoreductase activity; GO:0006520// cellular amino acid metabolic process;
CotAD_26569	20.77	19.67	23.64	10.13	9.83	10.31	11.17	12.93	11.6	gi|728831457|gb|KHG10900.1|hypothetical protein F383_04454 [Gossypium arboreum]	GO:0003723//RNA binding; GO:0005737//cytoplasm; GO:0043167//ion binding; GO:0006399//tRNA metabolic process; GO:0006520//cellular amino acid metabolic process; GO:0016874//ligase activity; GO:0006412// translation;
CotAD_26579	14.98	14.48	19.56	40.94	40.51	33.15	28.5	24.9	26.91	gi|823177813|ref|XP_012486915.1|PREDICTED: 60S ribosomal protein L13a-4-like [Gossypium raimondii]	GO:0003735//structural constituent of ribosome; GO:0005840//ribosome; GO:0006412// translation;
CotAD_26683	15.39	15.4	18.41	8.26	8.46	10.1	8.06	8.18	7.34	gi|728841871|gb|KHG21314.1|Secologanin synthase [Gossypium arboreum]	GO:0008150//biological_process; GO:0016491//oxidoreductase activity; GO:0043167//ion binding; GO:0003674// molecular_function;
CotAD_26734	9.67	9.85	8.77	9.6	11.37	10.59	20.34	23.58	20.61	gi|728848864|gb|KHG28307.1|Calcyclin-binding [Gossypium arboreum]
CotAD_26755	3.84	3.71	3.1	8.81	8.1	7.99	5.75	5.63	6.47	gi|763801969|gb|KJB68907.1|hypothetical protein B456_011G042300 [Gossypium raimondii]	GO:0005634//nucleus; GO:0003677//DNA binding; GO:0034641//cellular nitrogen compound metabolic process; GO:0009058//biosynthetic process; GO:0003674// molecular_function;
CotAD_26791	18.06	17.04	24.96	49.92	47.75	45.91	28.7	25	27.51	gi|823245462|ref|XP_012455394.1|PREDICTED: calcium-dependent protein kinase 1-like [Gossypium raimondii]	GO:0043167//ion binding; GO:0006464//cellular protein modification process; GO:0016301// kinase activity;
CotAD_26852	11.62	11.23	11.68	8.8	9.98	9.33	32.35	37.87	34.12	gi|823145985|ref|XP_012472875.1|PREDICTED: probable CCR4-associated factor 1 homolog 11 [Gossypium raimondii]	GO:0005634//nucleus; GO:0003674// molecular_function;
CotAD_26950	1.66	1.56	2.12	5.93	5.98	6.54	3.31	3.17	3.81	gi|763801323|gb|KJB68278.1|hypothetical protein B456_010G235900 [Gossypium raimondii]	GO:0008150//biological_process; GO:0006629//lipid metabolic process; GO:0009058//biosynthetic process; GO:0003674// molecular_function;
CotAD_26952	3.07	2.93	2.82	6.36	6.41	5.26	7.74	7	6.53	gi|728838759|gb|KHG18202.1|hypothetical protein F383_00420 [Gossypium arboreum]
CotAD_26965	3.56	3.7	2.67	1.06	1.15	1.21	1.86	1.61	1.78	gi|728839512|gb|KHG18955.1|Transmembrane 87A [Gossypium arboreum]	GO:0005575//cellular_component;
CotAD_27028	3.4	3.12	3.77	5.6	6.07	5.28	8.94	10.04	9.61	gi|823223229|ref|XP_012444348.1|PREDICTED: proteasome subunit alpha type-2-A [Gossypium raimondii]	GO:0009056//catabolic process; GO:0043234//protein complex; GO:0008233//peptidase activity; GO:0005622// intracellular;
CotAD_27087	0.47	0.44	0.56	1.58	1.54	1.59	1.95	1.99	2.24	gi|728845732|gb|KHG25175.1|Aconitate hydratase, cytoplasmic [Gossypium arboreum]	GO:0008150//biological_process;
CotAD_27093	17.84	16.85	22.25	13.17	12.64	15.83	48.3	46.48	51.65	gi|823205429|ref|XP_012436784.1|PREDICTED: thiosulfate sulfurtransferase 16, chloroplastic [Gossypium raimondii]	GO:0003674//molecular_function;
CotAD_27162	0.01	0.01	0.01	0.38	0.36	0.34	1	0.97	0.79	gi|728829867|gb|KHG09310.1|hypothetical protein F383_14907 [Gossypium arboreum]
CotAD_27189	29.79	30.66	34.86	15.4	15.54	12.41	16.26	13.74	14.61	gi|823199683|ref|XP_012434990.1|PREDICTED: uncharacterized protein LOC105761662 [Gossypium raimondii]
CotAD_27197	2.07	1.97	2.02	3.49	3.17	3.63	5.15	4.6	5.34	gi|823144585|ref|XP_012472117.1|PREDICTED: uncharacterized mitochondrial protein ymf11 [Gossypium raimondii]	GO:0006397//mRNA processing;
CotAD_27332	1.87	1.69	1.57	5.69	5.55	4.42	5.16	4.95	6.12	gi|823225215|ref|XP_012445402.1|PREDICTED: probable dolichyl-diphosphooligosaccharide--protein glycosyltransferase subunit 3B [Gossypium raimondii]
CotAD_27367	39.54	41.15	27.64	16.78	17.03	19.2	17.17	17.02	20.26	gi|823247652|ref|XP_012456493.1|PREDICTED: WRKY transcription factor 6-like [Gossypium raimondii]	GO:0003677//DNA binding; GO:0001071//nucleic acid binding transcription factor activity; GO:0034641//cellular nitrogen compound metabolic process; GO:0009058// biosynthetic process;
CotAD_27381	2.5	2.57	2.28	5.79	5.5	6.74	9.61	9.5	11.79	gi|823223072|ref|XP_012444265.1|PREDICTED: uncharacterized protein LOC105768704 [Gossypium raimondii]
CotAD_27383	18.85	19.11	15.47	45.54	42.75	36.18	41.06	42.66	40.75	gi|823228919|ref|XP_012447204.1|PREDICTED: ubiquinol oxidase 4, chloroplastic/chromoplastic isoform X1 [Gossypium raimondii]	GO:0008150//biological_process; GO:0016491// oxidoreductase activity;
CotAD_27412	13.81	13.66	14.41	7.72	7.07	7.11	6.36	6.33	6.54	gi|728848048|gb|KHG27491.1|hypothetical protein F383_14041 [Gossypium arboreum]	GO:0043167//ion binding; GO:0006464//cellular protein modification process; GO:0016301//kinase activity; GO:0003674// molecular_function;
CotAD_27492	1.53	1.62	1.08	1.85	1.94	1.58	3.93	4.22	4.9	gi|823140877|ref|XP_012470263.1|PREDICTED: zinc finger CCCH domain-containing protein 38-like isoform X3 [Gossypium raimondii]	GO:0043167//ion binding;
CotAD_27494	6.18	5.89	5.57	1.88	2.15	2.18	8.37	8.9	7.9	gi|728834029|gb|KHG13472.1|hypothetical protein F383_16765 [Gossypium arboreum]	GO:0016192//vesicle-mediated transport; GO:0005737//cytoplasm; GO:0016023//cytoplasmic membrane-bounded vesicle; GO:0005794//Golgi apparatus; GO:0043234//protein complex; GO:0006810//transport; GO:0003674// molecular_function;
CotAD_27601	5.8	6.17	5.1	12.99	12.14	13.51	9.01	9.8	10.26	gi|823254696|ref|XP_012459992.1|PREDICTED: uncharacterized protein LOC105780297 [Gossypium raimondii]
CotAD_27611	1.37	1.37	1.49	4.96	4.95	4.25	4.94	5.54	5.3	gi|823254639|ref|XP_012459962.1|PREDICTED: uncharacterized protein LOC105780279 isoform X1 [Gossypium raimondii]	GO:0003674//molecular_function;
CotAD_27624	11	11.45	9.86	27.3	25.16	24.79	18.07	20.08	18.82	gi|823254597|ref|XP_012459941.1|PREDICTED: N-acetyl-D-glucosamine kinase isoform X1 [Gossypium raimondii]
CotAD_27626	132.64	120.27	164.3	241.54	231.41	275.22	262.81	260.65	322.66	gi|728842651|gb|KHG22094.1|Oxygen-evolving enhancer 2-1, chloroplastic [Gossypium arboreum]	GO:0043167//ion binding; GO:0015979//photosynthesis; GO:0043234//protein complex; GO:0005575//cellular_component; GO:0009579// thylakoid;
CotAD_27644	4.06	4.15	4.09	9.2	9.8	10.61	10.23	9.03	10.02	gi|823253987|ref|XP_012459636.1|PREDICTED: ankyrin-3 [Gossypium raimondii]	GO:0003674//molecular_function;
CotAD_27645	8.85	9.43	10.91	14.51	14.21	15.29	20	20.51	19.22	gi|823254286|ref|XP_012459781.1|PREDICTED: uncharacterized protein LOC105780161 [Gossypium raimondii]
CotAD_27847	1.24	1.16	1.47	1.96	1.81	2.02	4.16	4.37	4.04	gi|823221764|ref|XP_012443577.1|PREDICTED: (+)-delta-cadinene synthase isozyme C2 [Gossypium raimondii]	GO:0008150//biological_process; GO:0043167//ion binding; GO:0016829// lyase activity;
CotAD_27850	9.28	9.15	8.57	8.9	8.83	10.17	34.11	34.84	29.66	gi|728845333|gb|KHG24776.1|Uncharacterized protein F383_04224 [Gossypium arboreum]	GO:0005575//cellular_component; GO:0006810//transport; GO:0003674// molecular_function;
CotAD_27934	5	4.52	5.36	12.11	11.85	15.31	12.89	10.71	11.65	gi|823246312|ref|XP_012455824.1|PREDICTED: uncharacterized protein LOC105777230 [Gossypium raimondii]
CotAD_27956	1.76	1.9	2.04	5.13	5.25	4.86	5.85	5.78	7.6	gi|728844209|gb|KHG23652.1|hypothetical protein F383_01425 [Gossypium arboreum]
CotAD_27986	2.35	2.24	2.4	4.8	4.96	5.9	6.74	6.41	6.08	gi|763766977|gb|KJB34192.1|hypothetical protein B456_006G052400, partial [Gossypium raimondii]
CotAD_27990	0.64	0.64	0.55	0.95	0.87	0.97	2.5	2.24	2.13	gi|657085983|gb|AID23890.1|sucrose non-fermenting 1-related protein kinase 2 [Gossypium hirsutum]	GO:0043167//ion binding; GO:0006464//cellular protein modification process; GO:0016301// kinase activity;
CotAD_28057	3.37	3.66	2.69	1.28	1.24	1.14	1.02	1.01	0.94	gi|823213634|ref|XP_012439560.1|PREDICTED: methylsterol monooxygenase 1-1-like [Gossypium raimondii]	GO:0044281//small molecule metabolic process; GO:0008150//biological_process; GO:0016491//oxidoreductase activity; GO:0006629//lipid metabolic process; GO:0043167//ion binding; GO:0009058// biosynthetic process;
CotAD_28071	10.46	11.45	9.68	6.89	6.98	8.24	4.59	3.96	4.26	gi|823213603|ref|XP_012439545.1|PREDICTED: 21 kDa protein-like [Gossypium raimondii]	GO:0030234//enzyme regulator activity; GO:0003674// molecular_function;
CotAD_28101	3.96	4.19	3.04	3.23	3.81	3.49	8.13	7.79	6.73	gi|728825500|gb|KHG06275.1|H/ACA ribonucleoprotein complex non-core subunit NAF1 [Gossypium arboreum]	GO:0042254//ribosome biogenesis; GO:0034641// cellular nitrogen compound metabolic process;
CotAD_28107	19.4	17.49	22.06	8.57	8.64	8.98	12.8	13.18	10.86	gi|823259470|ref|XP_012462445.1|PREDICTED: beta-glucosidase 18-like isoform X2 [Gossypium raimondii]	GO:0005975//carbohydrate metabolic process; GO:0016798// hydrolase activity; // acting on glycosyl bonds;
CotAD_28117	2.73	2.89	2.09	4.72	4.52	4.5	6.96	6.99	5.97	gi|728843467|gb|KHG22910.1|hypothetical protein F383_06618 [Gossypium arboreum]	GO:0043167//ion binding; GO:0006464//cellular protein modification process; GO:0016301// kinase activity;
CotAD_28123	1.88	1.91	1.34	3.62	3.5	3.83	4.45	5.15	4.8	gi|728839680|gb|KHG19123.1|hypothetical protein F383_07857 [Gossypium arboreum]	GO:0003674//molecular_function;
CotAD_28190	7.86	8.22	7.41	17.1	14.52	15.39	12.32	12.74	15.2	gi|823167306|ref|XP_012483599.1|PREDICTED: uncharacterized protein LOC105798177 isoform X2 [Gossypium raimondii]
CotAD_28215	0.87	0.79	1.1	0.01	0.01	0.01	0.78	0.75	0.75	gi|728828457|gb|KHG07900.1|Nudix hydrolase 2 -like protein [Gossypium arboreum]	GO:0003674//molecular_function;
CotAD_28267	7.27	7.76	8.67	18.66	17.83	16.31	20.98	19.67	18.39	gi|823199278|ref|XP_012434861.1|PREDICTED: calmodulin-binding protein 25-like [Gossypium raimondii]
CotAD_28296	2.13	1.97	2.89	2.98	3.27	3.62	6.91	6.01	6.07	gi|728817306|gb|KHG02416.1|Transcription factor protein [Gossypium arboreum]	GO:0003674//molecular_function;
CotAD_28299	112.5	114	106.05	53.35	49.58	55.47	75.87	64.58	66.85	gi|254681442|gb|ACT78956.1|zinc finger protein [Gossypium arboreum]	GO:0003677//DNA binding; GO:0043167// ion binding;
CotAD_28323	1.3	1.19	1.38	2.03	1.95	2.02	4.74	5.07	4.83	gi|728831731|gb|KHG11174.1|Dihydrofolate reductase [Gossypium arboreum]
CotAD_28367	6.98	6.42	8.83	4.3	4.84	4.81	3.5	3.2	3.59	gi|728833530|gb|KHG12973.1|Polygalacturonase inhibitor 3 [Gossypium arboreum]
CotAD_28371	11.4	11.67	13.11	28.83	31.38	29.49	23.63	22.81	27.24	gi|823255560|ref|XP_012460435.1|PREDICTED: alpha-galactosidase 1-like [Gossypium raimondii]	GO:0005975//carbohydrate metabolic process; GO:0016798// hydrolase activity; // acting on glycosyl bonds;
CotAD_28375	5.98	5.99	4.56	4.33	4.72	5.32	11.62	12.41	11.43	gi|823252271|ref|XP_012458761.1|PREDICTED: 3-isopropylmalate dehydratase small subunit 3-like [Gossypium raimondii]	GO:0008150//biological_process; GO:0016829// lyase activity;
CotAD_28424	142.74	134.21	138.61	51.35	48.04	43.11	82.07	83.12	105.47	gi|596009469|ref|XP_007218529.1|hypothetical protein PRUPE_ppa012628mg [Prunus persica]
CotAD_28449	46.8	42.48	39.99	84.32	94.31	94.58	71.79	73.76	81.43	gi|823150044|ref|XP_012474851.1|PREDICTED: hornerin-like [Gossypium raimondii]
CotAD_28602	0.9	0.81	1.05	0.01	0.01	0.01	0.24	0.24	0.21	gi|728841650|gb|KHG21093.1|putative importin-7 [Gossypium arboreum]	GO:0006810//transport; GO:0003674// molecular_function;
CotAD_28675	10.08	9.76	11.57	19.47	22.98	20.43	13.2	14.98	14.6	gi|823128718|ref|XP_012444186.1|PREDICTED: CASP-like protein 4A1 isoform X1 [Gossypium raimondii]
CotAD_28698	2.86	3.05	3.45	0.86	0.78	0.94	2.89	2.9	2.22	gi|728836172|gb|KHG15615.1|Zinc finger AN1 domain-containing stress-associated 12 -like protein [Gossypium arboreum]	GO:0043167//ion binding;
CotAD_28702	3.96	3.9	3.72	8.8	8.85	6.59	4.71	4.9	3.89	gi|823128642|ref|XP_012443770.1|PREDICTED: mannose-1-phosphate guanyltransferase alpha-like isoform X2 [Gossypium raimondii]	GO:0016779//nucleotidyltransferase activity; GO:0009058// biosynthetic process;
CotAD_28730	1.06	1.06	1	2.07	2.16	2.64	3.34	2.95	2.86	gi|823128569|ref|XP_012443391.1|PREDICTED: pentatricopeptide repeat-containing protein At5g39980, chloroplastic [Gossypium raimondii]	GO:0003674//molecular_function;
CotAD_28779	0.01	0.01	0.01	0.46	0.45	0.59	0.86	0.98	0.92	gi|823131565|ref|XP_012458464.1|PREDICTED: choline transporter-like protein 2 isoform X1 [Gossypium raimondii]
CotAD_28803	2.96	3.2	2.48	4.68	5.05	4.85	6.25	5.82	5.54	gi|823131619|ref|XP_012458692.1|PREDICTED: uncharacterized protein LOC105779468 [Gossypium raimondii]	GO:0008150//biological_process; GO:0008168// methyltransferase activity;
CotAD_28891	1.92	1.84	1.76	2.79	2.88	2.28	5.12	5.75	5.84	gi|823159732|ref|XP_012479698.1|PREDICTED: putative ubiquitin-conjugating enzyme E2 38 isoform X1 [Gossypium raimondii]
CotAD_28900	5.88	5.39	5.98	1.73	1.51	1.71	2.68	2.2	2.44	gi|728812500|gb|KHG00855.1|hypothetical protein F383_23706 [Gossypium arboreum]
CotAD_28916	8.03	7.99	9.51	3.89	3.66	4.24	12.04	11.5	12.16	gi|823242945|ref|XP_012454137.1|PREDICTED: receptor-like protein kinase HSL1 [Gossypium raimondii]	GO:0043167//ion binding; GO:0006464//cellular protein modification process; GO:0016301//kinase activity; GO:0003674// molecular_function;
CotAD_28979	1.19	1.3	0.81	2.9	2.89	3.21	3.33	2.89	3.38	gi|763741499|gb|KJB08998.1|hypothetical protein B456_001G117700 [Gossypium raimondii]
CotAD_29035	2.65	2.87	3.12	0.74	0.77	0.86	2.42	2.72	2.87	gi|823171731|ref|XP_012484899.1|PREDICTED: protein SYS1 homolog [Gossypium raimondii]
CotAD_29038	0.6	0.54	0.69	1.22	1.37	1.28	2.71	2.6	2.46	gi|728807607|gb|KHF97686.1|Protein CASC3 [Gossypium arboreum]
CotAD_29042	26.88	24.28	32.03	12.14	11.97	13.24	25.43	29.68	27.72	gi|823243482|ref|XP_012454391.1|PREDICTED: F-box/kelch-repeat protein At1g80440-like [Gossypium raimondii]	GO:0003674//molecular_function;
CotAD_29060	10.79	10.23	11.29	3.71	3.73	3.93	7.56	8.94	8.43	gi|823243439|ref|XP_012454373.1|PREDICTED: ADP,ATP carrier protein 1, chloroplastic isoform X2 [Gossypium raimondii]	GO:0022857//transmembrane transporter activity; GO:0043167//ion binding; GO:0005575//cellular_component; GO:0006810// transport;
CotAD_29128	0.98	1.05	1.09	1.85	1.78	1.53	4.77	4.91	4.96	gi|728812115|gb|KHG00663.1|Glyceraldehyde-3-phosphate dehydrogenase B, chloroplastic [Gossypium arboreum]	GO:0005975//carbohydrate metabolic process; GO:0008150//biological_process; GO:0016491//oxidoreductase activity; GO:0003674// molecular_function;
CotAD_29182	6.08	6.05	7.7	13.82	14.14	16.68	15.32	17	14.36	gi|823148407|ref|XP_012474105.1|PREDICTED: peroxidase 15-like [Gossypium raimondii]	GO:0008150//biological_process; GO:0016491//oxidoreductase activity; GO:0003674//molecular_function; GO:0006950// response to stress;
CotAD_29346	1.7	1.64	1.79	0.23	0.23	0.17	0.97	0.96	1.04	gi|728820492|gb|KHG03788.1|Calcium sensing receptor, chloroplastic -like protein [Gossypium arboreum]
CotAD_29356	26.26	24.31	26.92	70.02	72	61.44	64.48	53.3	58.62	gi|823244310|ref|XP_012454813.1|PREDICTED: acyl-[acyl-carrier-protein] desaturase, chloroplastic [Gossypium raimondii]	GO:0044281//small molecule metabolic process; GO:0008150//biological_process; GO:0016491//oxidoreductase activity; GO:0006629//lipid metabolic process; GO:0009058// biosynthetic process;
CotAD_29379	24.84	23.42	32.35	26.58	22.63	23.33	64.79	63.01	59.82	gi|728816026|gb|KHG02041.1|40S ribosomal S4 [Gossypium arboreum]	GO:0003723//RNA binding; GO:0003735//structural constituent of ribosome; GO:0005840//ribosome; GO:0006412// translation;
CotAD_29384	4.49	4.68	4.24	14.2	15.99	14.24	12.25	12.42	14.24	gi|823243593|ref|XP_012454449.1|PREDICTED: transcription initiation factor TFIID subunit 1 [Gossypium raimondii]	GO:0003674//molecular_function;
CotAD_29388	9.06	8.19	9.39	4.82	4.59	3.91	5.04	5.21	5.77	gi|728842849|gb|KHG22292.1|Membrane-associated 30 kDa, chloroplastic [Gossypium arboreum]
CotAD_29499	28.87	29.47	20.44	11.53	12.68	13.14	13.55	15.51	13.96	gi|823143133|ref|XP_012471367.1|PREDICTED: inner membrane protein PPF-1, chloroplastic isoform X1 [Gossypium raimondii]	GO:0061024//membrane organization; GO:0005575// cellular_component;
CotAD_29569	2.49	2.4	2.82	6.47	7.21	7.56	5.61	5.01	4.95	gi|728833488|gb|KHG12931.1|hypothetical protein F383_19768 [Gossypium arboreum]	GO:0008150//biological_process; GO:0016491//oxidoreductase activity; GO:0043167// ion binding;
CotAD_29570	2.57	2.33	3.35	2.64	2.58	3.15	5.45	5.91	6.25	gi|728818077|gb|KHG02681.1|Ethylene-responsive transcription factor RAP2-7 -like protein [Gossypium arboreum]	GO:0003677//DNA binding; GO:0008150//biological_process; GO:0001071//nucleic acid binding transcription factor activity; GO:0034641//cellular nitrogen compound metabolic process; GO:0009058// biosynthetic process;
CotAD_29576	1.73	1.56	1.84	2.34	2.17	2.15	5.06	5.49	5.23	gi|728838539|gb|KHG17982.1|hypothetical protein F383_00908 [Gossypium arboreum]	GO:0043167//ion binding; GO:0003674// molecular_function;
CotAD_29603	3.49	3.47	3.15	4.52	4.48	3.87	12.62	12.79	12.33	gi|728817605|gb|KHG02515.1|50S ribosomal L5, chloroplastic -like protein [Gossypium arboreum]	GO:0003735//structural constituent of ribosome; GO:0005840//ribosome; GO:0006412// translation;
CotAD_29636	0.89	0.83	1.22	1.19	1.1	1.37	3.45	3.9	3.87	gi|823124686|ref|XP_012481119.1|PREDICTED: pentatricopeptide repeat-containing protein At4g01030, mitochondrial [Gossypium raimondii]	GO:0003674//molecular_function;
CotAD_29817	3.03	3.08	3.25	6.05	6.56	5.63	7.11	7.1	6.16	gi|728834405|gb|KHG13848.1|Mitochondrial substrate carrier family protein Q [Gossypium arboreum]
CotAD_29819	15.29	15.34	16.56	34.53	32.02	36.47	42.8	49.12	43.53	gi|823243916|ref|XP_012454616.1|PREDICTED: uncharacterized protein LOC105776491 isoform X1 [Gossypium raimondii]
CotAD_29828	19.66	17.73	27.62	54.53	53.38	55.2	39.35	46.55	44.06	gi|823249157|ref|XP_012457227.1|PREDICTED: uncharacterized protein At2g39920-like [Gossypium raimondii]	GO:0016791//phosphatase activity;
CotAD_29832	34.87	31.98	35.99	36.9	35.26	41.36	71.77	73.95	69.8	gi|728849396|gb|KHG28839.1|60S ribosomal L35a-3 -like protein [Gossypium arboreum]	GO:0003735//structural constituent of ribosome; GO:0005840//ribosome; GO:0006412// translation;
CotAD_29872	0.57	0.58	0.68	2.66	2.5	2.58	1.79	1.68	1.78	gi|823152745|ref|XP_012476204.1|PREDICTED: N-alpha-acetyltransferase 20-like [Gossypium raimondii]	GO:0016746//transferase activity; // transferring acyl groups;
CotAD_30041	0.01	0.01	0.01	0.47	0.4	0.42	0.95	0.95	0.86	gi|728846015|gb|KHG25458.1|Receptor-like serine/threonine-protein kinase NCRK [Gossypium arboreum]	GO:0043167//ion binding; GO:0006464//cellular protein modification process; GO:0016301// kinase activity;
CotAD_30064	20.78	19.11	17.59	30.31	26.59	27.01	52.6	53.58	44.36	gi|567194998|ref|XP_006405910.1|hypothetical protein EUTSA_v10028284mg [Eutrema salsugineum]
CotAD_30108	6.17	5.98	5.49	4.12	3.83	4.29	13.31	12.44	11.09	gi|728815541|gb|KHG01878.1|hypothetical protein F383_23026 [Gossypium arboreum]	GO:0008150//biological_process; GO:0008168// methyltransferase activity;
CotAD_30122	1.38	1.44	1.05	2.44	2.04	2.18	4.48	4.13	5.13	gi|823227944|ref|XP_012446748.1|PREDICTED: chitinase-like protein PB1E7.04c isoform X1 [Gossypium raimondii]
CotAD_30159	11.75	12.33	11.17	25.49	29.31	25.24	21.55	21.65	25.2	gi|823120040|ref|XP_012458945.1|PREDICTED: FRIGIDA-like protein 4a [Gossypium raimondii]
CotAD_30176	3.29	3.16	4.02	8.16	7.55	6.82	6.95	7.03	6.15	gi|728831954|gb|KHG11397.1|putative glutamate carboxypeptidase 2 [Gossypium arboreum]
CotAD_30182	7.2	7.12	9.56	3.95	4.15	3.69	8.22	7.99	6.68	gi|728833284|gb|KHG12727.1|Long chain acyl-CoA synthetase 8 [Gossypium arboreum]	GO:0008150//biological_process; GO:0003674// molecular_function;
CotAD_30183	3.6	3.35	4.63	1.41	1.54	1.55	2.49	2.74	2.33	gi|728833285|gb|KHG12728.1|hypothetical protein F383_19605 [Gossypium arboreum]	GO:0003674//molecular_function;
CotAD_30246	0.56	0.61	0.66	1.5	1.53	1.92	3.18	2.96	2.56	gi|823172121|ref|XP_012485023.1|PREDICTED: probable serine/threonine-protein kinase At1g18390 [Gossypium raimondii]	GO:0003674//molecular_function;
CotAD_30252	27.59	29.07	28.9	44.69	46.34	52.76	82.93	85.79	80.91	gi|728808765|gb|KHF98501.1|hypothetical protein F383_12701 [Gossypium arboreum]	GO:0016765//transferase activity; // transferring alkyl or aryl (other than methyl) groups;
CotAD_30267	0.5	0.54	0.61	0.54	0.59	0.58	2.26	2.49	2.57	gi|823123580|ref|XP_012476324.1|PREDICTED: UDP-D-apiose/UDP-D-xylose synthase 2 [Gossypium raimondii]	GO:0003674//molecular_function;
CotAD_30322	10.38	10.54	10.49	4.58	4.86	4.72	5.34	4.47	5.07	gi|823131121|ref|XP_012456524.1|PREDICTED: probable 2-oxoglutarate-dependent dioxygenase AOP1 [Gossypium raimondii]	GO:0008150//biological_process; GO:0016491// oxidoreductase activity;
CotAD_30439	5.71	6.27	6.74	15.59	14.93	12.41	13.85	13.64	16.91	gi|823209327|ref|XP_012437912.1|PREDICTED: uncharacterized protein LOC105764017 [Gossypium raimondii]	GO:0005777//peroxisome; GO:0008150// biological_process;
CotAD_30448	4.53	4.86	4.56	9.67	8.7	8.03	9.5	8.75	9.65	gi|823254433|ref|XP_012459859.1|PREDICTED: macrophage erythroblast attacher-like [Gossypium raimondii]	GO:0003674//molecular_function;
CotAD_30461	5.53	5.28	4.79	5.34	5.57	5.83	12.1	12.84	11.9	gi|823168241|ref|XP_012483900.1|PREDICTED: uncharacterized protein LOC105798395 isoform X2 [Gossypium raimondii]
CotAD_30474	2.11	2.01	2.12	1.91	1.87	1.59	5.1	4.56	4.74	gi|823163650|ref|XP_012481768.1|PREDICTED: dihydroxy-acid dehydratase, chloroplastic [Gossypium raimondii]	GO:0016829//lyase activity; GO:0006520//cellular amino acid metabolic process; GO:0009058// biosynthetic process;
CotAD_30505	18.97	17.21	20.94	18.5	19.86	17.23	49.61	49.69	42.09	gi|728831815|gb|KHG11258.1|putative glutathione S-transferase [Gossypium arboreum]	GO:0003674//molecular_function;
CotAD_30537	3	3.12	3.24	2.34	2.05	2.27	6.93	7.57	8.6	gi|728830826|gb|KHG10269.1|Cell division cycle 48 [Gossypium arboreum]	GO:0043167//ion binding; GO:0003674// molecular_function;
CotAD_30545	3.16	3.19	2.29	5.59	6.26	6.6	4.61	5.21	5.51	gi|823200357|ref|XP_012435193.1|PREDICTED: DEAD-box ATP-dependent RNA helicase 57-like isoform X1 [Gossypium raimondii]	GO:0043167//ion binding; GO:0003674// molecular_function;
CotAD_30567	22.56	24.57	16.95	10.22	9.33	10.51	29.91	26.58	31.14	gi|823200482|ref|XP_012435230.1|PREDICTED: uncharacterized protein LOC105761835 [Gossypium raimondii]	GO:0008150//biological_process; GO:0003674// molecular_function;
CotAD_30590	5.65	5.53	4.99	2.59	2.19	2.3	2.98	3.16	3.01	gi|823200570|ref|XP_012435259.1|PREDICTED: protein yippee-like isoform X1 [Gossypium raimondii]
CotAD_30691	2.14	1.95	2.51	5.53	5.09	4.83	4.36	4.24	5.14	gi|823260630|ref|XP_012463036.1|PREDICTED: kinesin-related protein 11 [Gossypium raimondii]	GO:0008150//biological_process; GO:0005856//cytoskeleton; GO:0043167//ion binding; GO:0043234//protein complex; GO:0008092//cytoskeletal protein binding; GO:0003674// molecular_function;
CotAD_30694	11.44	10.9	11.08	4.81	4.63	5.14	7.93	7.66	6.37	gi|823261751|ref|XP_012463611.1|PREDICTED: GATA transcription factor 5-like [Gossypium raimondii]	GO:0005634//nucleus; GO:0003677//DNA binding; GO:0001071//nucleic acid binding transcription factor activity; GO:0043167//ion binding; GO:0034641//cellular nitrogen compound metabolic process; GO:0009058// biosynthetic process;
CotAD_30723	3.43	3.25	3.97	7.98	7.67	9.25	8.07	7.41	8.76	gi|728808461|gb|KHF98289.1|Heat stress transcription factor A-8 -like protein [Gossypium arboreum]	GO:0005634//nucleus; GO:0003677//DNA binding; GO:0001071//nucleic acid binding transcription factor activity; GO:0034641//cellular nitrogen compound metabolic process; GO:0009058//biosynthetic process; GO:0006950// response to stress;
CotAD_30729	1.87	1.87	1.39	6.28	5.8	6.58	5.42	4.87	5.04	gi|823262006|ref|XP_012463738.1|PREDICTED: RNA-dependent RNA polymerase 1 [Gossypium raimondii]	GO:0016779//nucleotidyltransferase activity;
CotAD_30744	5.4	5.45	6.4	6.75	6.73	8.63	17.35	16.99	17.83	gi|823259860|ref|XP_012462644.1|PREDICTED: 60S ribosomal protein L12-3-like [Gossypium raimondii]	GO:0003735//structural constituent of ribosome; GO:0005840//ribosome; GO:0006412// translation;
CotAD_30914	9.93	9.53	10.3	6.47	5.74	5.61	4.13	4.33	5.04	gi|823248942|ref|XP_012457125.1|PREDICTED: caffeic acid 3-O-methyltransferase-like isoform X1 [Gossypium raimondii]	GO:0008168//methyltransferase activity; GO:0003674// molecular_function;
CotAD_30916	4.9	4.6	3.91	8.63	8.28	8.62	9.11	9.74	9.53	gi|763806272|gb|KJB73210.1|hypothetical protein B456_011G222500 [Gossypium raimondii]	GO:0008150//biological_process; GO:0016829// lyase activity;
CotAD_30940	6.8	7.02	7.84	16.15	15.78	17.21	9.57	9.32	11.53	gi|728818958|gb|KHG02984.1|ABC transporter I family member 17 [Gossypium arboreum]	GO:0016887//ATPase activity; GO:0043167// ion binding;
CotAD_31018	6.03	6.32	5.65	13.04	13.03	16.86	17.04	16.58	14.44	gi|823121936|ref|XP_012468879.1|PREDICTED: dof zinc finger protein DOF5.4-like [Gossypium raimondii]	GO:0003677//DNA binding; GO:0034641//cellular nitrogen compound metabolic process; GO:0009058// biosynthetic process;
CotAD_31054	0.89	0.84	1.03	0.81	0.88	0.89	3.25	3.42	2.93	gi|728838807|gb|KHG18250.1|High-affinity nitrate transporter 3.2 -like protein [Gossypium arboreum]	GO:0008150//biological_process; GO:0006810// transport;
CotAD_31151	4.03	4.3	4.9	14.07	13.96	11.03	10.69	12.52	12.04	gi|823128749|ref|XP_012444349.1|PREDICTED: phosphoglucan phosphatase LSF1, chloroplastic [Gossypium raimondii]	GO:0005975//carbohydrate metabolic process; GO:0009056//catabolic process; GO:0016791//phosphatase activity; GO:0006464//cellular protein modification process; GO:0003674// molecular_function;
CotAD_31173	3.66	3.99	2.82	6.72	7.3	7.67	6.36	5.76	5.73	gi|728828961|gb|KHG08404.1|tmem18 [Gossypium arboreum]
CotAD_31196	886.16	888.37	870.87	1849.93	1888.1	1814.37	2546.88	2241.62	2163.22	gi|823226989|ref|XP_012446331.1|PREDICTED: chlorophyll a-b binding protein CP26, chloroplastic [Gossypium raimondii]	GO:0006091//generation of precursor metabolites and energy; GO:0015979//photosynthesis; GO:0005575// cellular_component;
CotAD_31322	3.35	3.17	3.95	7.67	7.79	9.44	7.66	9	8.51	gi|823235553|ref|XP_012450415.1|PREDICTED: putative F-box/LRR-repeat protein 8 [Gossypium raimondii]	GO:0003674//molecular_function;
CotAD_31325	2.99	3.25	2.01	5.91	6.46	6.29	4.74	4.4	3.91	gi|823228212|ref|XP_012446870.1|PREDICTED: uncharacterized protein LOC105770288 isoform X1 [Gossypium raimondii]
CotAD_31368	4.31	3.9	5.38	7.66	7.49	8.46	12.04	11.86	11.11	gi|728849545|gb|KHG28988.1|disulfide-isomerase [Gossypium arboreum]	GO:0042592//homeostatic process; GO:0005783//endoplasmic reticulum; GO:0016853// isomerase activity;
CotAD_31373	2.27	2.32	2.4	4.46	3.93	4.27	12.81	12.67	11.6	gi|823226631|ref|XP_012446140.1|PREDICTED: chlorophyllide a oxygenase, chloroplastic-like [Gossypium raimondii]	GO:0008150//biological_process; GO:0016491//oxidoreductase activity; GO:0043167//ion binding; GO:0003674// molecular_function;
CotAD_31374	6.42	6.36	7.98	2.7	2.66	3.22	3.8	3.51	3.43	gi|728833138|gb|KHG12581.1|hypothetical protein F383_06154 [Gossypium arboreum]
CotAD_31399	37.27	35.47	38.17	45.08	44.47	43.95	77.59	72.82	81.61	gi|823188088|ref|XP_012490397.1|PREDICTED: 60S ribosomal protein L18-2 [Gossypium raimondii]	GO:0003735//structural constituent of ribosome; GO:0005840//ribosome; GO:0006412// translation;
CotAD_31439	8.48	7.78	9.63	15.39	15.03	16.8	22.21	21.03	18.77	gi|728838013|gb|KHG17456.1|60S ribosomal L31 [Gossypium arboreum]	GO:0003735//structural constituent of ribosome; GO:0005840//ribosome; GO:0006412// translation;
CotAD_31463	13.7	13.55	10.4	13.3	13.19	12.36	27.98	29.24	23.54	gi|763751186|gb|KJB18574.1|hypothetical protein B456_003G061300 [Gossypium raimondii]
CotAD_31464	6.35	6.14	5.51	4.35	4.74	4.65	17.41	16.06	18.01	gi|763798088|gb|KJB65043.1|hypothetical protein B456_010G078100 [Gossypium raimondii]
CotAD_31470	0.34	0.33	0.44	1.15	1.07	1.2	3.1	3.03	3.95	gi|728846074|gb|KHG25517.1|Hexokinase-1 -like protein [Gossypium arboreum]	GO:0044281//small molecule metabolic process; GO:0005975//carbohydrate metabolic process; GO:0006091//generation of precursor metabolites and energy; GO:0009056//catabolic process; GO:0042592//homeostatic process; GO:0051186//cofactor metabolic process; GO:0043167//ion binding; GO:0034641//cellular nitrogen compound metabolic process; GO:0016301//kinase activity; GO:0003674// molecular_function;
CotAD_31475	2.79	2.86	2.24	2.33	2.42	2.75	8.42	9.03	8.41	gi|728831119|gb|KHG10562.1|Spartin [Gossypium arboreum]
CotAD_31493	31.79	33.3	30.4	14.08	13.94	12.75	24.04	23.75	25.44	gi|823233524|ref|XP_012449397.1|PREDICTED: sugar transport protein 14-like [Gossypium raimondii]	GO:0055085//transmembrane transport; GO:0022857//transmembrane transporter activity; GO:0005575// cellular_component;
CotAD_31508	1.69	1.82	1.44	3.19	3.03	2.78	5.28	4.87	4.25	gi|728834553|gb|KHG13996.1|Transcription factor bHLH68 -like protein [Gossypium arboreum]	GO:0003674//molecular_function;
CotAD_31535	6.77	6.32	8.03	9.17	11.05	10.26	17.51	20.08	19.38	gi|823136724|ref|XP_012468130.1|PREDICTED: protein YLS9-like [Gossypium raimondii]
CotAD_31599	6.13	6.05	6	13.65	15.12	14.37	15.12	15.8	16.21	gi|823242924|ref|XP_012454126.1|PREDICTED: uncharacterized protein LOC105776158 [Gossypium raimondii]	GO:0009056//catabolic process;
CotAD_31711	44.05	40.3	42.55	93.54	84.7	92.6	70.88	71.7	87.37	gi|823212238|ref|XP_012438874.1|PREDICTED: ATP synthase subunit gamma, mitochondrial-like isoform X1 [Gossypium raimondii]	GO:0016887//ATPase activity; GO:0044281//small molecule metabolic process; GO:0055085//transmembrane transport; GO:0022857//transmembrane transporter activity; GO:0043234//protein complex; GO:0034641//cellular nitrogen compound metabolic process; GO:0009058//biosynthetic process; GO:0005622// intracellular;
CotAD_31749	5.33	5.13	4.78	10.75	11.71	9.52	10.82	11.28	10.15	gi|728842760|gb|KHG22203.1|Ras-related Rab7 [Gossypium arboreum]	GO:0006913//nucleocytoplasmic transport; GO:0007165//signal transduction; GO:0003924//GTPase activity; GO:0043167//ion binding; GO:0005575//cellular_component; GO:0006810//transport; GO:0005622// intracellular;
CotAD_31761	5.03	5.44	3.66	11.17	11.75	9.69	8	8.94	8.68	gi|823129736|ref|XP_012450030.1|PREDICTED: 3-ketoacyl-CoA synthase 9-like [Gossypium raimondii]	GO:0044281//small molecule metabolic process; GO:0016746//transferase activity; GO:0006629// transferring acyl groups; GO:0009058//lipid metabolic process; GO:0005575//biosynthetic process; // cellular_component;
CotAD_31769	6.71	6.43	8.52	3.06	3.41	3.61	3.77	4.19	3.71	gi|728844128|gb|KHG23571.1|Glucose-1-phosphate adenylyltransferase large subunit 3, chloroplastic -like protein [Gossypium arboreum]	GO:0005975//carbohydrate metabolic process; GO:0016779//nucleotidyltransferase activity; GO:0006091//generation of precursor metabolites and energy; GO:0009058// biosynthetic process;
CotAD_31777	3.58	3.53	4.29	5.08	6.1	5.56	9.38	8.3	9.77	gi|823160996|ref|XP_012480356.1|PREDICTED: LOW QUALITY PROTEIN: phosphatidylinositol/phosphatidylcholine transfer protein SFH8 [Gossypium raimondii]	GO:0044281//small molecule metabolic process; GO:0008150//biological_process; GO:0016491//oxidoreductase activity; GO:0006520//cellular amino acid metabolic process; GO:0009058//biosynthetic process; GO:0034641//cellular nitrogen compound metabolic process; GO:0003674// molecular_function;
CotAD_31799	1.68	1.7	1.39	1.76	1.64	1.97	5.91	5.27	6.22	gi|728827977|gb|KHG07438.1|SH3 domain-containing 21 [Gossypium arboreum]	GO:0003674//molecular_function;
CotAD_31802	0.87	0.9	0.81	1.21	1.39	1.27	4.05	4.54	3.98	gi|590685199|ref|XP_007042037.1|Uncharacterized protein TCM_006791 [Theobroma cacao]
CotAD_31880	3.95	4.24	3.75	7.21	7.56	6.26	9.72	9.92	7.81	gi|823140358|ref|XP_012470027.1|PREDICTED: THO complex subunit 7A-like [Gossypium raimondii]	GO:0005634//nucleus; GO:0043234//protein complex; GO:0006397// mRNA processing;
CotAD_31928	2.95	2.98	2.89	4.14	3.69	4.41	8.52	7.87	6.95	gi|728847456|gb|KHG26899.1|RNA-binding 39 [Gossypium arboreum]	GO:0005634//nucleus; GO:0003723//RNA binding; GO:0006397//mRNA processing; GO:0003674// molecular_function;
CotAD_31965	5.81	6.13	4.77	2.12	2.23	2.1	3.68	3.93	3.13	gi|823245786|ref|XP_012455563.1|PREDICTED: glucose-induced degradation protein 8 homolog [Gossypium raimondii]	GO:0003674//molecular_function;
CotAD_31971	10.76	11.79	11.05	23.26	23.62	24.58	33.38	28.84	32.97	gi|728843621|gb|KHG23064.1|Stem-specific TSJT1 [Gossypium arboreum]
CotAD_32071	3.43	3.68	2.25	5	4.76	5.69	7.01	6.22	6	gi|728835638|gb|KHG15081.1|Ubiquitin carboxyl-terminal hydrolase 19 -like protein [Gossypium arboreum]	GO:0009056//catabolic process; GO:0003674// molecular_function;
CotAD_32165	1.59	1.46	1.54	2.1	2.17	2.39	3.75	3.85	4.07	gi|728845086|gb|KHG24529.1|hypothetical protein F383_09413 [Gossypium arboreum]
CotAD_32179	2.49	2.48	3.1	1.77	2.08	1.94	6.38	6.62	6.68	gi|728849235|gb|KHG28678.1|Inositol monophosphatase 3 [Gossypium arboreum]	GO:0006629//lipid metabolic process;
CotAD_32224	2.51	2.56	2.64	2.4	2.27	2.41	5.8	5.55	6.05	gi|823226893|ref|XP_012446280.1|PREDICTED: catalase isozyme 1 [Gossypium raimondii]	GO:0008150//biological_process; GO:0016491//oxidoreductase activity; GO:0003674//molecular_function; GO:0006950// response to stress;
CotAD_32225	10.91	11.3	8.63	23.75	23.69	20.39	26.52	27.39	27.3	gi|728813199|gb|KHG01113.1|hypothetical protein F383_22949 [Gossypium arboreum]	GO:0003674//molecular_function;
CotAD_32266	10.77	11.54	10.18	21.1	25.15	23.08	13.99	12.94	14.95	gi|728831412|gb|KHG10855.1|Soluble starch synthase 3, chloroplastic/amyloplastic [Gossypium arboreum]	GO:0016757//transferase activity; GO:0009058// transferring glycosyl groups; GO:0003674//biosynthetic process; // molecular_function;
CotAD_32270	6.45	6.57	8.1	3.41	3.15	2.89	5.07	5.18	5.77	gi|823242709|ref|XP_012454023.1|PREDICTED: uncharacterized protein LOC105776094 [Gossypium raimondii]
CotAD_32293	119.57	125.96	149.84	154.15	178.88	170.67	318.67	356.62	311.32	gi|728818490|gb|KHG02821.1|Thiamine thiazole synthase 2, chloroplastic [Gossypium arboreum]
CotAD_32306	1.39	1.29	1.73	1.32	1.57	1.4	4.57	4.76	3.72	gi|823234141|ref|XP_012449706.1|PREDICTED: uncharacterized protein LOC105772797 [Gossypium raimondii]	GO:0016757//transferase activity; GO:0005575// transferring glycosyl groups; // cellular_component;
CotAD_32308	8.28	8.34	10.38	12.37	13.59	13.31	21.34	21.21	22.43	gi|823245093|ref|XP_012455215.1|PREDICTED: uncharacterized protein LOC105776834 [Gossypium raimondii]
CotAD_32352	1.68	1.71	1.56	0.54	0.45	0.51	0.22	0.25	0.22	gi|728834141|gb|KHG13584.1|Mannan endo-1,4-beta-mannosidase 6 [Gossypium arboreum]	GO:0005975//carbohydrate metabolic process; GO:0016798// hydrolase activity; // acting on glycosyl bonds;
CotAD_32365	2.36	2.59	2.22	3	3.13	3.32	8.69	8.36	7.88	gi|823245483|ref|XP_012455404.1|PREDICTED: putative MO25-like protein At5g47540 [Gossypium raimondii]	GO:0003674//molecular_function;
CotAD_32382	3.14	3.43	2.61	0.01	0.01	0.01	2.1	2.24	2.29	gi|823165506|ref|XP_012482661.1|PREDICTED: uncharacterized protein LOC105797258 [Gossypium raimondii]
CotAD_32387	1.2	1.16	0.94	2.2	2.46	2.21	4.3	4.2	3.62	gi|823165534|ref|XP_012482676.1|PREDICTED: GATA transcription factor 25 [Gossypium raimondii]	GO:0003677//DNA binding; GO:0001071//nucleic acid binding transcription factor activity; GO:0043167//ion binding; GO:0034641//cellular nitrogen compound metabolic process; GO:0009058//biosynthetic process; GO:0003674// molecular_function;
CotAD_32392	3.08	2.82	3.46	4.97	4.79	3.98	6.31	6.87	7.19	gi|763762130|gb|KJB29384.1|hypothetical protein B456_005G097500 [Gossypium raimondii]
CotAD_32396	37.75	34.37	32.91	89.37	87.52	69.05	83.87	79.97	70.67	gi|823165548|ref|XP_012482681.1|PREDICTED: tubulin alpha-1 chain isoform X1 [Gossypium raimondii]	GO:0008150//biological_process; GO:0005856//cytoskeleton; GO:0006461//protein complex assembly; GO:0003924//GTPase activity; GO:0005198//structural molecule activity; GO:0043167//ion binding; GO:0043234// protein complex;
CotAD_32428	37.2	37.23	34.11	98.49	107.73	101.1	97.97	99.63	103.51	gi|823165615|ref|XP_012482712.1|PREDICTED: cytochrome b5-like [Gossypium raimondii]	GO:0003674//molecular_function;
CotAD_32441	9.99	9.42	7.95	3.9	4.27	4.7	6.11	6.16	4.65	gi|823234715|ref|XP_012449984.1|PREDICTED: probable isoaspartyl peptidase/L-asparaginase 2 [Gossypium raimondii]	GO:0003674//molecular_function;
CotAD_32451	0.9	0.89	0.79	0.93	0.93	0.72	3.54	3.73	3.71	gi|823214010|ref|XP_012439752.1|PREDICTED: ethylene-responsive transcription factor CRF1 [Gossypium raimondii]	GO:0003677//DNA binding; GO:0001071//nucleic acid binding transcription factor activity; GO:0034641//cellular nitrogen compound metabolic process; GO:0009058// biosynthetic process;
CotAD_32494	10.67	11.39	11.36	16.45	18.14	18	24	28.28	25.06	gi|823214105|ref|XP_012439801.1|PREDICTED: B2 protein [Gossypium raimondii]
CotAD_32511	1.54	1.63	1.42	3.95	4.5	4.21	9.27	8.93	8.35	gi|728849509|gb|KHG28952.1|Mitochondrial protein [Gossypium arboreum]
CotAD_32588	25.35	25.57	21.62	12.43	12.52	9.4	15.12	15.9	16.35	gi|823256918|ref|XP_012461109.1|PREDICTED: GPI-anchored protein LORELEI-like isoform X1 [Gossypium raimondii]
CotAD_32608	5.47	5.3	5.4	12.57	12.75	10.95	15.77	16.35	13.87	gi|823260223|ref|XP_012462833.1|PREDICTED: autophagy-related protein 18a-like [Gossypium raimondii]	GO:0003674//molecular_function;
CotAD_32612	1.46	1.46	1.85	2.72	2.72	2.72	5.31	5.97	6.12	gi|823263428|ref|XP_012464478.1|PREDICTED: cullin-1-like [Gossypium raimondii]	GO:0009056//catabolic process; GO:0019899// enzyme binding;
CotAD_32644	0.51	0.54	0.6	0.65	0.69	0.82	2.42	2.08	2.37	gi|823163914|ref|XP_012481902.1|PREDICTED: uncharacterized protein YIR042C-like [Gossypium raimondii]	GO:0016746//transferase activity; // transferring acyl groups;
CotAD_32739	5.41	5.23	5.14	4.41	4.5	4.62	13.31	15.53	14.18	gi|823121760|ref|XP_012468276.1|PREDICTED: uncharacterized protein At1g04910 [Gossypium raimondii]
CotAD_32774	8.42	9.16	9.24	30.3	30.32	24.37	14.17	12.85	14.38	gi|763753705|gb|KJB21093.1|hypothetical protein B456_003G182600, partial [Gossypium raimondii]
CotAD_32794	4.39	3.97	4.69	8.74	9.28	7.72	9.89	9.85	11.37	gi|728808406|gb|KHF98255.1|Transcription factor PIF3 -like protein [Gossypium arboreum]	GO:0005634//nucleus; GO:0001071//nucleic acid binding transcription factor activity; GO:0034641//cellular nitrogen compound metabolic process; GO:0009058//biosynthetic process; GO:0003674// molecular_function;
CotAD_32806	9.26	9.35	10.94	5.46	5.33	6.82	3.32	3.58	4.08	gi|728807881|gb|KHF97873.1|Isopenicillin N epimerase [Gossypium arboreum]	GO:0008150//biological_process; GO:0003674// molecular_function;
CotAD_32835	2.19	2.15	2.83	5.11	5.43	5.57	3.9	4.23	3.54	gi|823187515|ref|XP_012490209.1|PREDICTED: protein arv1 homolog isoform X1 [Gossypium raimondii]
CotAD_32863	3.78	4.13	2.74	1.04	1.13	1.04	2.23	2.37	2.27	gi|728808229|gb|KHF98140.1|L-ascorbate peroxidase T, chloroplastic -like protein [Gossypium arboreum]	GO:0008150//biological_process; GO:0016491//oxidoreductase activity; GO:0003674//molecular_function; GO:0006950// response to stress;
CotAD_32873	8.09	8.27	6.23	3.66	3.36	3.06	6.07	6.78	6.83	gi|823238772|ref|XP_012452040.1|PREDICTED: uncharacterized protein At4g08330, chloroplastic-like [Gossypium raimondii]	GO:0008150//biological_process; GO:0016491// oxidoreductase activity;
CotAD_32995	2.91	2.84	3.43	6.17	6.21	7.15	6.79	7.14	7.58	gi|823261922|ref|XP_012463698.1|PREDICTED: BTB/POZ domain-containing protein NPY2-like [Gossypium raimondii]	GO:0008150//biological_process; GO:0003674// molecular_function;
CotAD_33031	2.33	2.47	2.55	5.25	5.09	5.11	5.04	4.6	4.76	gi|823263930|ref|XP_012464722.1|PREDICTED: scopoletin glucosyltransferase-like [Gossypium raimondii]	GO:0008150//biological_process; GO:0016757// transferase activity; // transferring glycosyl groups;
CotAD_33032	3.42	3.13	4.85	2.36	2.22	2.08	9.21	8.65	7.31	gi|728833396|gb|KHG12839.1|E3 ubiquitin-protein ligase MARCH6 [Gossypium arboreum]	GO:0043167//ion binding;
CotAD_33045	1.39	1.36	1.84	0.88	0.96	0.95	3.81	4.05	3.81	gi|823263787|ref|XP_012464651.1|PREDICTED: U-box domain-containing protein 26-like [Gossypium raimondii]	GO:0006464//cellular protein modification process; GO:0003674// molecular_function;
CotAD_33074	16.67	15.35	16.28	34.68	34.6	40.4	31.72	33.39	34.43	gi|823209356|ref|XP_012437922.1|PREDICTED: zinc finger protein 598 isoform X1 [Gossypium raimondii]	GO:0043167//ion binding; GO:0003674// molecular_function;
CotAD_33101	3.34	3.66	2.93	6.68	6.63	8.59	4.55	4.34	3.92	gi|823209196|ref|XP_012437875.1|PREDICTED: myb-related protein Myb4-like [Gossypium raimondii]	GO:0003677//DNA binding;
CotAD_33102	3.96	4	4.7	1.51	1.68	1.52	2.61	2.76	2.4	gi|823187699|ref|XP_012490268.1|PREDICTED: uncharacterized protein LOC105802911 [Gossypium raimondii]
CotAD_33213	2.52	2.44	2.21	2.27	2.26	1.92	6.19	5.42	5.31	gi|823234438|ref|XP_012449854.1|PREDICTED: probable WRKY transcription factor 32 isoform X1 [Gossypium raimondii]	GO:0003677//DNA binding; GO:0001071//nucleic acid binding transcription factor activity; GO:0034641//cellular nitrogen compound metabolic process; GO:0009058// biosynthetic process;
CotAD_33219	1.97	1.79	2.48	4.33	4.94	4.68	6.14	6.06	7.24	gi|763798804|gb|KJB65759.1|hypothetical protein B456_010G112200 [Gossypium raimondii]	GO:0003674//molecular_function;
CotAD_33243	3.08	3.17	2.75	5.88	6.98	6.46	6.73	7.02	6.83	gi|728846656|gb|KHG26099.1|Uncharacterized protein F383_09262 [Gossypium arboreum]	GO:0005737//cytoplasm; GO:0005783//endoplasmic reticulum; GO:0043234// protein complex;
CotAD_33249	6.98	6.57	5.92	14.29	13.35	15.5	10.31	9.73	9.24	gi|823237719|ref|XP_012451504.1|PREDICTED: nuclear pore complex protein NUP85 [Gossypium raimondii]
CotAD_33265	91.39	90.08	113.64	173.28	162.08	155.47	422.94	405.22	383.57	gi|823235433|ref|XP_012450356.1|PREDICTED: vacuolar-processing enzyme [Gossypium raimondii]	GO:0008150//biological_process; GO:0008233// peptidase activity;
CotAD_33352	8.37	8.86	7.19	18.55	18.51	22.4	19.61	18.22	20.28	gi|728841390|gb|KHG20833.1|Serine/arginine-rich splicing factor 2 [Gossypium arboreum]	GO:0003674//molecular_function;
CotAD_33354	2.08	2.28	2.24	2.64	2.58	2.94	5.85	5.74	6.02	gi|728840246|gb|KHG19689.1|Putative pumilio, chloroplastic -like protein [Gossypium arboreum]	GO:0003723//RNA binding;
CotAD_33446	0.52	0.57	0.56	1.45	1.48	1.57	3.32	2.93	3.14	gi|823247283|ref|XP_012456317.1|PREDICTED: protein NUCLEAR FUSION DEFECTIVE 4 [Gossypium raimondii]
CotAD_33637	2.67	2.8	2.6	2.84	3.17	2.78	6.21	6.2	4.99	gi|728845014|gb|KHG24457.1|Chaperone dnaJ 1, mitochondrial -like protein [Gossypium arboreum]	GO:0043167//ion binding; GO:0051082//unfolded protein binding; GO:0006457//protein folding; GO:0003674//molecular_function; GO:0006950// response to stress;
CotAD_34012	2.24	2.29	2.25	5.84	5.27	5.21	5.01	5.25	5.31	gi|728839382|gb|KHG18825.1|5-oxoprolinase -like protein [Gossypium arboreum]	GO:0003674//molecular_function;
CotAD_34114	1.01	1.03	1.26	2.94	2.9	2.95	4.04	3.9	3.73	gi|823185908|ref|XP_012489690.1|PREDICTED: nucleolin-like [Gossypium raimondii]	GO:0003674//molecular_function;
CotAD_34129	18.06	16.75	19.55	8.38	7.81	8.29	8.23	7.87	8.83	gi|823151126|ref|XP_012475391.1|PREDICTED: serine/threonine-protein kinase-like protein At3g51990 [Gossypium raimondii]	GO:0043167//ion binding; GO:0006464//cellular protein modification process; GO:0016301// kinase activity;
CotAD_34211	1.03	1.06	0.85	1.08	1.03	1.31	3.73	3.43	4.06	gi|823213426|ref|XP_012439457.1|PREDICTED: peroxisomal acyl-coenzyme A oxidase 1 isoform X1 [Gossypium raimondii]	GO:0044281//small molecule metabolic process; GO:0005777//peroxisome; GO:0016491//oxidoreductase activity; GO:0009056//catabolic process; GO:0006629//lipid metabolic process; GO:0043167// ion binding;
CotAD_34225	1.98	2.09	1.99	5.63	5.73	5.59	3.55	3.66	4.22	gi|823152152|ref|XP_012475906.1|PREDICTED: zinc finger protein ZAT1-like [Gossypium raimondii]	GO:0043167//ion binding;
CotAD_34231	0.87	0.91	0.8	1.31	1.37	1.19	3.21	2.96	3.43	gi|728827964|gb|KHG07432.1|Leukocyte receptor cluster member 1 [Gossypium arboreum]
CotAD_34272	1.19	1.17	0.94	1.82	1.92	1.84	3.76	3.58	4.33	gi|823237392|ref|XP_012451347.1|PREDICTED: zinc transporter 4, chloroplastic-like [Gossypium raimondii]	GO:0055085//transmembrane transport; GO:0022857//transmembrane transporter activity; GO:0005575// cellular_component;
CotAD_34275	5.9	6.23	5.33	2.82	2.98	2.78	7.79	7.72	6.45	gi|728833688|gb|KHG13131.1|Vacuolar-processing enzyme [Gossypium arboreum]	GO:0008150//biological_process; GO:0008233// peptidase activity;
CotAD_34290	48.52	45.7	57.1	117.33	109.54	101.27	70.06	73.7	67.2	gi|823237833|ref|XP_012451564.1|PREDICTED: NADP-dependent malic enzyme [Gossypium raimondii]	GO:0044281//small molecule metabolic process; GO:0008150//biological_process; GO:0016491//oxidoreductase activity; GO:0003674// molecular_function;
CotAD_34305	2.58	2.79	2.34	6.04	5.39	5.73	6.55	6.11	7.26	gi|823154889|ref|XP_012477328.1|PREDICTED: uncharacterized protein LOC105792984 [Gossypium raimondii]
CotAD_34326	4.48	4.27	3.73	5.31	4.75	5.18	12.61	12.12	13.94	gi|728807167|gb|KHF97373.1|hypothetical protein F383_13150 [Gossypium arboreum]	GO:0003735//structural constituent of ribosome; GO:0034641//cellular nitrogen compound metabolic process; GO:0009058//biosynthetic process; GO:0005840//ribosome; GO:0006412// translation;
CotAD_34328	7.99	8.16	7.91	1.96	2.26	1.99	2.75	3.2	3.2	gi|728807166|gb|KHF97372.1|Ribosome maturation factor RimP [Gossypium arboreum]
CotAD_34334	4.22	4.03	4.98	12.55	11.4	12.53	11.09	10.41	9.85	gi|823121711|ref|XP_012468056.1|PREDICTED: SNF1-related protein kinase regulatory subunit gamma-1-like [Gossypium raimondii]	GO:0003674//molecular_function;
CotAD_34339	15.61	15.02	15.27	9.38	8.61	7.75	7.69	6.72	7.79	gi|823179885|ref|XP_012487639.1|PREDICTED: uncharacterized protein LOC105800836 isoform X1 [Gossypium raimondii]
CotAD_34358	10.42	11.32	12.43	4.9	5.71	5.71	7.93	7.86	7.31	gi|823121638|ref|XP_012467669.1|PREDICTED: HVA22-like protein e isoform X1 [Gossypium raimondii]	GO:0008150//biological_process; GO:0006950// response to stress;
CotAD_34481	1.72	1.77	2.21	2.14	2.1	2.63	4.9	4.97	5.01	gi|728846169|gb|KHG25612.1|Putative DNA-binding ESCAROLA -like protein [Gossypium arboreum]
CotAD_34666	0.01	0.01	0.01	1.11	1.13	1.18	0.44	0.46	0.48	gi|728834508|gb|KHG13951.1|PAX-interacting 1 [Gossypium arboreum]
CotAD_34672	13.82	12.57	15.67	35.69	32.07	32.26	35.29	36.44	28.71	gi|728833810|gb|KHG13253.1|60S ribosomal L51, mitochondrial [Gossypium arboreum]
CotAD_34677	3.78	3.45	4.89	8.6	8.43	7.87	8.17	7	7.48	gi|823255535|ref|XP_012460422.1|PREDICTED: myb-related protein Hv1 [Gossypium raimondii]	GO:0003677//DNA binding;
CotAD_34732	8.21	8.84	6.65	19.28	20.69	19.04	20.96	19.27	19.26	gi|823186549|ref|XP_012489897.1|PREDICTED: digalactosyldiacylglycerol synthase 2, chloroplastic [Gossypium raimondii]
CotAD_34735	2.93	2.67	2.65	6	7.31	6.64	10.46	10.03	9.24	gi|823186533|ref|XP_012489892.1|PREDICTED: cell division protein FtsY homolog, chloroplastic isoform X1 [Gossypium raimondii]	GO:0006605//protein targeting; GO:0061024//membrane organization; GO:0043167// ion binding;
CotAD_34742	8.45	9.04	6.93	32.84	37.9	33.78	21.39	23.78	22.09	gi|823186493|ref|XP_012489878.1|PREDICTED: homeobox-leucine zipper protein ANTHOCYANINLESS 2 [Gossypium raimondii]	GO:0003677//DNA binding; GO:0008289//lipid binding; GO:0034641//cellular nitrogen compound metabolic process; GO:0009058// biosynthetic process;
CotAD_34756	2.63	2.41	3.42	3.96	4.35	4.35	8.8	7.51	8.62	gi|728837926|gb|KHG17369.1|Ubiquitin-related modifier 1 -like protein [Gossypium arboreum]	GO:0005737//cytoplasm; GO:0006399// tRNA metabolic process;
CotAD_34775	7.15	6.72	6.32	4.91	5.77	5.43	18.38	15.84	18.19	gi|763774014|gb|KJB41137.1|hypothetical protein B456_007G092700 [Gossypium raimondii]	GO:0008150//biological_process; GO:0016491//oxidoreductase activity; GO:0043167//ion binding; GO:0003674// molecular_function;
CotAD_35000	16.69	15.8	13.59	30.83	28.65	33.46	19.25	21.3	20.77	gi|823261167|ref|XP_012463313.1|PREDICTED: polyadenylate-binding protein 2-like [Gossypium raimondii]	GO:0003674//molecular_function;
CotAD_35090	15.92	15.24	13.84	30.39	27.8	30.22	34.48	30.8	29.67	gi|823192564|ref|XP_012491798.1|PREDICTED: calmodulin-like protein 1 [Gossypium raimondii]	GO:0043167//ion binding;
CotAD_35164	5.02	4.87	4.42	8.66	8.85	8.02	11.4	10.71	9.93	gi|823208618|ref|XP_012437696.1|PREDICTED: probable receptor-like protein kinase At5g24010 [Gossypium raimondii]
CotAD_35355	0.24	0.26	0.22	0.69	0.76	0.71	2.1	2.08	2.45	gi|763811198|gb|KJB78100.1|hypothetical protein B456_012G178000 [Gossypium raimondii]	GO:0003674//molecular_function;
CotAD_35375	5.65	5.51	7.56	5.45	4.83	4.96	2.66	2.4	2.71	gi|823254315|ref|XP_012459796.1|PREDICTED: uncharacterized protein LOC105780172 isoform X1 [Gossypium raimondii]
CotAD_35378	4.97	5.16	3.46	7.31	6.88	8.13	10.12	12.29	11.22	gi|823254321|ref|XP_012459800.1|PREDICTED: uncharacterized protein LOC105780174 [Gossypium raimondii]
CotAD_35424	11.03	11.35	13.44	12.16	11.14	13.18	29.96	30.1	25.05	gi|823249273|ref|XP_012457285.1|PREDICTED: 28 kDa heat- and acid-stable phosphoprotein-like [Gossypium raimondii]
CotAD_35456	3.32	3.11	3.86	6.24	6.72	7.65	6.18	5.63	6.73	gi|763783262|gb|KJB50333.1|hypothetical protein B456_008G164400 [Gossypium raimondii]	GO:0008150//biological_process; GO:0016491//oxidoreductase activity; GO:0043167//ion binding; GO:0003674// molecular_function;
CotAD_35578	12.78	13.35	15.36	13.92	13.4	14.32	30.85	32.91	35.09	gi|823214292|ref|XP_012439897.1|PREDICTED: probable cinnamyl alcohol dehydrogenase 1 isoform X2 [Gossypium raimondii]	GO:0008150//biological_process; GO:0016491//oxidoreductase activity; GO:0043167// ion binding;
CotAD_35624	4.98	4.83	4.71	8.91	9.8	9.82	10.7	11.8	9.75	gi|823156945|ref|XP_012478383.1|PREDICTED: trafficking protein particle complex subunit 2-like [Gossypium raimondii]	GO:0016192//vesicle-mediated transport; GO:0005622// intracellular;
CotAD_35635	65.18	68.74	48.42	30.22	32.77	36.58	31.24	30.32	26.07	gi|823156813|ref|XP_012478326.1|PREDICTED: pre-mRNA-splicing factor CWC22 homolog [Gossypium raimondii]	GO:0003723//RNA binding; GO:0003674// molecular_function;
CotAD_35650	3.56	3.48	4.36	3.23	3.09	3.97	8.34	8.02	7.43	gi|823139939|ref|XP_012469833.1|PREDICTED: probable glucan 1,3-beta-glucosidase A isoform X1 [Gossypium raimondii]	GO:0005975//carbohydrate metabolic process; GO:0007010//cytoskeleton organization; GO:0008092//cytoskeletal protein binding; GO:0016798// hydrolase activity; // acting on glycosyl bonds;
CotAD_35662	4.75	5.15	4.98	3.5	4.17	3.91	11.15	11.37	9.73	gi|728811539|gb|KHG00251.1|tRNA (cytosine(34)-C(5))-methyltransferase [Gossypium arboreum]	GO:0003723//RNA binding; GO:0008168// methyltransferase activity;
CotAD_35668	1.32	1.37	0.97	1.34	1.4	1.55	3.86	3.59	3.08	gi|823139886|ref|XP_012469804.1|PREDICTED: mediator of RNA polymerase II transcription subunit 18-like [Gossypium raimondii]
CotAD_35684	20.02	19.46	18.72	45.47	48.47	44.06	39.87	37.89	36.42	gi|823199993|ref|XP_012435085.1|PREDICTED: cell division protein FtsZ homolog 2-2, chloroplastic-like [Gossypium raimondii]	GO:0005737//cytoplasm; GO:0006461//protein complex assembly; GO:0003924//GTPase activity; GO:0043167//ion binding; GO:0043234// protein complex;
CotAD_35694	1.22	1.16	1.67	0.43	0.4	0.46	3.44	3.34	3.96	gi|823136761|ref|XP_012468149.1|PREDICTED: secoisolariciresinol dehydrogenase-like [Gossypium raimondii]	GO:0008150//biological_process; GO:0016491// oxidoreductase activity;
CotAD_35704	1.18	1.23	1.25	4.14	4.51	3.8	4.74	4.77	5.37	gi|763779272|gb|KJB46395.1|hypothetical protein B456_007G365400 [Gossypium raimondii]	GO:0043167//ion binding;
CotAD_35783	6.66	6.69	7.59	3.93	4.63	4.1	3.49	3.26	3.09	gi|823126945|ref|XP_012491878.1|PREDICTED: mediator of RNA polymerase II transcription subunit 19a isoform X1 [Gossypium raimondii]
CotAD_35802	0.94	0.95	0.69	1.34	1.53	1.42	4.22	4.12	5.16	gi|823126884|ref|XP_012491545.1|PREDICTED: uncharacterized protein LOC105803708 [Gossypium raimondii]
CotAD_35950	73.36	73.83	61.43	98.49	100.34	116.44	240.66	231.77	236.62	gi|3334113|sp|Q39779.1|ACBP_GOSHIRecName: Full=Acyl-CoA-binding protein, Short=ACBP [Gossypium hirsutum]	GO:0043167//ion binding;
CotAD_35957	7.78	8.47	9.64	17.05	15.17	15.84	20.72	19.84	17.55	gi|728838107|gb|KHG17550.1|S-antigen [Gossypium arboreum]
CotAD_35960	29.92	27.5	38.07	69.49	75.43	70.99	67.32	65.39	62.68	gi|728836078|gb|KHG15521.1|Dihydroflavonol-4-reductase [Gossypium arboreum]	GO:0008150//biological_process; GO:0016491//oxidoreductase activity; GO:0006629//lipid metabolic process; GO:0009058// biosynthetic process;
CotAD_35963	47.48	46.92	52.15	25.49	24.91	19.98	23.63	22.54	24.06	gi|823122493|ref|XP_012471226.1|PREDICTED: isoprenylcysteine alpha-carbonyl methylesterase ICME isoform X1 [Gossypium raimondii]	GO:0008150//biological_process; GO:0003674// molecular_function;
CotAD_36005	2.44	2.66	1.68	1.42	1.34	1.32	5.26	5.59	6.55	gi|823122595|ref|XP_012471761.1|PREDICTED: U-box domain-containing protein 4 [Gossypium raimondii]	GO:0003674//molecular_function;
CotAD_36017	3.67	3.63	3.17	8.44	8.51	9.87	8.88	8.88	8.79	gi|823230958|ref|XP_012448195.1|PREDICTED: uncharacterized protein LOC105771318 [Gossypium raimondii]
CotAD_36052	6.42	5.86	5.36	12.7	12.44	10.92	10.71	11.91	11.46	gi|823225292|ref|XP_012445444.1|PREDICTED: probable inactive poly [ADP-ribose] polymerase SRO3 [Gossypium raimondii]	GO:0016757//transferase activity; // transferring glycosyl groups;
CotAD_36104	0.56	0.58	0.51	1.4	1.54	1.35	2.67	2.84	2.5	gi|823183360|ref|XP_012488822.1|PREDICTED: beta-amylase 3, chloroplastic-like [Gossypium raimondii]	GO:0005975//carbohydrate metabolic process; GO:0009056//catabolic process; GO:0016798// hydrolase activity; // acting on glycosyl bonds;
CotAD_36108	96.18	97.4	83.53	146.15	163.9	139.35	203.72	228.65	227.27	gi|728835444|gb|KHG14887.1|Glycine cleavage system H, mitochondrial [Gossypium arboreum]	GO:0005737//cytoplasm; GO:0009056//catabolic process; GO:0006520//cellular amino acid metabolic process; GO:0043234// protein complex;
CotAD_36111	15.23	15.59	14.9	44.88	46.35	36.9	36.88	33.1	35.95	gi|823183398|ref|XP_012488835.1|PREDICTED: AP-2 complex subunit mu-like [Gossypium raimondii]	GO:0016192//vesicle-mediated transport; GO:0005737//cytoplasm; GO:0043234//protein complex; GO:0006810//transport; GO:0003674// molecular_function;
CotAD_36127	4.61	4.15	6.3	10.16	9.69	11.71	18.31	21.44	20.88	gi|763772719|gb|KJB39842.1|hypothetical protein B456_007G033400 [Gossypium raimondii]	GO:0008150//biological_process; GO:0005737//cytoplasm; GO:0016491//oxidoreductase activity; GO:0043167//ion binding; GO:0006950// response to stress;
CotAD_36153	4.44	4.29	5.58	6.33	6.76	7.07	12.94	11.94	12.41	gi|823123946|ref|XP_012477873.1|PREDICTED: MLO-like protein 6 isoform X2 [Gossypium raimondii]	GO:0005575//cellular_component; GO:0006950// response to stress;
CotAD_36182	5.48	5.88	4.81	4.58	5.23	4.77	12.98	12.51	10.21	gi|823124018|ref|XP_012478112.1|PREDICTED: ABC transporter F family member 4-like [Gossypium raimondii]	GO:0016887//ATPase activity; GO:0043167// ion binding;
CotAD_36201	4.54	4.94	5.58	14.66	14.3	15.47	13.81	14.18	17.55	gi|823246939|ref|XP_012456145.1|PREDICTED: histone-lysine N-methyltransferase, H3 lysine-79 specific-like isoform X1 [Gossypium raimondii]
CotAD_36258	6.04	6.39	4.1	2.55	2.27	2.68	4.05	4.71	4.29	gi|823255754|ref|XP_012460538.1|PREDICTED: plant UBX domain-containing protein 1-like [Gossypium raimondii]	GO:0003674//molecular_function;
CotAD_36279	6.84	6.67	6.5	11.58	10.72	10.1	15.67	15.81	13.37	gi|728807205|gb|KHF97411.1|putative -like protein [Gossypium arboreum]
CotAD_36298	170.25	176.81	185.65	107.13	94.31	104.38	83.91	94.01	80.17	gi|823253076|ref|XP_012459153.1|PREDICTED: protein NUCLEAR FUSION DEFECTIVE 4-like [Gossypium raimondii]
CotAD_36301	8.69	8.63	6.56	3.26	3.51	3.31	4.75	4.51	4.48	gi|823254744|ref|XP_012460019.1|PREDICTED: uncharacterized protein LOC105780313 [Gossypium raimondii]
CotAD_36341	5.22	4.84	4.82	7.96	7.52	6.63	15.27	13.75	12.86	gi|728840045|gb|KHG19488.1|otud5a [Gossypium arboreum]	GO:0006464//cellular protein modification process; GO:0008233// peptidase activity;
CotAD_36388	5.69	5.96	3.95	4.07	4.33	3.84	12.11	11.88	10.09	gi|823165236|ref|XP_012482550.1|PREDICTED: NAC domain-containing protein 2-like [Gossypium raimondii]	GO:0003677//DNA binding; GO:0034641//cellular nitrogen compound metabolic process; GO:0009058// biosynthetic process;
CotAD_36392	0.39	0.4	0.32	2.26	2.36	2.25	1.12	1.16	1.14	gi|823165223|ref|XP_012482544.1|PREDICTED: probable receptor-like protein kinase At1g11050 [Gossypium raimondii]	GO:0043167//ion binding; GO:0006464//cellular protein modification process; GO:0016301// kinase activity;
CotAD_36504	3	2.73	3.81	5.81	6.01	7.29	7.32	7.52	6.43	gi|823143510|ref|XP_012471562.1|PREDICTED: phosphatidylinositol N-acetylglucosaminyltransferase gpi3 subunit isoform X5 [Gossypium raimondii]	GO:0006629//lipid metabolic process; GO:0006464//cellular protein modification process; GO:0009058// biosynthetic process;
CotAD_36530	97.65	91.73	86.26	39.22	39.24	47.3	61.24	60.44	60.69	gi|823143384|ref|XP_012471497.1|PREDICTED: uncharacterized protein LOC105788943 [Gossypium raimondii]
CotAD_36531	21.54	21.68	20.32	19.25	17.53	17.94	43.82	42.08	53.9	gi|728841245|gb|KHG20688.1|60S ribosomal L12-3 -like protein [Gossypium arboreum]	GO:0003735//structural constituent of ribosome; GO:0005840//ribosome; GO:0006412// translation;
CotAD_36532	7.01	6.78	5.86	2.87	3.05	2.66	6.01	5.63	5.97	gi|823143380|ref|XP_012471495.1|PREDICTED: probable aquaporin PIP2-2 [Gossypium raimondii]	GO:0005575//cellular_component; GO:0006810//transport; GO:0003674// molecular_function;
CotAD_36560	1.55	1.7	1.34	4.73	3.94	4.41	2.74	2.49	2.33	gi|763761626|gb|KJB28880.1|hypothetical protein B456_005G074300 [Gossypium raimondii]	GO:0043167//ion binding; GO:0006464//cellular protein modification process; GO:0016301// kinase activity;
CotAD_36588	2.43	2.35	3.11	5.6	5.03	5.24	6.72	6.19	6.32	gi|823164699|ref|XP_012482291.1|PREDICTED: rRNA-processing protein fcf2 [Gossypium raimondii]
CotAD_36631	4.41	4.53	3.36	10.43	9.53	10.31	9.82	9.87	7.76	gi|823146923|ref|XP_012473367.1|PREDICTED: probable methyltransferase PMT13 [Gossypium raimondii]	GO:0008168//methyltransferase activity;
CotAD_36743	12.05	12.08	15.35	28.85	31.49	33.02	26.53	25.47	21.23	gi|823158953|ref|XP_012479311.1|PREDICTED: uncharacterized protein LOC105794605 [Gossypium raimondii]
CotAD_36776	4.33	4.58	5.4	2.05	1.82	2.13	2.89	2.72	2.64	gi|823254607|ref|XP_012459947.1|PREDICTED: dentin sialophosphoprotein-like [Gossypium raimondii]	GO:0003674//molecular_function;
CotAD_36824	12.28	11.5	14.77	7.9	7.6	9.61	6.19	5.59	6.07	gi|823254187|ref|XP_012459737.1|PREDICTED: uncharacterized protein LOC105780144 isoform X1 [Gossypium raimondii]
CotAD_36826	24.45	24.4	24.59	62.46	59.53	49.07	52.09	54.34	59.92	gi|823254487|ref|XP_012459884.1|PREDICTED: pentatricopeptide repeat-containing protein At5g14080 [Gossypium raimondii]	GO:0003674//molecular_function;
CotAD_36833	15.39	13.97	13.06	5.47	5.34	5.72	6.65	7.66	6.96	gi|763764958|gb|KJB32212.1|hypothetical protein B456_005G229700 [Gossypium raimondii]	GO:0003674//molecular_function;
CotAD_36835	61.25	66.41	67.73	31.48	33.7	34.84	34.64	30	32.59	gi|567867101|ref|XP_006426173.1|hypothetical protein CICLE_v10025588mg [Citrus clementina]	GO:0008150//biological_process; GO:0005856//cytoskeleton; GO:0006461//protein complex assembly; GO:0003924//GTPase activity; GO:0005198//structural molecule activity; GO:0043167//ion binding; GO:0043234// protein complex;
CotAD_36857	4.83	4.59	5.28	6.49	5.99	7.26	10.19	10.68	9.34	gi|823160491|ref|XP_012480086.1|PREDICTED: uncharacterized protein LOC105795140 [Gossypium raimondii]	GO:0003674//molecular_function;
CotAD_36891	3.76	3.45	3.8	1.31	1.24	1.53	1.64	1.5	1.66	gi|823164466|ref|XP_012482176.1|PREDICTED: serine/threonine-protein phosphatase 4 regulatory subunit 3 isoform X1 [Gossypium raimondii]	GO:0003674//molecular_function;
CotAD_36894	1.15	1.11	1.22	3.8	3.38	3.35	2.01	1.89	2.04	gi|823164454|ref|XP_012482170.1|PREDICTED: calmodulin-binding transcription activator 5-like isoform X1 [Gossypium raimondii]	GO:0005634//nucleus; GO:0003677//DNA binding; GO:0003674// molecular_function;
CotAD_36905	3.52	3.42	2.99	5.07	5.4	4.56	7.29	7.34	8.02	gi|823164438|ref|XP_012482162.1|PREDICTED: protein DEHYDRATION-INDUCED 19 homolog 4-like [Gossypium raimondii]
CotAD_36937	1.83	1.85	1.45	4.68	4.27	3.92	5.87	5.28	6.01	gi|823164361|ref|XP_012482131.1|PREDICTED: uncharacterized protein LOC105796848 [Gossypium raimondii]
CotAD_37059	1.53	1.53	1.17	3.44	3.79	3.3	4.13	4.31	3.68	gi|823140090|ref|XP_012469906.1|PREDICTED: nuclear transcription factor Y subunit B-3-like [Gossypium raimondii]	GO:0005634//nucleus; GO:0003677//DNA binding; GO:0034641//cellular nitrogen compound metabolic process; GO:0009058//biosynthetic process; GO:0003674// molecular_function;
CotAD_37064	1.25	1.21	1.41	0.92	0.93	1.15	5.55	5.36	4.66	gi|728840504|gb|KHG19947.1|Chaperone activity of bc1 complex-like, mitochondrial [Gossypium arboreum]
CotAD_37068	11.1	12.21	13.23	4.85	5.16	5.23	8.44	8.32	10.48	gi|763750007|gb|KJB17395.1|hypothetical protein B456_003G046000 [Gossypium raimondii]
CotAD_37083	1.34	1.34	1.37	0.14	0.15	0.13	0.22	0.23	0.24	gi|823140024|ref|XP_012469873.1|PREDICTED: chaperone protein dnaJ 20, chloroplastic-like [Gossypium raimondii]
CotAD_37091	3.61	3.81	2.87	0.91	0.99	0.89	2.43	2.33	2.56	gi|728810379|gb|KHF99593.1|Glucan 1,3-beta-glucosidase [Gossypium arboreum]	GO:0005975//carbohydrate metabolic process; GO:0007010//cytoskeleton organization; GO:0008092//cytoskeletal protein binding; GO:0016798// hydrolase activity; // acting on glycosyl bonds;
CotAD_37193	17.77	19.24	15.88	9.52	9	8.51	8.19	7.53	6.93	gi|823144932|ref|XP_012472304.1|PREDICTED: cytosolic sulfotransferase 16-like [Gossypium raimondii]
CotAD_37196	2.13	2.3	1.99	5.91	4.97	5.44	5.21	5.22	3.97	gi|823217617|ref|XP_012441468.1|PREDICTED: cytochrome c oxidase copper chaperone 1-like [Gossypium raimondii]	GO:0005739//mitochondrion; GO:0043167//ion binding; GO:0006810// transport;
CotAD_37224	1.2	1.14	1.14	1.82	1.96	2.01	3.72	3.56	4.39	gi|823184047|ref|XP_012489066.1|PREDICTED: ethylene-responsive transcription factor ERF107-like [Gossypium raimondii]	GO:0003677//DNA binding; GO:0001071//nucleic acid binding transcription factor activity; GO:0034641//cellular nitrogen compound metabolic process; GO:0009058// biosynthetic process;
CotAD_37237	3.26	3.53	3.14	8.21	6.94	7.59	7.58	7.98	8.92	gi|728807861|gb|KHF97853.1|Protein HelA [Gossypium arboreum]
CotAD_37244	10.82	11.22	12.13	9.94	8.55	9.62	25.71	29.5	26.69	gi|30686594|ref|NP_564098.2|VACUOLAR-TYPE H+ ATPASE C2 [Arabidopsis thaliana]	GO:0055085//transmembrane transport; GO:0022857//transmembrane transporter activity; GO:0043234// protein complex;
CotAD_37331	0.62	0.56	0.65	0.6	0.56	0.55	2.51	2.82	2.44	gi|823218228|ref|XP_012441758.1|PREDICTED: polyadenylation and cleavage factor homolog 4-like isoform X2 [Gossypium raimondii]	GO:0043167//ion binding;
CotAD_37358	2.21	2.05	2.16	3.06	3.17	3.64	7.32	6.97	8.12	gi|823179812|ref|XP_012487616.1|PREDICTED: uncharacterized aarF domain-containing protein kinase 1-like [Gossypium raimondii]	GO:0043167//ion binding; GO:0006464//cellular protein modification process; GO:0016301// kinase activity;
CotAD_37383	0.67	0.68	0.66	1.1	1.14	1.42	2.59	2.28	2.45	gi|823133419|ref|XP_012466564.1|PREDICTED: uncharacterized protein LOC105785169 [Gossypium raimondii]
CotAD_37485	4.59	4.75	5.36	5.02	4.62	4.52	16.55	16.57	14.25	gi|823156664|ref|XP_012478251.1|PREDICTED: tubulin beta-5 chain [Gossypium raimondii]	GO:0008150//biological_process; GO:0005856//cytoskeleton; GO:0006461//protein complex assembly; GO:0003924//GTPase activity; GO:0005198//structural molecule activity; GO:0043167//ion binding; GO:0043234// protein complex;
CotAD_37529	1.47	1.51	1.25	3.32	2.94	3.4	3.83	3.92	4.16	gi|823123410|ref|XP_012475507.1|PREDICTED: probable ribonuclease P/MRP protein subunit POP5 [Gossypium raimondii]	GO:0004518//nuclease activity; GO:0006399// tRNA metabolic process;
CotAD_37617	8.09	8.65	9.15	21.86	20.4	18.7	21.27	21.61	20.51	gi|728833122|gb|KHG12565.1|BTB/POZ domain-containing NPY2 -like protein [Gossypium arboreum]	GO:0008150//biological_process; GO:0003674// molecular_function;
CotAD_37620	9.28	8.5	8.65	16.61	14.36	16.46	28.35	25.08	24.12	gi|728845738|gb|KHG25181.1|Carbonic anhydrase, chloroplastic [Gossypium arboreum]	GO:0008150//biological_process; GO:0016829//lyase activity; GO:0043167// ion binding;
CotAD_37638	6.07	5.61	7.43	5.53	5.99	6.51	22.29	24.17	21.94	gi|728837019|gb|KHG16462.1|DEAD-box ATP-dependent RNA helicase 46 -like protein [Gossypium arboreum]	GO:0008150//biological_process; GO:0016491//oxidoreductase activity; GO:0043167//ion binding; GO:0003674// molecular_function;
CotAD_37647	7.91	7.82	9.8	16.54	14.22	16.25	18.67	20.26	20.8	gi|728829090|gb|KHG08533.1|tRNA (adenine(58)-N(1))-methyltransferase catalytic subunit TRMT61A [Gossypium arboreum]	GO:0005737//cytoplasm; GO:0006399//tRNA metabolic process; GO:0008168//methyltransferase activity; GO:0043234// protein complex;
CotAD_37658	3.63	3.8	3.04	7.96	8.6	9.84	7.68	8.39	7.27	gi|728809157|gb|KHF98791.1|COP9 signalosome complex subunit 2 [Gossypium arboreum]
CotAD_37681	4.23	4.29	3.42	1.42	1.27	1.39	3.25	3.29	3.06	gi|823160390|ref|XP_012480038.1|PREDICTED: mitochondrial uncoupling protein 5-like [Gossypium raimondii]	GO:0005739//mitochondrion; GO:0006810// transport;
CotAD_37715	3.24	3.39	4.02	5.23	5.57	4.65	9.67	9.8	7.77	gi|823235811|ref|XP_012450546.1|PREDICTED: copper-transporting ATPase PAA2, chloroplastic [Gossypium raimondii]	GO:0016887//ATPase activity; GO:0022857//transmembrane transporter activity; GO:0043167//ion binding; GO:0005575//cellular_component; GO:0006810//transport; GO:0003674// molecular_function;
CotAD_37740	0.01	0.01	0.01	0.6	0.64	0.68	0.97	0.85	0.94	gi|728835449|gb|KHG14892.1|hypothetical protein F383_10620 [Gossypium arboreum]
CotAD_37781	1.44	1.52	1.81	4.3	4.35	4.01	3.24	3.77	3.28	gi|763788697|gb|KJB55693.1|hypothetical protein B456_009G089100 [Gossypium raimondii]
CotAD_37798	1.41	1.42	1.22	3.54	4.3	3.95	3.05	3.51	3.52	gi|728831372|gb|KHG10815.1|Serine/threonine-protein kinase KIPK [Gossypium arboreum]	GO:0043167//ion binding; GO:0006464//cellular protein modification process; GO:0016301// kinase activity;
CotAD_37997	10.58	10.08	10.93	4.36	4.21	3.46	5.21	5.83	5.19	gi|823133276|ref|XP_012466365.1|PREDICTED: uncharacterized protein LOC105784978 [Gossypium raimondii]
CotAD_38016	4.44	4.45	3.95	9.76	10.94	10.86	6.98	7.45	6.63	gi|763747083|gb|KJB14522.1|hypothetical protein B456_002G129000 [Gossypium raimondii]
CotAD_38023	2.93	2.78	3.29	4.95	4.96	4.91	9.1	9.46	7.75	gi|823133343|ref|XP_012466532.1|PREDICTED: probable protein phosphatase 2C 55 isoform X2 [Gossypium raimondii]	GO:0003674//molecular_function;
CotAD_38031	7.34	7.41	6.55	3.15	3.37	3.56	3.55	3.3	3.23	gi|763796804|gb|KJB63759.1|hypothetical protein B456_010G014500, partial [Gossypium raimondii]	GO:0008150//biological_process; GO:0016491//oxidoreductase activity; GO:0043167//ion binding; GO:0003674// molecular_function;
CotAD_38081	3.44	3.56	3.11	3.06	2.65	2.66	8.36	8.02	8.1	gi|823137433|ref|XP_012468508.1|PREDICTED: probable pyridoxal 5'-phosphate synthase subunit PDX1 [Gossypium raimondii]	GO:0044281//small molecule metabolic process; GO:0051186//cofactor metabolic process; GO:0034641//cellular nitrogen compound metabolic process; GO:0009058//biosynthetic process; GO:0003674// molecular_function;
CotAD_38155	27.64	29.51	22.56	58.33	66.32	56.7	63.33	65.89	76.01	gi|823243898|ref|XP_012454606.1|PREDICTED: ethylene-responsive transcription factor RAP2-12-like [Gossypium raimondii]	GO:0003677//DNA binding; GO:0001071//nucleic acid binding transcription factor activity; GO:0034641//cellular nitrogen compound metabolic process; GO:0009058// biosynthetic process;
CotAD_38172	1.6	1.55	1.98	4.02	4.02	5.04	5.54	5.63	4.4	gi|823248531|ref|XP_012456934.1|PREDICTED: peptidyl-tRNA hydrolase, mitochondrial isoform X1 [Gossypium raimondii]	GO:0003674//molecular_function;
CotAD_38177	7.26	7.49	8.95	16.29	16.3	12.92	20.36	17.89	19.41	gi|823244910|ref|XP_012455128.1|PREDICTED: uncharacterized protein LOC105776772 [Gossypium raimondii]	GO:0003677//DNA binding;
CotAD_38186	3.06	3.06	3.6	3.47	3.6	3.88	10.17	11	10.18	gi|823243865|ref|XP_012454589.1|PREDICTED: probable GTP diphosphokinase RSH2, chloroplastic [Gossypium raimondii]	GO:0044281//small molecule metabolic process; GO:0034641// cellular nitrogen compound metabolic process;
CotAD_38198	43.28	46.73	53.78	57.78	56.35	61.22	105.76	96.79	96.04	gi|823120646|ref|XP_012491997.1|PREDICTED: vacuolar-processing enzyme [Gossypium raimondii]	GO:0008150//biological_process; GO:0008233// peptidase activity;
CotAD_38242	1.13	1.1	0.89	1.77	1.96	1.64	5.62	5.18	4.53	gi|823227593|ref|XP_012446597.1|PREDICTED: polyadenylate-binding protein RBP47C-like [Gossypium raimondii]	GO:0003674//molecular_function;
CotAD_38262	1.52	1.6	1.65	0.2	0.22	0.21	0.59	0.64	0.6	gi|823204486|ref|XP_012436491.1|PREDICTED: uncharacterized protein LOC105763015 [Gossypium raimondii]	GO:0008150//biological_process; GO:0016491// oxidoreductase activity;
CotAD_38280	16.14	15.31	15.92	13.09	13.9	13.78	31.17	37.25	33.85	gi|823204384|ref|XP_012436458.1|PREDICTED: uncharacterized protein LOC105762999 [Gossypium raimondii]
CotAD_38318	8.88	8.28	7.08	13.37	12.68	11.72	16.85	19.7	17.21	gi|728833202|gb|KHG12645.1|60S ribosomal L22-2 -like protein [Gossypium arboreum]	GO:0055085//transmembrane transport; GO:0003735//structural constituent of ribosome; GO:0005840//ribosome; GO:0005575//cellular_component; GO:0006412// translation;
CotAD_38322	1.62	1.53	1.98	4.16	3.9	4.18	3.15	2.7	2.85	gi|823188091|ref|XP_012490398.1|PREDICTED: uncharacterized protein At5g01610-like [Gossypium raimondii]
CotAD_38323	5.91	6.01	6.44	5.42	5.63	5.06	3.1	2.73	3.08	gi|823188079|ref|XP_012490394.1|PREDICTED: exocyst complex component SEC15B [Gossypium raimondii]	GO:0016192//vesicle-mediated transport; GO:0005737//cytoplasm; GO:0043234// protein complex;
CotAD_38361	7.1	7.7	6.32	5.97	5.83	6.65	2.64	2.74	3.32	gi|823187906|ref|XP_012490338.1|PREDICTED: uncharacterized protein LOC105802961 [Gossypium raimondii]	GO:0003674//molecular_function;
CotAD_38431	2.85	3.03	2.01	3.43	3.4	3.7	6.86	6.46	5.43	gi|823234914|ref|XP_012450086.1|PREDICTED: putative E3 ubiquitin-protein ligase RING1a isoform X1 [Gossypium raimondii]	GO:0043167//ion binding; GO:0003674// molecular_function;
CotAD_38481	14.35	15.57	14.69	34.46	34.34	33.56	31.18	29.12	24.81	gi|823227589|ref|XP_012446595.1|PREDICTED: probable disease resistance protein At4g33300 [Gossypium raimondii]	GO:0043167//ion binding; GO:0003674// molecular_function;
CotAD_38483	9.31	10.21	8.59	15.65	16.55	14.81	20.15	18.27	19.93	gi|823227580|ref|XP_012446591.1|PREDICTED: cytochrome P450 CYP82D47-like [Gossypium raimondii]	GO:0008150//biological_process; GO:0016491//oxidoreductase activity; GO:0043167//ion binding; GO:0003674// molecular_function;
CotAD_38511	28.22	29.74	21.93	10.67	12.38	11.72	22.07	23.77	23.04	gi|728833862|gb|KHG13305.1|DNA-directed RNA polymerase subunit beta'' [Gossypium arboreum]
CotAD_38556	6.43	5.82	7.76	7.28	7.39	8.94	16.22	14.79	14.29	gi|823143042|ref|XP_012471321.1|PREDICTED: triosephosphate isomerase, cytosolic [Gossypium raimondii]	GO:0044281//small molecule metabolic process; GO:0005975//carbohydrate metabolic process; GO:0006091//generation of precursor metabolites and energy; GO:0009056//catabolic process; GO:0051186//cofactor metabolic process; GO:0034641//cellular nitrogen compound metabolic process; GO:0016853// isomerase activity;
CotAD_38633	6.92	7.21	7.53	11.19	12.29	13	15.04	15.13	15.58	gi|823250715|ref|XP_012457943.1|PREDICTED: uncharacterized protein LOC105778732 isoform X1 [Gossypium raimondii]
CotAD_38672	119.32	112.79	113.85	29.02	32.26	30.37	54.18	50.42	49.15	gi|728814349|gb|KHG01513.1|Transcription factor BTF3 [Gossypium arboreum]
CotAD_38689	4.69	4.5	5.12	7.4	6.31	6.9	10.45	10.31	12.87	gi|823243865|ref|XP_012454589.1|PREDICTED: probable GTP diphosphokinase RSH2, chloroplastic [Gossypium raimondii]	GO:0044281//small molecule metabolic process; GO:0034641// cellular nitrogen compound metabolic process;
CotAD_38736	5.11	5.07	5.81	2.76	2.88	2.52	2.29	2.48	2.1	gi|823122503|ref|XP_012471270.1|PREDICTED: uncharacterized protein LOC105788774 [Gossypium raimondii]
CotAD_38818	48.36	47.51	39.46	20.63	21.88	24.24	44.84	49.65	44.38	gi|823143202|ref|XP_012471398.1|PREDICTED: histone H2B [Gossypium raimondii]	GO:0003677//DNA binding; GO:0005694//chromosome; GO:0043234//protein complex; GO:0003674// molecular_function;
CotAD_38897	1.46	1.4	1.73	3.79	3.37	3.79	4.28	3.63	4	gi|823238798|ref|XP_012452053.1|PREDICTED: 40S ribosomal protein S11-like [Gossypium raimondii]	GO:0003735//structural constituent of ribosome; GO:0005840//ribosome; GO:0006412// translation;
CotAD_38968	12.16	12.48	14.84	30.85	27.83	25.68	54.06	45.42	48.78	gi|728831053|gb|KHG10496.1|ATP-dependent zinc metalloprotease FTSH, chloroplastic [Gossypium arboreum]	GO:0008150//biological_process; GO:0043167//ion binding; GO:0008233//peptidase activity; GO:0005575// cellular_component;
CotAD_39029	1.04	0.97	1.11	1.55	1.57	1.17	4.09	3.9	4.13	gi|823135897|ref|XP_012467711.1|PREDICTED: 50S ribosomal protein L17, chloroplastic-like [Gossypium raimondii]	GO:0003735//structural constituent of ribosome; GO:0005840//ribosome; GO:0006412// translation;
CotAD_39030	3.21	3.35	2.26	7.17	7.36	6.29	10.79	11.2	8.91	gi|823135895|ref|XP_012467710.1|PREDICTED: mRNA turnover protein 4 homolog [Gossypium raimondii]	GO:0042254//ribosome biogenesis; GO:0005622// intracellular;
CotAD_39052	4.3	4.3	3.16	1.59	1.54	1.58	4.77	5.35	4.97	gi|728846126|gb|KHG25569.1|Aspartate--tRNA ligase [Gossypium arboreum]	GO:0005737//cytoplasm; GO:0043167//ion binding; GO:0006399//tRNA metabolic process; GO:0006520//cellular amino acid metabolic process; GO:0003674//molecular_function; GO:0016874//ligase activity; GO:0006412// translation;
CotAD_39061	3.54	3.21	2.97	1.02	1.06	0.92	4.38	3.72	4.26	gi|728816742|gb|KHG02232.1|NifU-like protein 2, chloroplastic [Gossypium arboreum]	GO:0022607//cellular component assembly; GO:0043167//ion binding; GO:0009058//biosynthetic process; GO:0003674// molecular_function;
CotAD_39095	6.7	7.34	8.19	3.54	3.07	3.47	5.87	6.64	6.93	gi|675824104|gb|AIL95862.1|SQUAMOSA promoter binding-like transcription factor [Gossypium hirsutum]	GO:0005634//nucleus; GO:0003677// DNA binding;
CotAD_39327	0.83	0.8	0.95	0.98	0.93	0.88	4.48	4.27	3.82	gi|728835167|gb|KHG14610.1|putative polygalacturonase [Gossypium arboreum]	GO:0005975//carbohydrate metabolic process; GO:0016798// hydrolase activity; // acting on glycosyl bonds;
CotAD_39409	5.03	4.73	5.66	6.55	6.37	5.32	11.8	10.22	11.85	gi|728813416|gb|KHG01197.1|UDP-arabinopyranose mutase 1 [Gossypium arboreum]	GO:0005975//carbohydrate metabolic process; GO:0009058//biosynthetic process; GO:0016853// isomerase activity;
CotAD_39689	7.36	8.03	6.27	15.96	14.8	13.67	14.92	13.95	14.84	gi|823221343|ref|XP_012443362.1|PREDICTED: 40S ribosomal protein S3-3-like [Gossypium raimondii]	GO:0003723//RNA binding; GO:0003735//structural constituent of ribosome; GO:0005840//ribosome; GO:0006412// translation;
CotAD_39705	6.18	5.78	5.68	2.37	2.59	2.12	4.13	3.92	4.76	gi|823154808|ref|XP_012477286.1|PREDICTED: conserved oligomeric Golgi complex subunit 8 [Gossypium raimondii]	GO:0005737//cytoplasm; GO:0005794//Golgi apparatus; GO:0043234// protein complex;
CotAD_39717	4.9	5.33	5.55	7.55	6.69	7.21	18.71	19.93	16.74	gi|728822689|gb|KHG04952.1|UDP-sulfoquinovose synthase, chloroplastic [Gossypium arboreum]	GO:0003674//molecular_function;
CotAD_39755	1.4	1.4	1.61	2.84	2.77	3.18	4.01	4.06	4.5	gi|823122688|ref|XP_012472284.1|PREDICTED: transcription factor JUNGBRUNNEN 1 isoform X1 [Gossypium raimondii]	GO:0003677//DNA binding; GO:0034641//cellular nitrogen compound metabolic process; GO:0009058// biosynthetic process;
CotAD_39767	15.7	15.41	14.43	7.74	7.88	6.07	10.12	9.54	10.55	gi|763814660|gb|KJB81512.1|hypothetical protein B456_013G148200 [Gossypium raimondii]
CotAD_39777	3.63	3.6	3.78	1.27	1.15	1.24	4.36	4.44	4.7	gi|823264725|ref|XP_012465104.1|PREDICTED: UPF0678 fatty acid-binding protein-like protein At1g79260 [Gossypium raimondii]
CotAD_39865	3.71	3.56	3.2	1.17	1.33	1.16	1.65	1.83	2.01	gi|728825570|gb|KHG06309.1|Signal peptide peptidase-like 2B [Gossypium arboreum]	GO:0008233//peptidase activity; GO:0005575// cellular_component;
CotAD_39868	1.91	1.85	2.48	5.46	5.23	5.63	6.79	6.43	7.6	gi|728819652|gb|KHG03286.1|General transcription factor 3C polypeptide 3 [Gossypium arboreum]	GO:0003674//molecular_function;
CotAD_39891	4.55	4.84	3.27	6.77	6.77	8.99	14.94	13.56	12.45	gi|763796341|gb|KJB63296.1|hypothetical protein B456_010G132000 [Gossypium raimondii]
CotAD_39919	2.16	2.15	1.93	1.27	1.4	1.2	4.43	4.71	4.81	gi|728818387|gb|KHG02780.1|Angio-associated migratory cell [Gossypium arboreum]	GO:0003674//molecular_function;
CotAD_39960	6.77	7.35	7.72	3.51	3.14	3.22	4.18	4.68	4.4	gi|823204920|ref|XP_012436632.1|PREDICTED: uncharacterized protein LOC105763099 [Gossypium raimondii]
CotAD_40016	6.89	6.44	9.62	16.36	15.63	18.44	14.27	13.76	14.3	gi|823151891|ref|XP_012475776.1|PREDICTED: lon protease homolog 2, peroxisomal isoform X1 [Gossypium raimondii]	GO:0016887//ATPase activity; GO:0009056//catabolic process; GO:0043167//ion binding; GO:0008233// peptidase activity;
CotAD_40082	2.38	2.19	2.96	3.47	3.49	3.33	7.12	6.53	6.72	gi|823144466|ref|XP_012472059.1|PREDICTED: uncharacterized protein LOC105789284 isoform X1 [Gossypium raimondii]
CotAD_40218	1.07	1.05	1.18	3.56	3.59	3.59	2.95	3.31	2.89	gi|728847038|gb|KHG26481.1|hypothetical protein F383_06714 [Gossypium arboreum]
CotAD_40238	1.95	2.08	2.39	0.3	0.31	0.26	0.81	0.82	0.65	gi|823142978|ref|XP_012471288.1|PREDICTED: E3 ubiquitin-protein ligase RING1-like [Gossypium raimondii]	GO:0043167//ion binding; GO:0003674// molecular_function;
CotAD_40293	0.4	0.39	0.32	0.83	0.87	0.88	2.6	2.72	3.14	gi|728822476|gb|KHG04837.1|hypothetical protein F383_29489 [Gossypium arboreum]	GO:0043167//ion binding; GO:0006464//cellular protein modification process; GO:0016301//kinase activity; GO:0003674// molecular_function;
CotAD_40314	6.98	6.53	7.97	11.35	12.31	12.61	22.14	18.21	20.04	gi|3334147|sp|Q39799.1|CHI1_GOSHIRecName: Full=Endochitinase 1, Flags: Precursor [Gossypium hirsutum]	GO:0005975//carbohydrate metabolic process; GO:0009056//catabolic process; GO:0071554//cell wall organization or biogenesis; GO:0003674//molecular_function; GO:0016798// hydrolase activity; // acting on glycosyl bonds;
CotAD_40318	1.87	1.87	2.14	2.58	2.15	2.35	4.83	4.77	5.28	gi|823132943|ref|XP_012465025.1|PREDICTED: cytokinin riboside 5'-monophosphate phosphoribohydrolase LOG5-like isoform X2 [Gossypium raimondii]
CotAD_40319	0.55	0.58	0.7	1.48	1.27	1.33	4	4.03	4.09	gi|823135737|ref|XP_012467628.1|PREDICTED: expansin-like A2 [Gossypium raimondii]	GO:0005576//extracellular region; GO:0000003// reproduction;
CotAD_40346	7.83	8.33	6.61	3.27	3.33	3.27	6.85	7.05	8.3	gi|823243310|ref|XP_012454308.1|PREDICTED: phospholipase A1-Igamma1, chloroplastic-like [Gossypium raimondii]	GO:0006629//lipid metabolic process;
CotAD_40364	12.16	12.9	10.76	21.01	21.43	22.6	24.19	26.39	24.24	gi|823247762|ref|XP_012456548.1|PREDICTED: transmembrane protein 56 [Gossypium raimondii]	GO:0005575//cellular_component;
CotAD_40386	13.12	14.05	12.49	27.06	26.27	27.79	25	28.68	26.18	gi|823223738|ref|XP_012444620.1|PREDICTED: ras-related protein RHN1-like [Gossypium raimondii]	GO:0006913//nucleocytoplasmic transport; GO:0007165//signal transduction; GO:0003924//GTPase activity; GO:0043167//ion binding; GO:0005575//cellular_component; GO:0006810//transport; GO:0005622// intracellular;
CotAD_40607	3.35	3.4	2.97	8.45	8.41	6.54	6.15	5.52	6.63	gi|823204985|ref|XP_012436655.1|PREDICTED: transcription factor BPE-like [Gossypium raimondii]	GO:0005634//nucleus; GO:0001071//nucleic acid binding transcription factor activity; GO:0034641//cellular nitrogen compound metabolic process; GO:0009058//biosynthetic process; GO:0003674// molecular_function;
CotAD_40627	3	2.94	3.06	7.08	6.07	6.38	6.29	6.73	5.52	gi|823204883|ref|XP_012436620.1|PREDICTED: pentatricopeptide repeat-containing protein At3g57430, chloroplastic [Gossypium raimondii]	GO:0003674//molecular_function;
CotAD_40638	3.29	3.41	4.13	4.09	4.21	4.78	7.82	7.05	7.09	gi|823204827|ref|XP_012436603.1|PREDICTED: UDP-N-acetylglucosamine diphosphorylase 2 [Gossypium raimondii]	GO:0008150//biological_process; GO:0016779// nucleotidyltransferase activity;
CotAD_40639	4.63	4.44	5.45	2.22	1.89	2.1	2.32	2.05	2.05	gi|823136399|ref|XP_012467960.1|PREDICTED: probable calcium-binding protein CML44 [Gossypium raimondii]	GO:0043167//ion binding;
CotAD_40640	66.47	66.21	60.49	125.77	110.2	115.99	124.84	118.4	145.05	gi|823136397|ref|XP_012467959.1|PREDICTED: alcohol dehydrogenase class-P-like isoform X2 [Gossypium raimondii]	GO:0008150//biological_process; GO:0016491//oxidoreductase activity; GO:0043167// ion binding;
CotAD_40645	6.42	6.69	5.43	3.69	4.08	3.39	2.9	3.25	3	gi|823136366|ref|XP_012467942.1|PREDICTED: GDP-mannose transporter GONST3 [Gossypium raimondii]	GO:0005794//Golgi apparatus; GO:0006810// transport;
CotAD_40664	4.2	3.94	3.44	2.09	2.22	2.14	7.59	8.44	8.69	gi|823136326|ref|XP_012467919.1|PREDICTED: nitrate reductase [NADH]-like [Gossypium raimondii]	GO:0044281//small molecule metabolic process; GO:0008150//biological_process; GO:0016491//oxidoreductase activity; GO:0043167//ion binding; GO:0071941//nitrogen cycle metabolic process; GO:0034641//cellular nitrogen compound metabolic process; GO:0009058//biosynthetic process; GO:0003674// molecular_function;
CotAD_40749	2.07	2.22	1.77	3.73	3.48	3.53	6.31	6.37	6.76	gi|823229679|ref|XP_012447579.1|PREDICTED: probable calcium-binding protein CML29 [Gossypium raimondii]	GO:0043167//ion binding;
CotAD_40782	9.53	9.45	8.38	23.36	23.59	18.72	20.83	24.75	21.92	gi|823134696|ref|XP_012467148.1|PREDICTED: zinc finger CCCH domain-containing protein 17 [Gossypium raimondii]	GO:0043167//ion binding;
CotAD_40837	3.51	3.16	3.62	6.19	6.39	5.03	6.64	7.76	7.35	gi|823223661|ref|XP_012444577.1|PREDICTED: 21 kDa protein-like [Gossypium raimondii]	GO:0030234//enzyme regulator activity; GO:0003674// molecular_function;
CotAD_40847	5.9	5.71	4.92	13.54	12.41	12.24	12.63	14.27	14.5	gi|728818589|gb|KHG02855.1|Protein Red [Gossypium arboreum]	GO:0005634//nucleus;
CotAD_40867	10.28	10.52	9.14	8.51	8.01	9.88	22.79	26.04	22.33	gi|823221967|ref|XP_012443683.1|PREDICTED: uncharacterized protein LOC105768347 [Gossypium raimondii]
CotAD_41005	1.9	1.8	2.18	2.29	2.12	2.46	5.92	6.13	4.87	gi|823221373|ref|XP_012443379.1|PREDICTED: 3-hydroxyisobutyryl-CoA hydrolase-like protein 2, mitochondrial isoform X1 [Gossypium raimondii]	GO:0008150//biological_process; GO:0003674// molecular_function;
CotAD_41059	4.41	4.17	3.72	3.61	4.2	3.98	13.2	14.32	15.26	gi|823126224|ref|XP_012487974.1|PREDICTED: ATP-dependent zinc metalloprotease FTSH 7, chloroplastic [Gossypium raimondii]	GO:0043167//ion binding; GO:0008233//peptidase activity; GO:0005575// cellular_component;
CotAD_41076	8.8	8	8.55	11.9	11.93	14.81	18.17	18.05	18.23	gi|728847534|gb|KHG26977.1|Calcium-dependent protein kinase 9 [Gossypium arboreum]	GO:0043167//ion binding; GO:0006464//cellular protein modification process; GO:0016301// kinase activity;
CotAD_41079	3.2	3.52	2.64	5.92	6.06	7.34	5.6	4.98	5.2	gi|823222168|ref|XP_012443791.1|PREDICTED: uncharacterized protein LOC105768423 [Gossypium raimondii]
CotAD_41095	1.91	1.81	2.34	3.91	4.01	3.24	4.75	4.75	5.83	gi|763795793|gb|KJB62789.1|hypothetical protein B456_009G436500 [Gossypium raimondii]	GO:0043167//ion binding;
CotAD_41115	20.41	19.64	17.25	33.76	34.97	34.5	43.57	45.24	54.65	gi|763795602|gb|KJB62598.1|hypothetical protein B456_009G425200 [Gossypium raimondii]
CotAD_41145	1.36	1.38	1.49	2.63	2.68	2.19	3.79	3.6	3.83	gi|728848318|gb|KHG27761.1|Oxygen-evolving enhancer 2, chloroplastic [Gossypium arboreum]
CotAD_41175	1.99	1.96	1.93	3.44	3.48	3.37	4.7	4.68	4.81	gi|823240465|ref|XP_012452848.1|PREDICTED: uncharacterized protein At2g29880-like [Gossypium raimondii]
CotAD_41194	111.98	108.99	142.45	35.92	37.38	30.35	46.69	42.86	48.87	gi|823217213|ref|XP_012441279.1|PREDICTED: malate dehydrogenase, mitochondrial [Gossypium raimondii]	GO:0044281//small molecule metabolic process; GO:0005975//carbohydrate metabolic process; GO:0008150//biological_process; GO:0016491// oxidoreductase activity;
CotAD_41214	2.43	2.61	2.67	4.03	3.91	3.22	5.66	5.15	5.66	gi|763794630|gb|KJB61626.1|hypothetical protein B456_009G371100 [Gossypium raimondii]	GO:0043167//ion binding; GO:0006464//cellular protein modification process; GO:0016301//kinase activity; GO:0003674// molecular_function;
CotAD_41243	37.05	37.75	34.82	78.79	78.23	64.68	54.99	54.32	56.11	gi|823221229|ref|XP_012443306.1|PREDICTED: quinone oxidoreductase PIG3-like [Gossypium raimondii]	GO:0008150//biological_process; GO:0016491//oxidoreductase activity; GO:0043167// ion binding;
CotAD_41244	8.39	7.96	11.55	14.68	14.51	14.82	25.99	26.7	22.82	gi|823221243|ref|XP_012443313.1|PREDICTED: transmembrane protein 184C-like [Gossypium raimondii]	GO:0008150//biological_process; GO:0016491//oxidoreductase activity; GO:0043167// ion binding;
CotAD_41258	13.75	15.05	11.43	26.08	30.97	27.94	32.33	27.76	29.82	gi|728817851|gb|KHG02602.1|Sugar carrier C [Gossypium arboreum]	GO:0055085//transmembrane transport; GO:0022857//transmembrane transporter activity; GO:0005575// cellular_component;
CotAD_41272	7.56	8.19	7.56	5.83	5.81	5.73	3.31	3.1	3.67	gi|823238728|ref|XP_012452015.1|PREDICTED: BOI-related E3 ubiquitin-protein ligase 1-like isoform X2 [Gossypium raimondii]	GO:0043167//ion binding; GO:0003674// molecular_function;
CotAD_41276	3.09	2.83	2.72	0.39	0.44	0.46	1.62	1.8	1.83	gi|728811879|gb|KHG00508.1|(Dimethylallyl)adenosine tRNA methylthiotransferase MiaB [Gossypium arboreum]
CotAD_41294	0.67	0.62	0.54	2.45	2.13	2.5	2	2.19	2.23	gi|823237048|ref|XP_012451183.1|PREDICTED: pyruvate dehydrogenase E1 component subunit beta-3, chloroplastic [Gossypium raimondii]	GO:0008150//biological_process; GO:0003674// molecular_function;
CotAD_41418	0.87	0.95	0.94	2.63	2.62	3.12	2.17	2.22	1.79	gi|823212582|ref|XP_012439039.1|PREDICTED: probable protein S-acyltransferase 7 [Gossypium raimondii]	GO:0043167//ion binding;
CotAD_41423	1.87	1.78	2.41	4.63	5.02	4.72	4.06	3.64	3.97	gi|823179876|ref|XP_012487636.1|PREDICTED: ankyrin repeat and SAM domain-containing protein 6 [Gossypium raimondii]	GO:0003674//molecular_function;
CotAD_41631	3.5	3.53	4.16	1.28	1.19	1.4	2.99	2.55	2.71	gi|823222418|ref|XP_012443924.1|PREDICTED: uncharacterized protein LOC105768516 [Gossypium raimondii]	GO:0003674//molecular_function;
CotAD_41632	3.78	4.1	3.7	8.84	7.81	7.59	6.88	7.06	8.71	gi|823222416|ref|XP_012443923.1|PREDICTED: 40S ribosomal protein S8-like [Gossypium raimondii]	GO:0003735//structural constituent of ribosome; GO:0005840//ribosome; GO:0006412// translation;
CotAD_41824	2.21	2.22	1.81	3.35	3.15	2.95	4.93	4.44	4.58	gi|823144726|ref|XP_012472192.1|PREDICTED: binding partner of ACD11 1-like [Gossypium raimondii]	GO:0003674//molecular_function;
CotAD_41910	2.48	2.55	2.32	4.8	4.95	3.78	5.48	5.66	5.09	gi|823206245|ref|XP_012437039.1|PREDICTED: uncharacterized protein LOC105763364 [Gossypium raimondii]
CotAD_41958	2.09	2.12	1.49	2.79	2.72	2.65	7.59	7.55	6.13	gi|728831755|gb|KHG11198.1|Calmodulin-binding transcription activator 4 -like protein [Gossypium arboreum]	GO:0005634//nucleus; GO:0003677//DNA binding; GO:0003674// molecular_function;
CotAD_41976	3.7	3.67	4.93	4.55	5.25	5.02	9.53	9.69	7.78	gi|728836221|gb|KHG15664.1|Trimethylguanosine synthase [Gossypium arboreum]	GO:0008150//biological_process; GO:0043167//ion binding; GO:0008168//methyltransferase activity; GO:0034641//cellular nitrogen compound metabolic process; GO:0003674// molecular_function;
CotAD_42089	0.01	0.01	0.01	0.89	0.86	0.83	0.38	0.35	0.41	gi|823237526|ref|XP_012451413.1|PREDICTED: uncharacterized protein LOC105773817 [Gossypium raimondii]
CotAD_42091	1.91	2.02	2.13	4.37	3.83	3.83	5.08	4.68	4.88	gi|823237370|ref|XP_012451336.1|PREDICTED: uncharacterized protein LOC105773774 [Gossypium raimondii]
CotAD_42092	15.98	16.65	11.26	7.01	7.4	7.49	6.89	6.54	8.08	gi|823240131|ref|XP_012452694.1|PREDICTED: probable 6-phosphogluconolactonase 2 [Gossypium raimondii]	GO:0044281//small molecule metabolic process; GO:0005975//carbohydrate metabolic process; GO:0051186//cofactor metabolic process; GO:0034641//cellular nitrogen compound metabolic process; GO:0003674// molecular_function;
CotAD_42274	4.35	4.01	3.76	9.56	8.88	10.54	9.55	10.03	7.87	gi|728818250|gb|KHG02730.1|Acyl-coenzyme A thioesterase 13 [Gossypium arboreum]
CotAD_42280	46.72	46.46	40.68	103.18	95.65	84.25	78.95	66.33	75.73
CotAD_42464	1.55	1.59	1.63	1.95	1.95	2.1	4.76	4.26	4.48	gi|823153073|ref|XP_012476372.1|PREDICTED: uncharacterized protein LOC105792374 [Gossypium raimondii]
CotAD_42522	3.98	3.87	3.91	1.7	1.69	1.32	3.46	3.07	3.55	gi|728843423|gb|KHG22866.1|Phosphopantetheine adenylyltransferase -like protein [Gossypium arboreum]	GO:0009058//biosynthetic process; GO:0003674// molecular_function;
CotAD_42548	3.37	3.15	4.13	8.32	7.36	8.35	5.73	6.41	6.16	gi|823252877|ref|XP_012459053.1|PREDICTED: cell division cycle and apoptosis regulator protein 1 [Gossypium raimondii]	GO:0043167//ion binding; GO:0034641//cellular nitrogen compound metabolic process; GO:0009058// biosynthetic process;
CotAD_42556	1.85	1.93	1.92	2.57	2.66	2.93	5.61	5.6	5.26	gi|823255124|ref|XP_012460212.1|PREDICTED: histone H1-like [Gossypium raimondii]	GO:0005634//nucleus; GO:0003677//DNA binding; GO:0051276//chromosome organization; GO:0006461//protein complex assembly; GO:0005694//chromosome; GO:0043234// protein complex;
CotAD_42625	2.5	2.57	2.28	0.3	0.31	0.26	0.69	0.77	0.82	gi|823124572|ref|XP_012480847.1|PREDICTED: 26S protease regulatory subunit 8 homolog [Gossypium raimondii]	GO:0043167//ion binding;
CotAD_42650	3.77	3.62	3.8	5.4	5.63	4.84	8.64	7.95	9.48	gi|728844383|gb|KHG23826.1|hypothetical protein F383_04896 [Gossypium arboreum]	GO:0003674//molecular_function;
CotAD_42687	8.2	8.26	6.67	2.64	2.39	2.26	5.12	5.9	5.21	gi|728832811|gb|KHG12254.1|putative ycf19 [Gossypium arboreum]	GO:0005575//cellular_component;
CotAD_42728	2.63	2.79	2.29	0.69	0.66	0.81	1.57	1.73	1.74	gi|823226657|ref|XP_012446154.1|PREDICTED: protein EXORDIUM-like [Gossypium raimondii]
CotAD_42742	3.06	2.78	3.88	0.94	0.91	0.94	2.07	1.75	1.91	gi|823229911|ref|XP_012447695.1|PREDICTED: putative clathrin assembly protein At4g40080 [Gossypium raimondii]	GO:0043167//ion binding; GO:0008289// lipid binding;
CotAD_42791	3.45	3.3	2.79	0.82	0.9	0.86	1.87	1.87	1.75	gi|728834598|gb|KHG14041.1|hypothetical protein F383_18704 [Gossypium arboreum]
CotAD_42796	5.38	5.51	4.35	3.78	4.15	3.44	11.29	11.93	10.41	gi|823152273|ref|XP_012475969.1|PREDICTED: FAM10 family protein At4g22670-like isoform X1 [Gossypium raimondii]	GO:0003674//molecular_function;
CotAD_42844	42.89	43.88	42.86	83.28	86.51	100	77.16	74.74	81.95	gi|823212964|ref|XP_012439224.1|PREDICTED: cyclin-dependent kinase F-4-like isoform X1 [Gossypium raimondii]	GO:0043167//ion binding; GO:0006464//cellular protein modification process; GO:0016301// kinase activity;
CotAD_42940	1.14	1.04	1.12	2.36	2.6	2.33	4.61	5.31	5.41	gi|823256841|ref|XP_012461068.1|PREDICTED: transcription factor MYB114-like [Gossypium raimondii]	GO:0003677//DNA binding;
CotAD_42948	1.43	1.3	1.68	3.83	3.42	3.28	4.54	4.53	5.12	gi|728841880|gb|KHG21323.1|Cytochrome P450 protein [Gossypium arboreum]	GO:0008150//biological_process; GO:0016491//oxidoreductase activity; GO:0043167//ion binding; GO:0003674// molecular_function;
CotAD_42959	0.99	1.02	0.75	1.65	1.7	1.81	2.84	2.72	2.9	gi|662036196|gb|AIE43829.1|WRKY transcription factor 102 [Gossypium hirsutum]	GO:0003677//DNA binding; GO:0001071//nucleic acid binding transcription factor activity; GO:0034641//cellular nitrogen compound metabolic process; GO:0009058// biosynthetic process;
CotAD_42981	3.93	4.19	3.46	6.52	7.73	6.99	7.99	8.05	10.51	gi|763791883|gb|KJB58879.1|hypothetical protein B456_009G229600 [Gossypium raimondii]	GO:0008150//biological_process; GO:0008233// peptidase activity;
CotAD_43066	26.64	25.19	26.2	13.38	12.21	13.26	12.75	13.39	12.53	gi|823235236|ref|XP_012450256.1|PREDICTED: pyrophosphate-energized membrane proton pump 3-like isoform X2 [Gossypium raimondii]	GO:0022857//transmembrane transporter activity; GO:0005575//cellular_component; GO:0006810//transport; GO:0003674// molecular_function;
CotAD_43095	18.34	19.85	16.17	51.75	45.55	51.23	43.85	38.74	38.67	gi|823142034|ref|XP_012470825.1|PREDICTED: ATP synthase subunit gamma, mitochondrial isoform X3 [Gossypium raimondii]	GO:0016887//ATPase activity; GO:0044281//small molecule metabolic process; GO:0055085//transmembrane transport; GO:0022857//transmembrane transporter activity; GO:0043234//protein complex; GO:0034641//cellular nitrogen compound metabolic process; GO:0009058//biosynthetic process; GO:0005622// intracellular;
CotAD_43133	14.7	15.39	10.68	27.99	28.88	33.49	34.22	39.3	34.03	gi|823248140|ref|XP_012456740.1|PREDICTED: 54S ribosomal protein L39, mitochondrial [Gossypium raimondii]	GO:0003735//structural constituent of ribosome; GO:0005840//ribosome; GO:0006412// translation;
CotAD_43146	44.45	43.37	40.55	23.73	20.88	21.06	16.43	16.65	20.68	gi|823244323|ref|XP_012454819.1|PREDICTED: probable prolyl 4-hydroxylase 4 [Gossypium raimondii]	GO:0008150//biological_process; GO:0016491//oxidoreductase activity; GO:0043167// ion binding;
CotAD_43185	3.79	3.83	2.85	3.82	4.2	4.01	8.96	8.22	7.54	gi|823130679|ref|XP_012454158.1|PREDICTED: uncharacterized protein LOC105776175 isoform X1 [Gossypium raimondii]
CotAD_43207	0.39	0.4	0.5	1.94	2.21	2.06	1.68	1.74	2.07	gi|823212677|ref|XP_012439086.1|PREDICTED: respiratory burst oxidase homolog protein C-like [Gossypium raimondii]	GO:0008150//biological_process; GO:0016491//oxidoreductase activity; GO:0043167//ion binding; GO:0005575// cellular_component;
CotAD_43218	5.56	5.85	6.95	13.79	13.43	14	10.83	9.71	11.71	gi|823212642|ref|XP_012439068.1|PREDICTED: uncharacterized protein At4g14100-like [Gossypium raimondii]
CotAD_43257	3.78	3.86	4.48	10.84	10.03	8.95	9.17	9.93	9.73	gi|823160050|ref|XP_012479865.1|PREDICTED: 5-oxoprolinase [Gossypium raimondii]	GO:0003674//molecular_function;
CotAD_43367	4.02	3.96	4.5	8.78	8.52	8.02	9.72	8.91	8.13	gi|728812481|gb|KHG00843.1|putative ubiquitin-conjugating enzyme E2 26 -like protein [Gossypium arboreum]
CotAD_43590	3.38	3.22	2.94	4.47	4.25	3.52	6.55	6.19	6.94	gi|823131277|ref|XP_012457394.1|PREDICTED: ubiquitin-conjugating enzyme E2 36-like isoform X1 [Gossypium raimondii]
CotAD_43636	22.85	24.24	16.63	31.37	30.91	37.29	46.44	50.83	42.08	gi|743918324|ref|XP_011003162.1|PREDICTED: ubiquitin-40S ribosomal protein S27a-like [Populus euphratica]	GO:0003735//structural constituent of ribosome; GO:0005840//ribosome; GO:0003674//molecular_function; GO:0006412// translation;
CotAD_43638	2.66	2.78	2.09	4.06	4.35	4.04	7.93	8.92	8.08	gi|823197126|ref|XP_012434177.1|PREDICTED: uncharacterized protein LOC105761058 [Gossypium raimondii]
CotAD_43643	1.31	1.25	1.1	3.42	3.63	4.32	3.28	3.33	3.23	gi|823209389|ref|XP_012437934.1|PREDICTED: boron transporter 1-like [Gossypium raimondii]	GO:0022857//transmembrane transporter activity; GO:0005575//cellular_component; GO:0006810// transport;
CotAD_43656	8.45	8	10.73	22.71	21.04	22.79	15.48	17.05	16.88	gi|823209425|ref|XP_012437945.1|PREDICTED: probable pre-mRNA-splicing factor ATP-dependent RNA helicase [Gossypium raimondii]	GO:0004386//helicase activity;
CotAD_43663	5.47	5.11	6.49	3.08	3.53	3.05	2.84	2.72	2.45	gi|728851212|gb|KHG30655.1|Metal-dependent hydrolase [Gossypium arboreum]	GO:0003674//molecular_function;
CotAD_43667	5.15	5.37	4.18	7.37	6.57	6.46	10.31	10.47	9.19	gi|823209473|ref|XP_012437959.1|PREDICTED: ATP-dependent Clp protease proteolytic subunit 5, chloroplastic-like isoform X2 [Gossypium raimondii]	GO:0008150//biological_process; GO:0008233// peptidase activity;
CotAD_43673	128.95	138.44	122.28	220.15	195.52	203.29	437.35	371.74	428.29	gi|823209510|ref|XP_012437971.1|PREDICTED: calvin cycle protein CP12-1, chloroplastic-like [Gossypium raimondii]
CotAD_43712	2.83	2.85	2.21	0.74	0.73	0.9	0.93	1.05	0.99	gi|823216543|ref|XP_012440986.1|PREDICTED: protein ECERIFERUM 26-like [Gossypium raimondii]	GO:0016746//transferase activity; // transferring acyl groups;
CotAD_43780	1.52	1.61	1.82	2.5	2.62	2.62	4.13	4.04	4.19	gi|823253104|ref|XP_012459167.1|PREDICTED: uncharacterized protein LOC105779791 [Gossypium raimondii]	GO:0008150//biological_process;
CotAD_43785	1.06	1.14	1.1	4.07	3.76	3.75	2.72	2.97	2.56	gi|823123614|ref|XP_012476509.1|PREDICTED: uncharacterized protein LOC105792464 isoform X1 [Gossypium raimondii]
CotAD_43820	23.9	22.63	19.77	35.85	35.86	35.39	48.7	49.74	49.82	gi|823221293|ref|XP_012443337.1|PREDICTED: cell number regulator 8-like [Gossypium raimondii]
CotAD_43860	59.74	61.93	48.73	148.9	137.3	138.33	134.87	157.57	142.74	gi|823255340|ref|XP_012460327.1|PREDICTED: uncharacterized protein LOC105780497 [Gossypium raimondii]	GO:0016810//hydrolase activity; // acting on carbon-nitrogen (but not peptide) bonds;
CotAD_43916	3.9	3.82	5.12	11.34	9.81	11.25	7.3	7.53	8.96	gi|823148620|ref|XP_012474204.1|PREDICTED: uncharacterized protein LOC105790940 isoform X2 [Gossypium raimondii]
CotAD_43974	1.78	1.66	1.9	0.96	1	1.04	3.91	4.56	4.34	gi|728842157|gb|KHG21600.1|Cell division FtsZ-1, chloroplastic -like protein [Gossypium arboreum]	GO:0005737//cytoplasm; GO:0006461//protein complex assembly; GO:0003924//GTPase activity; GO:0043167//ion binding; GO:0043234// protein complex;
CotAD_43999	99.05	99.71	74.3	209.93	204.65	160.61	155.8	152.7	167.63	gi|823216365|ref|XP_012440898.1|PREDICTED: uncharacterized protein LOC105766119 [Gossypium raimondii]
CotAD_44003	2.45	2.42	3.02	2.4	2.05	2.21	5.59	4.95	5.93	gi|823216361|ref|XP_012440897.1|PREDICTED: metalloendoproteinase 1 [Gossypium raimondii]	GO:0008150//biological_process; GO:0043167//ion binding; GO:0008233//peptidase activity; GO:0005575// cellular_component;
CotAD_44160	1.97	2.01	1.54	2.91	2.68	2.99	5.16	5.37	5.94	gi|823126833|ref|XP_012491316.1|PREDICTED: receptor-like protein 12 isoform X3 [Gossypium raimondii]	GO:0003674//molecular_function;
CotAD_44201	6.14	6.17	5.69	7.8	6.98	7.33	13.78	14.74	13.57	gi|823174985|ref|XP_012485958.1|PREDICTED: auxin response factor 18-like [Gossypium raimondii]	GO:0005634//nucleus; GO:0003677//DNA binding; GO:0008150//biological_process; GO:0034641//cellular nitrogen compound metabolic process; GO:0009058//biosynthetic process; GO:0003674// molecular_function;
CotAD_44205	0.51	0.48	0.66	0.79	0.81	0.98	2.78	2.98	3.15	gi|823175000|ref|XP_012485964.1|PREDICTED: 60S ribosomal protein L12-3 [Gossypium raimondii]	GO:0003735//structural constituent of ribosome; GO:0005840//ribosome; GO:0006412// translation;
CotAD_44225	4.15	4.29	2.96	7.29	8.25	7.2	9.79	8.8	9.31	gi|728828828|gb|KHG08271.1|Epoxide hydrolase 2 [Gossypium arboreum]
CotAD_44242	5.06	4.91	6.74	12.84	12.72	13.71	13.72	13.11	16.4	gi|325210922|ref|YP_004285996.1|RNA polymerase beta subunit [Gossypium thurberi]	GO:0003677//DNA binding; GO:0016779//nucleotidyltransferase activity; GO:0034641//cellular nitrogen compound metabolic process; GO:0009058//biosynthetic process; GO:0003674// molecular_function;
CotAD_44266	1.91	1.96	2.19	5.62	4.84	4.99	3.96	4.38	4.02	gi|823156718|ref|XP_012478277.1|PREDICTED: zinc finger CCCH domain-containing protein 5 [Gossypium raimondii]	GO:0005634//nucleus; GO:0003723//RNA binding; GO:0043167//ion binding; GO:0003674// molecular_function;
CotAD_44274	11.65	12.41	9.72	27.49	26.21	23.55	18.52	17.05	19.57	gi|823156698|ref|XP_012478269.1|PREDICTED: serine/threonine-protein kinase tricorner-like [Gossypium raimondii]	GO:0043167//ion binding; GO:0006464//cellular protein modification process; GO:0016301// kinase activity;
CotAD_44276	1.13	1.24	0.93	1.76	1.78	1.62	4.82	4.74	3.7	gi|823222364|ref|XP_012443895.1|PREDICTED: transcription initiation factor TFIID subunit 6-like isoform X1 [Gossypium raimondii]	GO:0005634//nucleus; GO:0034641//cellular nitrogen compound metabolic process; GO:0009058//biosynthetic process; GO:0003674// molecular_function;
CotAD_44295	7.23	7.1	5.68	12.34	13.51	14.08	14.65	16	14.65	gi|823259686|ref|XP_012462554.1|PREDICTED: small ubiquitin-related modifier 1-like [Gossypium raimondii]	GO:0003674//molecular_function;
CotAD_44301	3.4	3.44	3.99	6.81	7.35	7.53	9.8	8.82	9.28	gi|728840403|gb|KHG19846.1|GDP-L-galactose phosphorylase 1 -like protein [Gossypium arboreum]	GO:0016757//transferase activity; // transferring glycosyl groups;
CotAD_44351	30.91	33.96	27.68	39.98	38.44	45.84	84.9	74.04	73.53	gi|823135708|ref|XP_012467613.1|PREDICTED: heterodimeric geranylgeranyl pyrophosphate synthase small subunit, chloroplastic [Gossypium raimondii]	GO:0006629//lipid metabolic process; GO:0009058// biosynthetic process;
CotAD_44354	2.86	3.07	3.25	7.53	7.48	9.02	5.39	5.33	6.68	gi|823135718|ref|XP_012467618.1|PREDICTED: rop guanine nucleotide exchange factor 1-like [Gossypium raimondii]	GO:0003674//molecular_function;
CotAD_44420	10.24	10.07	8.34	4.99	4.94	4.02	7.99	9.14	9.42	gi|728819666|gb|KHG03299.1|Gamma-glutamyl hydrolase [Gossypium arboreum]
CotAD_44544	0.63	0.6	0.78	1.21	1.19	1.47	3.5	3.53	3.71	gi|728819749|gb|KHG03378.1|Metal transporter Nramp1 -like protein [Gossypium arboreum]	GO:0005575//cellular_component; GO:0006810//transport; GO:0003674// molecular_function;
CotAD_44589	8.92	8.07	12.38	18.16	17.98	21.16	27.62	28.63	26.34	gi|823229364|ref|XP_012447425.1|PREDICTED: dnaJ protein homolog [Gossypium raimondii]	GO:0043167//ion binding; GO:0051082//unfolded protein binding; GO:0006457//protein folding; GO:0003674//molecular_function; GO:0006950// response to stress;
CotAD_44633	1.88	1.81	1.65	4.86	4.82	4.06	2.26	2.49	2.57	gi|823199976|ref|XP_012435078.1|PREDICTED: uncharacterized protein LOC105761731 [Gossypium raimondii]
CotAD_44640	3.54	3.78	3.51	1.01	0.9	1.09	1.69	1.84	1.96	gi|823134383|ref|XP_012467004.1|PREDICTED: 60S ribosomal protein L6-1-like [Gossypium raimondii]	GO:0003735//structural constituent of ribosome; GO:0005840//ribosome; GO:0006412// translation;
CotAD_44767	0.55	0.5	0.6	0.72	0.76	0.89	2.25	2.26	2.12	gi|728834023|gb|KHG13466.1|hypothetical protein F383_19942 [Gossypium arboreum]
CotAD_44772	2.33	2.55	2.83	5.2	5.05	4.57	13.47	13.21	12.44	gi|728836831|gb|KHG16274.1|T-complex 1 subunit eta [Gossypium arboreum]	GO:0043167//ion binding; GO:0051082//unfolded protein binding; GO:0006457// protein folding;
CotAD_44785	1.52	1.52	1.19	1.12	1.19	1.11	7.28	7.93	8.58	gi|823147343|ref|XP_012473585.1|PREDICTED: 60S ribosomal protein L13a-4 [Gossypium raimondii]	GO:0003735//structural constituent of ribosome; GO:0005840//ribosome; GO:0006412// translation;
CotAD_44841	1.31	1.37	0.98	2.38	2.47	2.02	5.06	4.85	4.04	gi|728839187|gb|KHG18630.1|Serine/threonine phosphatase 2A 59 kDa regulatory subunit B' gamma-like protein [Gossypium arboreum]	GO:0007165//signal transduction; GO:0043167//ion binding; GO:0043234//protein complex; GO:0030234//enzyme regulator activity; GO:0005622//intracellular; GO:0003674// molecular_function;
CotAD_44846	2.13	2.11	2.18	3.2	3.54	2.92	7.56	7.2	7.2	gi|728826723|gb|KHG06869.1|Small ubiquitin-related modifier 1 [Gossypium arboreum]	GO:0003674//molecular_function;
CotAD_44857	8.98	8.21	9.45	16.72	16.01	13.2	19.59	17.07	18.72	gi|728849301|gb|KHG28744.1|Malonyl-CoA-acyl carrier transacylase, mitochondrial [Gossypium arboreum]	GO:0008150//biological_process; GO:0016746// transferase activity; // transferring acyl groups;
CotAD_44873	4.85	4.56	5.65	1.05	1.01	0.94	3.01	3.1	3.04	gi|823196030|ref|XP_012492796.1|PREDICTED: uncharacterized protein LOC105804647 isoform X2 [Gossypium raimondii]
CotAD_44943	5.53	5.55	6.74	8.49	7.77	9.27	13.41	11.68	11.75	gi|823159762|ref|XP_012479715.1|PREDICTED: protein STABILIZED1 [Gossypium raimondii]	GO:0005634//nucleus; GO:0006397//mRNA processing; GO:0003674// molecular_function;
CotAD_44955	9.3	9.31	11.51	18.47	21.86	19.76	21.79	19.49	21.87	gi|823159744|ref|XP_012479704.1|PREDICTED: putative uncharacterized protein DDB_G0290521 [Gossypium raimondii]
CotAD_44992	4.27	4.23	5.27	6.02	6.33	6.1	12.16	11.96	9.3	gi|823253857|ref|XP_012459566.1|PREDICTED: probable methyltransferase PMT9 isoform X1 [Gossypium raimondii]	GO:0008168//methyltransferase activity;
CotAD_44997	2.15	1.94	2.69	4.73	5.59	5.13	5.4	5.11	4.37	gi|728842077|gb|KHG21520.1|Golgin candidate 6 [Gossypium arboreum]	GO:0061024//membrane organization; GO:0016192//vesicle-mediated transport; GO:0005737//cytoplasm; GO:0008565//protein transporter activity; GO:0005794//Golgi apparatus; GO:0006810//transport; GO:0003674// molecular_function;
CotAD_45007	3.01	3.13	3.4	10.37	10.44	8.17	5.15	5.28	3.97	gi|728833290|gb|KHG12733.1|Glycosylphosphatidylinositol anchor attachment 1 [Gossypium arboreum]	GO:0005737//cytoplasm; GO:0005783//endoplasmic reticulum; GO:0043234// protein complex;
CotAD_45044	3.52	3.36	3.05	7.28	6.33	6.79	6.47	5.98	6.3	gi|823227350|ref|XP_012446503.1|PREDICTED: protein arginine N-methyltransferase PRMT10 [Gossypium raimondii]	GO:0006464//cellular protein modification process; GO:0008168// methyltransferase activity;
CotAD_45110	4.47	4.07	4.3	6.18	7.06	6.92	13.19	12.32	10.64	gi|728846912|gb|KHG26355.1|Na(+)-translocating NADH-quinone reductase subunit A [Gossypium arboreum]
CotAD_45147	29	26.76	35.86	17.61	17.73	15.51	63.8	64.82	62.9	gi|823141824|ref|XP_012470728.1|PREDICTED: hypersensitive-induced response protein 1-like isoform X1 [Gossypium raimondii]	GO:0005575//cellular_component;
CotAD_45182	0.79	0.75	1.04	1.6	1.8	1.76	2.75	2.89	3.27	gi|763753359|gb|KJB20747.1|hypothetical protein B456_003G162800 [Gossypium raimondii]	GO:0006810//transport;
CotAD_45186	9.36	9.6	6.93	16.73	16.52	21.05	17.94	19.08	17.22	gi|823144112|ref|XP_012471877.1|PREDICTED: hydroxymethylglutaryl-CoA synthase-like [Gossypium raimondii]	GO:0016746//transferase activity; GO:0006629// transferring acyl groups; GO:0009058//lipid metabolic process; // biosynthetic process;
CotAD_45205	3.31	3.07	4.27	7.31	7.35	5.95	9.35	8.88	9.01	gi|763753390|gb|KJB20778.1|hypothetical protein B456_003G164500 [Gossypium raimondii]	GO:0008150//biological_process; GO:0016491//oxidoreductase activity; GO:0003674// molecular_function;
CotAD_45234	2.92	2.99	2.34	2.44	2.7	2.6	5.52	6.07	6.02	gi|823196259|ref|XP_012492871.1|PREDICTED: zeta-carotene desaturase, chloroplastic/chromoplastic [Gossypium raimondii]	GO:0008150//biological_process; GO:0016491//oxidoreductase activity; GO:0006629//lipid metabolic process; GO:0009058// biosynthetic process;
CotAD_45246	13.74	12.54	14.49	12.68	13.55	14.99	34.53	32.52	38.19	gi|823196306|ref|XP_012492885.1|PREDICTED: uncharacterized protein LOC105804725 [Gossypium raimondii]	GO:0043167//ion binding;
CotAD_45293	0.88	0.87	1.01	0.92	0.78	0.88	3.34	3.38	2.88	gi|823225830|ref|XP_012445727.1|PREDICTED: VAMP-like protein YKT61 [Gossypium raimondii]	GO:0016192//vesicle-mediated transport; GO:0005575// cellular_component;
CotAD_45426	97.42	105.72	99.11	48.52	49.09	41.89	47.44	43.69	54.16	gi|823261503|ref|XP_012463486.1|PREDICTED: triacylglycerol lipase SDP1-like [Gossypium raimondii]	GO:0006629//lipid metabolic process; GO:0003674// molecular_function;
CotAD_45430	3.97	4.23	2.63	9.6	7.89	8.7	8.69	8.1	7.24	gi|823259064|ref|XP_012462233.1|PREDICTED: LOB domain-containing protein 1-like [Gossypium raimondii]
CotAD_45459	0.17	0.18	0.19	1.88	1.76	1.73	0.76	0.78	0.74	gi|823164037|ref|XP_012481966.1|PREDICTED: RING-H2 finger protein ATL16-like [Gossypium raimondii]	GO:0043167//ion binding; GO:0003674// molecular_function;
CotAD_45481	5.82	6.08	4.45	11.88	11.83	10.19	14.54	12.08	13.64	gi|823166765|ref|XP_012483334.1|PREDICTED: aspartokinase 2, chloroplastic-like isoform X1 [Gossypium raimondii]	GO:0006520//cellular amino acid metabolic process; GO:0009058//biosynthetic process; GO:0016301// kinase activity;
CotAD_45531	0.78	0.71	0.91	1.32	1.35	1.62	2.79	2.57	2.89	gi|823259171|ref|XP_012462289.1|PREDICTED: pentatricopeptide repeat-containing protein At2g15690-like [Gossypium raimondii]
CotAD_45539	2.39	2.37	2.77	6.54	6.62	6.16	5.46	6.05	6.58	gi|728841095|gb|KHG20538.1|hypothetical protein F383_03637 [Gossypium arboreum]	GO:0003674//molecular_function;
CotAD_45640	2.3	2.35	2.13	2.28	2.17	2	5.14	5.49	4.46	gi|823254048|ref|XP_012459665.1|PREDICTED: phosphatidylinositol:ceramide inositolphosphotransferase 1-like [Gossypium raimondii]
CotAD_45642	3.17	3.12	4	1.05	1.12	1.25	2.48	2.22	2.38	gi|728829510|gb|KHG08953.1|hypothetical protein F383_15475 [Gossypium arboreum]	GO:0008150//biological_process; GO:0016757// transferase activity; // transferring glycosyl groups;
CotAD_45658	11.2	12.04	12.01	27.93	25.89	24.96	20.5	23.02	21.91	gi|823136748|ref|XP_012468142.1|PREDICTED: momilactone A synthase-like [Gossypium raimondii]	GO:0008150//biological_process; GO:0016491// oxidoreductase activity;
CotAD_45672	1.44	1.56	1.77	0.01	0.01	0.01	0.58	0.48	0.53	gi|666667890|gb|AIG20084.1|HSF17 [Gossypium hirsutum]	GO:0005634//nucleus; GO:0003677//DNA binding; GO:0001071//nucleic acid binding transcription factor activity; GO:0034641//cellular nitrogen compound metabolic process; GO:0009058//biosynthetic process; GO:0006950// response to stress;
CotAD_45682	1.35	1.24	1.64	3.49	3.92	3.33	4.21	4.1	3.6	gi|728823949|gb|KHG05535.1|Serine/threonine-protein kinase KIPK [Gossypium arboreum]	GO:0043167//ion binding; GO:0006464//cellular protein modification process; GO:0016301// kinase activity;
CotAD_45760	2.53	2.37	2.99	3.89	4.1	3.8	8.54	9.19	9.51	gi|823259297|ref|XP_012462355.1|PREDICTED: vacuolar amino acid transporter 1-like isoform X1 [Gossypium raimondii]
CotAD_45892	4.16	4.56	3.22	6.58	7.06	7.6	8.19	8.16	8.37	gi|728839024|gb|KHG18467.1|Hippocampus abundant transcript 1 [Gossypium arboreum]	GO:0055085//transmembrane transport; GO:0005575//cellular_component; GO:0003674// molecular_function;
CotAD_45913	39.2	38.4	40.48	15.16	14.33	15.78	26.66	23.04	23.74	gi|728809336|gb|KHF98939.1|putative aquaporin PIP2-8 -like protein [Gossypium arboreum]	GO:0005575//cellular_component; GO:0006810//transport; GO:0003674// molecular_function;
CotAD_46046	3.24	3.09	3.39	4.75	4.36	4.63	10.03	10.51	10.36	gi|823220853|ref|XP_012443133.1|PREDICTED: uncharacterized protein At4g28440 [Gossypium raimondii]
CotAD_46076	65.48	66.25	83.85	46.97	43.08	43.45	32.4	33.02	33.64	gi|823249237|ref|XP_012457268.1|PREDICTED: uncharacterized protein LOC105778172 [Gossypium raimondii]
CotAD_46289	12.45	13.11	10.05	6.32	5.32	5.73	5.02	4.27	4.45	gi|823209008|ref|XP_012437808.1|PREDICTED: transcription factor MYC2-like [Gossypium raimondii]	GO:0003674//molecular_function;
CotAD_46305	3.35	3.44	2.57	6.1	7.12	6.94	12.61	11.7	12.98	gi|823208899|ref|XP_012437780.1|PREDICTED: bifunctional fucokinase/fucose pyrophosphorylase [Gossypium raimondii]	GO:0008150//biological_process; GO:0005737//cytoplasm; GO:0043167//ion binding; GO:0016301//kinase activity; GO:0003674// molecular_function;
CotAD_46355	6.02	6.43	5.37	9.19	9.34	8.29	15.94	14.72	14.64	gi|823205788|ref|XP_012436894.1|PREDICTED: succinate dehydrogenase [ubiquinone] flavoprotein subunit 1, mitochondrial isoform X1 [Gossypium raimondii]	GO:0044281//small molecule metabolic process; GO:0006091//generation of precursor metabolites and energy; GO:0016491//oxidoreductase activity; GO:0043167// ion binding;
CotAD_46370	17.59	19.28	17.13	6.49	5.74	6.88	9.98	11.4	10.42	gi|823205905|ref|XP_012436932.1|PREDICTED: anthocyanidin 3-O-glucosyltransferase 5-like [Gossypium raimondii]	GO:0008150//biological_process; GO:0016757// transferase activity; // transferring glycosyl groups;
CotAD_46372	22.96	22.83	17.75	10.33	10.14	10.43	17.67	20.44	19.1	gi|728835743|gb|KHG15186.1|hypothetical protein F383_03556 [Gossypium arboreum]
CotAD_46373	0.89	0.96	0.91	1.72	1.72	2.14	3.26	3.1	3.03	gi|728828195|gb|KHG07638.1|RING finger 5 [Gossypium arboreum]	GO:0043167//ion binding; GO:0003674// molecular_function;
CotAD_46376	1.4	1.51	1.5	1.99	1.82	1.98	4.02	3.91	3.5	gi|823205961|ref|XP_012436949.1|PREDICTED: probable calcium-binding protein CML41 [Gossypium raimondii]	GO:0043167//ion binding;
CotAD_46390	21.76	23.68	18.28	51.74	46.33	45.3	51.22	47.18	48.48	gi|728819375|gb|KHG03162.1|hypothetical protein F383_27644 [Gossypium arboreum]	GO:0016192//vesicle-mediated transport; GO:0043167//ion binding; GO:0016023//cytoplasmic membrane-bounded vesicle; GO:0043234//protein complex; GO:0006810// transport;
CotAD_46472	2.73	2.75	3.34	4.89	4.83	5.31	8.95	10.11	10.01	gi|823236415|ref|XP_012450858.1|PREDICTED: eukaryotic translation initiation factor 3 subunit L-like [Gossypium raimondii]	GO:0005737//cytoplasm; GO:0008135//translation factor activity; GO:0043234// RNA binding; // protein complex;
CotAD_46481	19.79	19.72	22.02	44.64	41.68	39.44	45.01	38	42.84	gi|823244400|ref|XP_012454856.1|PREDICTED: acidic leucine-rich nuclear phosphoprotein 32 family member A [Gossypium raimondii]	GO:0003735//structural constituent of ribosome; GO:0005840//ribosome; GO:0019843//rRNA binding; GO:0006412// translation;
CotAD_46520	4.56	4.59	5.37	5.11	4.21	4.63	10.44	9.71	9.58	gi|823186086|ref|XP_012489738.1|PREDICTED: uncharacterized protein LOC105802575 [Gossypium raimondii]
CotAD_46545	8.83	8.54	7.8	3.64	3.59	4.56	6.55	6.08	7.29	gi|823229512|ref|XP_012447494.1|PREDICTED: RING-H2 finger protein ATL38-like [Gossypium raimondii]	GO:0043167//ion binding; GO:0003674// molecular_function;
CotAD_46557	10.94	10.9	11.22	5.38	5.97	5.18	6.81	7.05	6.96	gi|823229615|ref|XP_012447548.1|PREDICTED: RNA polymerase II subunit A C-terminal domain phosphatase SSU72 [Gossypium raimondii]	GO:0005634//nucleus; GO:0016791//phosphatase activity; GO:0006397// mRNA processing;
CotAD_46584	4	4.31	4.17	1.24	1.39	1.45	2.86	3.13	3.4	gi|823163492|ref|XP_012481688.1|PREDICTED: uncharacterized protein LOC105796509 isoform X1 [Gossypium raimondii]
CotAD_46687	1.71	1.54	1.88	3.95	3.32	3.68	5.68	5.38	6.34	gi|823253656|ref|XP_012459464.1|PREDICTED: uncharacterized aarF domain-containing protein kinase At1g79600, chloroplastic-like [Gossypium raimondii]	GO:0043167//ion binding; GO:0006464//cellular protein modification process; GO:0016301// kinase activity;
CotAD_46688	5.37	5.07	6.81	2.69	2.83	2.64	4.13	4.77	4.6	gi|823248702|ref|XP_012457008.1|PREDICTED: protein SENSITIVITY TO RED LIGHT REDUCED 1 [Gossypium raimondii]
CotAD_46689	3.42	3.68	3.73	6.48	7.65	7.32	8.35	8.37	6.62	gi|823244914|ref|XP_012455131.1|PREDICTED: flowering time control protein FY isoform X1 [Gossypium raimondii]	GO:0003674//molecular_function;
CotAD_46800	5.11	4.7	5.07	12.16	12.3	10.94	17.01	15.97	17.81	gi|728835233|gb|KHG14676.1|hypothetical protein F383_19452 [Gossypium arboreum]	GO:0006950//response to stress;
CotAD_46805	2.73	2.86	2.12	6.39	6.33	5.73	6.52	5.65	6.37	gi|728844487|gb|KHG23930.1|Putative phospholipid-transporting ATPase 8 [Gossypium arboreum]	GO:0016887//ATPase activity; GO:0043167//ion binding; GO:0005575//cellular_component; GO:0006810// transport;
CotAD_46823	2.46	2.38	2.33	4.05	4.41	4.41	8.3	8.2	6.15	gi|728828324|gb|KHG07767.1|Auxin-induced 5NG4 [Gossypium arboreum]	GO:0022857//transmembrane transporter activity; GO:0005575// cellular_component;
CotAD_46910	9.52	9.34	8.68	6.05	5.58	5.98	4.27	4.11	5.12	gi|823132452|ref|XP_012462454.1|PREDICTED: uridine kinase-like protein 3 [Gossypium raimondii]	GO:0044281//small molecule metabolic process; GO:0043167//ion binding; GO:0034641//cellular nitrogen compound metabolic process; GO:0009058//biosynthetic process; GO:0016301// kinase activity;
CotAD_46918	2.73	2.57	2.23	4.4	4.37	3.89	5.08	5.22	6.41	gi|763814716|gb|KJB81568.1|hypothetical protein B456_013G150400 [Gossypium raimondii]	GO:0043167//ion binding;
CotAD_46936	0.01	0.01	0.01	0.31	0.27	0.29	1.55	1.52	1.28	gi|823130297|ref|XP_012452851.1|PREDICTED: uncharacterized protein LOC105774824 [Gossypium raimondii]	GO:0006629//lipid metabolic process; GO:0009058// biosynthetic process;
CotAD_46977	7.72	8.11	6.58	14.31	14.78	16.63	16.17	14.2	16.07	gi|823259188|ref|XP_012462299.1|PREDICTED: dol-P-Man:Man(6)GlcNAc(2)-PP-Dol alpha-1,2-mannosyltransferase [Gossypium raimondii]	GO:0016757//transferase activity; // transferring glycosyl groups;
CotAD_47061	14.59	14.09	18.69	18.9	19.99	19.28	33.16	39.09	34.61	gi|763760664|gb|KJB27918.1|hypothetical protein B456_005G049700 [Gossypium raimondii]
CotAD_47099	12.64	11.54	17.88	7.38	7.31	5.47	7.65	8.14	7.79	gi|823264413|ref|XP_012464949.1|PREDICTED: upstream activation factor subunit UAF30 isoform X1 [Gossypium raimondii]	GO:0003674//molecular_function;
CotAD_47307	2.1	2.27	1.69	5.82	5.75	4.75	6.58	6.49	6.85	gi|823136697|ref|XP_012468116.1|PREDICTED: (+)-delta-cadinene synthase isozyme A-like [Gossypium raimondii]	GO:0008150//biological_process; GO:0043167//ion binding; GO:0016829// lyase activity;
CotAD_47515	2.76	2.62	3.8	1.5	1.52	1.69	6.94	7.77	7.7	gi|763805711|gb|KJB72649.1|hypothetical protein B456_011G189700 [Gossypium raimondii]	GO:0016791//phosphatase activity; GO:0006464// cellular protein modification process;
CotAD_47632	2.47	2.3	2.22	5.83	6.42	5.78	7.44	7.22	5.71	gi|823252086|ref|XP_012458670.1|PREDICTED: protein CLP1 homolog [Gossypium raimondii]	GO:0043234//protein complex; GO:0006397//mRNA processing; GO:0005654// nucleoplasm;
CotAD_47656	0.31	0.31	0.31	0.79	0.73	0.85	2.36	2.09	2.18	gi|823253729|ref|XP_012459502.1|PREDICTED: probable galacturonosyltransferase-like 10 [Gossypium raimondii]	GO:0016757//transferase activity; // transferring glycosyl groups;
CotAD_47666	917.02	838.44	1140.59	1912.78	2195.76	1967.75	2287.34	2449.74	2282.14	gi|728814301|gb|KHG01496.1|Chlorophyll a-b binding P4, chloroplastic [Gossypium arboreum]	GO:0006091//generation of precursor metabolites and energy; GO:0015979//photosynthesis; GO:0005575// cellular_component;
CotAD_47687	1.33	1.23	1.1	1.45	1.39	1.66	3.98	4.34	3.8	gi|823211957|ref|XP_012438734.1|PREDICTED: RINT1-like protein MAG2 [Gossypium raimondii]	GO:0016192//vesicle-mediated transport; GO:0005783// endoplasmic reticulum;
CotAD_47700	4.27	4.49	5.19	3.88	3.8	3.9	9.45	10.21	9.86	gi|823213959|ref|XP_012439725.1|PREDICTED: reticulon-like protein B3 [Gossypium raimondii]
CotAD_47760	8.06	7.92	9.91	21.77	21.75	20.23	15.6	16.16	16.96	gi|823198012|ref|XP_012434460.1|PREDICTED: general transcription factor 3C polypeptide 6 [Gossypium raimondii]
CotAD_47785	20.21	18.66	18.79	50.74	46.56	41.99	63.53	67.22	55.04	gi|823236932|ref|XP_012451122.1|PREDICTED: uncharacterized protein LOC105773630 isoform X1 [Gossypium raimondii]
CotAD_47789	4.55	4.58	3.71	19.36	20.15	16.92	10.01	9.45	8.92	gi|823247640|ref|XP_012456487.1|PREDICTED: CTD small phosphatase-like protein [Gossypium raimondii]	GO:0016791//phosphatase activity; GO:0003674// molecular_function;
CotAD_47830	5.08	5.55	5.9	12.02	12.17	10.79	12.05	12.05	10.46	gi|823253280|ref|XP_012459259.1|PREDICTED: COP9 signalosome complex subunit 3 [Gossypium raimondii]	GO:0003674//molecular_function;
CotAD_47910	4.24	4.57	4.78	8.29	8.67	7.52	9.96	10.17	8.25	gi|728848984|gb|KHG28427.1|Protein phosphatase 1 regulatory subunit pprA [Gossypium arboreum]	GO:0003674//molecular_function;
CotAD_47966	15.22	16.48	10.36	22.42	22.67	26.82	31.92	35.63	29.68	gi|823235755|ref|XP_012450515.1|PREDICTED: uncharacterized protein LOC105773302 isoform X1 [Gossypium raimondii]
CotAD_47979	21.84	23.82	15.48	40.97	44.21	40.79	42.01	35.59	38.41	gi|823215357|ref|XP_012440436.1|PREDICTED: anthranilate phosphoribosyltransferase, chloroplastic [Gossypium raimondii]	GO:0016757//transferase activity; GO:0006520// transferring glycosyl groups; GO:0034641//cellular amino acid metabolic process; GO:0009058//cellular nitrogen compound metabolic process; // biosynthetic process;
CotAD_48054	4.8	4.57	4.94	1.79	1.89	1.9	10.04	10.99	10.08	gi|823147229|ref|XP_012473526.1|PREDICTED: mitochondrial ubiquitin ligase activator of NFKB 1-like [Gossypium raimondii]	GO:0003674//molecular_function; GO:0007005// mitochondrion organization;
CotAD_48064	6.72	7.36	7.97	3.12	3.13	3.41	4.87	5.02	3.85	gi|728847492|gb|KHG26935.1|Putative glycosyltransferase 2 -like protein [Gossypium arboreum]	GO:0016757//transferase activity; GO:0005794// transferring glycosyl groups; GO:0005575//Golgi apparatus; // cellular_component;
CotAD_48078	2.15	2.18	2.45	4.05	4.74	4.29	5.63	5.59	4.56	gi|728850705|gb|KHG30148.1|Peptidyl-prolyl cis-trans isomerase CYP21-3, mitochondrial -like protein [Gossypium arboreum]	GO:0006464//cellular protein modification process; GO:0006457//protein folding; GO:0016853// isomerase activity;
CotAD_48150	3.19	3.16	2.47	3.57	3.1	3.41	9.94	8.88	9.56	gi|823204521|ref|XP_012436500.1|PREDICTED: cytochrome P450 82C4-like [Gossypium raimondii]	GO:0008150//biological_process; GO:0016491//oxidoreductase activity; GO:0043167//ion binding; GO:0003674// molecular_function;
CotAD_48180	8.79	8.82	8.82	4.59	4.79	3.7	5.98	5.08	5.65	gi|823125862|ref|XP_012486389.1|PREDICTED: centromere/kinetochore protein zw10 homolog [Gossypium raimondii]	GO:0005634//nucleus; GO:0007067//mitotic nuclear division; GO:0005694// chromosome;
CotAD_48194	0.85	0.88	0.67	5.01	5.77	5.54	4.66	4.34	4.74	gi|763744710|gb|KJB12149.1|hypothetical protein B456_002G003100 [Gossypium raimondii]
CotAD_48294	2.73	2.95	1.85	0.67	0.71	0.78	0.94	0.93	0.89	gi|823125321|ref|XP_012483781.1|PREDICTED: acid phosphatase 1 [Gossypium raimondii]	GO:0016791//phosphatase activity;
CotAD_48298	0.67	0.61	0.55	0.54	0.49	0.47	2.13	2.59	2.36	gi|763742520|gb|KJB10019.1|hypothetical protein B456_001G180500 [Gossypium raimondii]
CotAD_48300	0.7	0.69	0.62	0.93	0.95	0.91	2.29	2.56	2.47	gi|823223960|ref|XP_012444736.1|PREDICTED: glutathione S-transferase omega-like 2 isoform X2 [Gossypium raimondii]	GO:0003674//molecular_function;
CotAD_48322	34.21	35.31	25.43	56.46	58.99	66.56	69.56	74.14	69.78	gi|823127879|ref|XP_012440699.1|PREDICTED: alcohol dehydrogenase class-3 [Gossypium raimondii]	GO:0044281//small molecule metabolic process; GO:0016491//oxidoreductase activity; GO:0043167// ion binding;
CotAD_48367	15.17	16.59	18.01	7.17	7.53	8.7	18.66	19.43	21.85	gi|823247559|ref|XP_012456445.1|PREDICTED: uncharacterized protein LOC105777638 [Gossypium raimondii]
CotAD_48368	66.26	65.6	86.3	122.46	130.88	111.07	176.47	172.87	186.07	gi|823253118|ref|XP_012459173.1|PREDICTED: actin-58 [Gossypium raimondii]
CotAD_48369	6.53	5.94	5.89	20.53	21.33	16.73	15.38	14.72	12.23	gi|823243728|ref|XP_012454519.1|PREDICTED: very-long-chain enoyl-CoA reductase [Gossypium raimondii]	GO:0005737//cytoplasm; GO:0016491//oxidoreductase activity; GO:0006629//lipid metabolic process; GO:0005575// cellular_component;
CotAD_48410	1.15	1.22	1.29	1.13	1.1	1.43	3.52	4.18	3.73	gi|823147319|ref|XP_012473573.1|PREDICTED: uncharacterized protein LOC105790488 [Gossypium raimondii]
CotAD_48412	144.78	156.69	128.04	244.97	267.27	217.69	317.13	317.34	269.31	gi|728845018|gb|KHG24461.1|Photosystem I reaction center subunit IV B, chloroplastic -like protein [Gossypium arboreum]	GO:0015979//photosynthesis; GO:0043234//protein complex; GO:0009579// thylakoid;
CotAD_48434	54.36	49.31	77.2	85.9	92.06	74.64	158.69	139.43	152.39	gi|823131025|ref|XP_012456020.1|PREDICTED: multiprotein-bridging factor 1a-like [Gossypium raimondii]	GO:0003677//DNA binding;
CotAD_48437	2.35	2.26	2.17	4.53	4.52	5.77	4.5	4.38	5.52	gi|823131004|ref|XP_012455906.1|PREDICTED: alpha-1,3/1,6-mannosyltransferase ALG2 [Gossypium raimondii]	GO:0016757//transferase activity; GO:0009058// transferring glycosyl groups; // biosynthetic process;
CotAD_48456	21.34	23.13	14.48	7.95	7.88	7.36	9.85	10.94	9.87	gi|823198272|ref|XP_012434546.1|PREDICTED: BES1/BZR1 homolog protein 4-like [Gossypium raimondii]
CotAD_48468	3.64	3.85	3.91	7.3	7.11	6.41	9.28	9.16	8.32	gi|823247829|ref|XP_012456580.1|PREDICTED: ras-related protein Rab7 [Gossypium raimondii]	GO:0006913//nucleocytoplasmic transport; GO:0007165//signal transduction; GO:0003924//GTPase activity; GO:0043167//ion binding; GO:0005575//cellular_component; GO:0006810//transport; GO:0005622// intracellular;
CotAD_48480	1.21	1.28	0.81	2.53	2.57	2.4	5.22	5.77	5.72	gi|728846287|gb|KHG25730.1|Cytochrome c-type biogenesis CcmH [Gossypium arboreum]
CotAD_48581	4.66	4.53	3.65	10.43	9.31	9.66	11.11	10.86	11.66	gi|728812201|gb|KHG00707.1|hypothetical protein F383_22748 [Gossypium arboreum]
CotAD_48597	3.02	2.76	2.68	3.62	3.13	3.33	6.51	6.39	5.4	gi|728847643|gb|KHG27086.1|isoleucine--trna ligase [Gossypium arboreum]
CotAD_48637	3.63	3.48	3.36	7.52	6.92	6.59	9.42	10.12	11.57	gi|823235858|ref|XP_012450571.1|PREDICTED: probable serine incorporator [Gossypium raimondii]	GO:0005575//cellular_component;
CotAD_48737	3.33	3.56	3.22	4.91	4.35	5.11	8.95	8.82	7.4	gi|823179473|ref|XP_012487500.1|PREDICTED: probable histone-arginine methyltransferase 1.3 [Gossypium raimondii]	GO:0006464//cellular protein modification process; GO:0008168// methyltransferase activity;
CotAD_48756	22.82	21.87	27.67	11.15	11.08	13.41	11.4	12.28	12.23	gi|823250054|ref|XP_012457630.1|PREDICTED: bidirectional sugar transporter SWEET17-like isoform X1 [Gossypium raimondii]
CotAD_48770	5.86	5.56	4.57	10.4	10.69	8.1	11.79	12.54	11.82	gi|728844015|gb|KHG23458.1|Lipopolysaccharide core biosynthesis mannosyltransferase lpsB [Gossypium arboreum]	GO:0009058//biosynthetic process;
CotAD_48801	3.2	3.07	2.91	5.01	4.75	5.48	12.82	11.52	11.36	gi|823192274|ref|XP_012491704.1|PREDICTED: probable calcium-binding protein CML41 [Gossypium raimondii]	GO:0043167//ion binding;
CotAD_48840	2.11	1.9	2.59	5.3	5.47	5.1	5.38	5.26	5.14	gi|728825099|gb|KHG06101.1|hypothetical protein F383_32475 [Gossypium arboreum]
CotAD_48881	9.25	10.13	7.62	19.68	18.72	17.4	14.85	13.24	14.24	gi|823233253|ref|XP_012449263.1|PREDICTED: uncharacterized protein LOC105772518 isoform X1 [Gossypium raimondii]	GO:0043167//ion binding; GO:0003674// molecular_function;
CotAD_48927	3.28	3.01	4.54	7.75	7.16	8.91	10.12	11.11	12.19	gi|823167287|ref|XP_012483588.1|PREDICTED: probable calcium-binding protein CML45 [Gossypium raimondii]	GO:0043167//ion binding;
CotAD_49024	16.52	16.9	13.95	49.86	58.56	52.98	36.02	32.4	32.47	gi|823121323|ref|XP_012463310.1|PREDICTED: polyadenylate-binding protein, cytoplasmic and nuclear-like isoform X1 [Gossypium raimondii]
CotAD_49060	13.08	12.55	14.78	25.34	24.99	21.58	34.71	35	35.53	gi|728838219|gb|KHG17662.1|Zinc finger CONSTANS-LIKE 16 -like protein [Gossypium arboreum]	GO:0043167//ion binding; GO:0005622//intracellular; GO:0003674// molecular_function;
CotAD_49132	21.79	20.94	16.94	40.43	38.53	41.43	36.73	43.07	37.8	gi|728830197|gb|KHG09640.1|putative protein phosphatase 2C 59 [Gossypium arboreum]	GO:0016791//phosphatase activity; GO:0043167//ion binding; GO:0006464// cellular protein modification process;
CotAD_49152	10.89	11.46	13.47	11.23	12.8	12.66	33.19	33.91	38.14	gi|728841843|gb|KHG21286.1|VAMP-like protein YKT61 [Gossypium arboreum]	GO:0016192//vesicle-mediated transport; GO:0005575// cellular_component;
CotAD_49161	5.68	5.99	4.11	11.36	10.29	10.54	9.14	8.79	7	gi|823167424|ref|XP_012483656.1|PREDICTED: cullin-3A-like isoform X1 [Gossypium raimondii]	GO:0009056//catabolic process; GO:0043234//protein complex; GO:0005622//intracellular; GO:0019899// enzyme binding;
CotAD_49243	2.07	2.25	1.74	6.8	7.52	7.37	5.92	5.68	6.49	gi|728842874|gb|KHG22317.1|Pyrrolidone-carboxylate peptidase [Gossypium arboreum]	GO:0008150//biological_process; GO:0005829//cytosol; GO:0008233// peptidase activity;
CotAD_49264	0.17	0.16	0.21	0.19	0.19	0.25	2.23	2.07	2.33	gi|823135828|ref|XP_012467674.1|PREDICTED: heterogeneous nuclear ribonucleoprotein A2 homolog 1-like isoform X1 [Gossypium raimondii]	GO:0003674//molecular_function;
CotAD_49287	3.22	3.36	2.42	1.01	0.97	1.02	2.25	2.14	2.03	gi|823251008|ref|XP_012458093.1|PREDICTED: squalene monooxygenase-like [Gossypium raimondii]	GO:0008150//biological_process; GO:0016491//oxidoreductase activity; GO:0043167//ion binding; GO:0005575// cellular_component;
CotAD_49374	18.53	19.27	19.68	36.73	39.55	37.69	47.97	49.72	43.49	gi|823223441|ref|XP_012444462.1|PREDICTED: outer envelope pore protein 21, chloroplastic [Gossypium raimondii]
CotAD_49377	9.61	9.95	9.27	16.5	17.31	19.83	22.19	21.32	26.96	gi|823138717|ref|XP_012469197.1|PREDICTED: glutamate receptor 3.6 [Gossypium raimondii]	GO:0022857//transmembrane transporter activity; GO:0005575//cellular_component; GO:0004871// signal transducer activity;
CotAD_49595	1.88	2.03	1.79	1.72	1.6	1.39	4.94	4.61	4.4	gi|823228052|ref|XP_012446798.1|PREDICTED: SKP1-interacting partner 15 [Gossypium raimondii]	GO:0003674//molecular_function;
CotAD_49601	6.46	6.26	5.64	3.93	4.2	4.32	13.75	13.76	12.3	gi|728845008|gb|KHG24451.1|hypothetical protein F383_31493 [Gossypium arboreum]	GO:0003735//structural constituent of ribosome; GO:0034641//cellular nitrogen compound metabolic process; GO:0009058//biosynthetic process; GO:0005840//ribosome; GO:0006412// translation;
CotAD_49605	1.79	1.92	1.81	2.47	2.78	2.7	4.33	4.45	4.72	gi|728846475|gb|KHG25918.1|hypothetical protein F383_03973 [Gossypium arboreum]	GO:0003674//molecular_function;
CotAD_49608	8.08	7.62	9.47	13.75	14.77	13.12	15.77	16.63	20.01	gi|823227990|ref|XP_012446773.1|PREDICTED: protein disulfide-isomerase-like [Gossypium raimondii]	GO:0042592//homeostatic process; GO:0005783//endoplasmic reticulum; GO:0016853// isomerase activity;
CotAD_49633	0.79	0.85	0.76	2.81	2.74	2.19	2.11	2.11	2.65	gi|823170502|ref|XP_012484496.1|PREDICTED: uncharacterized protein LOC105798838 [Gossypium raimondii]
CotAD_49636	3.06	3.07	2.69	4.27	4.76	5.13	8.94	8.48	8.44	gi|823170485|ref|XP_012484490.1|PREDICTED: F-box protein At3g07870-like isoform X1 [Gossypium raimondii]	GO:0003674//molecular_function;
CotAD_49738	2.29	2.09	2.4	2.76	2.79	2.19	6	6.18	5.22	gi|823132668|ref|XP_012463602.1|PREDICTED: zinc transporter 1 [Gossypium raimondii]	GO:0055085//transmembrane transport; GO:0022857//transmembrane transporter activity; GO:0005575// cellular_component;
CotAD_49782	13.22	14.46	15.67	6.48	6.97	5.66	8.05	8.81	8.31	gi|823193558|ref|XP_012492102.1|PREDICTED: uncharacterized protein LOC105804155 [Gossypium raimondii]
CotAD_49792	4.86	5.29	4.37	3.9	4.36	3.98	1.86	2.17	2.15	gi|823163226|ref|XP_012481549.1|PREDICTED: UDP-glycosyltransferase 92A1-like isoform X1 [Gossypium raimondii]	GO:0008150//biological_process; GO:0016757// transferase activity; // transferring glycosyl groups;
CotAD_49972	68.25	73.76	55.03	28.11	31.96	32.66	39.72	42.03	33.33	gi|823140508|ref|XP_012470102.1|PREDICTED: cytochrome P450 89A2-like [Gossypium raimondii]	GO:0008150//biological_process; GO:0016491//oxidoreductase activity; GO:0043167//ion binding; GO:0003674// molecular_function;
CotAD_50033	0.41	0.45	0.43	0.7	0.62	0.6	2.18	2.17	1.83	gi|728811925|gb|KHG00547.1|hypothetical protein F383_17617 [Gossypium arboreum]	GO:0008168//methyltransferase activity;
CotAD_50062	0.56	0.6	0.67	3.58	4.1	3.9	2.62	2.78	2.37	gi|590612777|ref|XP_007022478.1|EXS (ERD1/XPR1/SYG1) family protein, putative [Theobroma cacao]	GO:0005575//cellular_component;
CotAD_50104	68.59	72.45	53.99	178.59	171.28	175.31	132.4	140.65	153.22	gi|823262354|ref|XP_012463925.1|PREDICTED: rubisco accumulation factor 1, chloroplastic-like [Gossypium raimondii]
CotAD_50136	2.44	2.27	3.36	4.55	4.57	5.04	7.45	8.58	8	gi|823158310|ref|XP_012479019.1|PREDICTED: putative clathrin assembly protein At2g01600 [Gossypium raimondii]	GO:0061024//membrane organization; GO:0016192//vesicle-mediated transport; GO:0006461//protein complex assembly; GO:0043167//ion binding; GO:0016023//cytoplasmic membrane-bounded vesicle; GO:0008289//lipid binding; GO:0003674// molecular_function;
CotAD_50160	20.72	20.19	21.88	7.94	7.8	9.58	11.06	10.3	12.96	gi|728833893|gb|KHG13336.1|Myb-related protein [Gossypium arboreum]	GO:0003677//DNA binding;
CotAD_50322	5.21	5.42	5.72	2	2.22	2.23	3.77	3.53	4.13	gi|823244956|ref|XP_012455153.1|PREDICTED: protein SAWADEE HOMEODOMAIN HOMOLOG 1 [Gossypium raimondii]
CotAD_50352	18.62	18.9	13.36	11.35	13.41	13.01	8.14	8.42	7.47	gi|823149704|ref|XP_012474699.1|PREDICTED: NAC domain-containing protein 62 [Gossypium raimondii]	GO:0003677//DNA binding; GO:0034641//cellular nitrogen compound metabolic process; GO:0009058// biosynthetic process;
CotAD_50380	4.88	4.86	5.5	2.9	2.58	2.68	9.73	10.97	10.86	gi|823149645|ref|XP_012474673.1|PREDICTED: uncharacterized protein LOC105791234 isoform X4 [Gossypium raimondii]
CotAD_50385	0.82	0.79	0.97	0.66	0.65	0.85	2.54	2.98	2.73	gi|823242076|ref|XP_012453739.1|PREDICTED: PHD finger protein At1g33420-like [Gossypium raimondii]	GO:0043167//ion binding; GO:0003674// molecular_function;
CotAD_50417	24.58	25.63	27.64	28.62	28.6	36.77	55.51	64.28	60.27	gi|823205876|ref|XP_012436923.1|PREDICTED: uncharacterized protein LOC105763293 isoform X2 [Gossypium raimondii]
CotAD_50491	2.76	2.96	1.99	4.07	4.93	4.53	5.77	6.63	6.35	gi|728830167|gb|KHG09610.1|Reticulon-like protein B22 [Gossypium arboreum]
CotAD_50492	143.01	153.63	124.05	338.36	328.8	421.6	304.46	301.53	363.91	gi|823225464|ref|XP_012445532.1|PREDICTED: V-type proton ATPase catalytic subunit A-like [Gossypium raimondii]	GO:0016887//ATPase activity; GO:0044281//small molecule metabolic process; GO:0055085//transmembrane transport; GO:0022857//transmembrane transporter activity; GO:0043167//ion binding; GO:0043234//protein complex; GO:0034641// cellular nitrogen compound metabolic process;
CotAD_50527	8.97	9.12	7.8	3.91	4.22	4.53	6.11	5.51	5.3	gi|823121623|ref|XP_012467593.1|PREDICTED: protein DEK isoform X4 [Gossypium raimondii]
CotAD_50557	86.77	82.48	67.99	250.83	241.83	308.73	137.32	136.67	126.63	gi|823224338|ref|XP_012444938.1|PREDICTED: uncharacterized protein At1g01500-like [Gossypium raimondii]
CotAD_50643	3.45	3.76	2.33	6.64	6.78	8.48	6.77	6.02	6.2	gi|763765621|gb|KJB32875.1|hypothetical protein B456_005G266100 [Gossypium raimondii]
CotAD_50792	1.82	1.99	1.71	4.86	5.13	5.46	3.17	2.82	3.16	gi|823220002|ref|XP_012442717.1|PREDICTED: uncharacterized protein LOC105767688 [Gossypium raimondii]	GO:0043167//ion binding; GO:0006464//cellular protein modification process; GO:0016301//kinase activity; GO:0003674// molecular_function;
CotAD_50795	1.19	1.27	0.84	1.93	1.97	1.89	4.16	4.49	3.71	gi|823220423|ref|XP_012442912.1|PREDICTED: syntaxin-32-like [Gossypium raimondii]	GO:0016192//vesicle-mediated transport; GO:0005575//cellular_component; GO:0006810//transport; GO:0003674// molecular_function;
CotAD_50800	1.38	1.36	1.31	2.96	2.78	3.05	3.72	3.61	4.1	gi|823267294|ref|XP_012466321.1|PREDICTED: E3 ubiquitin-protein ligase At4g11680-like [Gossypium raimondii]	GO:0043167//ion binding; GO:0003674// molecular_function;
CotAD_50835	142.92	147.37	163.1	76.67	72.19	71.55	100.99	103.59	79.13	gi|823156972|ref|XP_012478398.1|PREDICTED: 60S ribosomal protein L38-like [Gossypium raimondii]	GO:0003735//structural constituent of ribosome; GO:0005840//ribosome; GO:0006412// translation;
CotAD_50924	5.51	5.5	5.7	10.97	11.37	10.93	14.22	12.81	13.02	gi|823252059|ref|XP_012458655.1|PREDICTED: protein TIC 56, chloroplastic-like [Gossypium raimondii]
CotAD_50968	1.03	1.08	1.01	1.46	1.57	1.26	5.16	4.94	4.3	gi|823121848|ref|XP_012468677.1|PREDICTED: cytochrome P450 71A1-like [Gossypium raimondii]	GO:0008150//biological_process; GO:0016491//oxidoreductase activity; GO:0043167//ion binding; GO:0003674// molecular_function;
CotAD_51002	14.14	13.18	12.91	28.19	26.73	33.28	27.39	26.07	28.23	gi|763799686|gb|KJB66641.1|hypothetical protein B456_010G149400 [Gossypium raimondii]
CotAD_51031	0.99	1.06	1.07	3.43	3.73	4.21	4.09	3.69	4.34	gi|728814472|gb|KHG01547.1|Polyadenylate-binding, cytoplasmic and nuclear [Gossypium arboreum]	GO:0003674//molecular_function;
CotAD_51044	8.89	9.39	6.89	20.49	21.13	16.76	19.01	17.1	16.06	gi|763815081|gb|KJB81933.1|hypothetical protein B456_013G192900 [Gossypium raimondii]	GO:0008150//biological_process; GO:0016491//oxidoreductase activity; GO:0043167// ion binding;
CotAD_51152	5.98	5.4	4.97	11.4	11.71	13.16	13.54	13.96	13.69	gi|823208618|ref|XP_012437696.1|PREDICTED: probable receptor-like protein kinase At5g24010 [Gossypium raimondii]
CotAD_51198	231.94	238.64	205.74	477.69	529.68	501.18	409.87	402.88	461.92	gi|823154627|ref|XP_012477194.1|PREDICTED: peroxiredoxin-2B [Gossypium raimondii]	GO:0016491//oxidoreductase activity;
CotAD_51218	1.94	2.1	2.38	1.89	1.6	1.67	5.92	5.96	4.59	gi|823230264|ref|XP_012447860.1|PREDICTED: serine/threonine-protein kinase CDL1-like isoform X2 [Gossypium raimondii]	GO:0043167//ion binding; GO:0006464//cellular protein modification process; GO:0016301// kinase activity;
CotAD_51262	14.89	16.31	14.34	31.7	33.57	39.46	33.07	30.15	32.18	gi|823164144|ref|XP_012482020.1|PREDICTED: eukaryotic translation initiation factor isoform 4E-2-like [Gossypium raimondii]	GO:0005737//cytoplasm; GO:0008135//translation factor activity; GO:0006412// RNA binding; // translation;
CotAD_51289	7.06	7.46	8.25	18.3	17.79	15.21	19.5	16.93	17.33	gi|823147991|ref|XP_012473906.1|PREDICTED: uncharacterized protein LOC105790710 [Gossypium raimondii]	GO:0003677//DNA binding; GO:0016746//transferase activity; GO:0043167// transferring acyl groups; GO:0003674//ion binding; // molecular_function;
CotAD_51387	3.38	3.54	4.09	5.12	5.5	5.04	8.5	7.81	9.31	gi|728837749|gb|KHG17192.1|(+)-neomenthol dehydrogenase -like protein [Gossypium arboreum]	GO:0008150//biological_process; GO:0016491// oxidoreductase activity;
CotAD_51392	3.33	3.55	3.41	8.03	8.66	7.34	5.93	6.82	6.93	gi|823125013|ref|XP_012482677.1|PREDICTED: NAD-dependent malic enzyme 2, mitochondrial-like [Gossypium raimondii]	GO:0044281//small molecule metabolic process; GO:0008150//biological_process; GO:0016491//oxidoreductase activity; GO:0003674// molecular_function;
CotAD_51426	2.38	2.23	3.28	1.99	2.33	2.13	6.22	7.27	7.09	gi|823238350|ref|XP_012451824.1|PREDICTED: uncharacterized protein LOC105774055 [Gossypium raimondii]
CotAD_51515	13.97	13.04	13.01	29.77	30.06	32.9	21.91	23.62	19.21	gi|823255854|ref|XP_012460589.1|PREDICTED: 60S ribosomal protein L34-like [Gossypium raimondii]	GO:0003735//structural constituent of ribosome; GO:0005840//ribosome; GO:0006412// translation;
CotAD_51549	0.01	0.01	0.01	0.47	0.46	0.36	1	1.01	0.75	gi|728845896|gb|KHG25339.1|Sperm-associated antigen 1 [Gossypium arboreum]	GO:0003674//molecular_function;
CotAD_51554	1.23	1.26	0.99	1.97	1.74	1.87	3.88	3.49	3.85	gi|823246023|ref|XP_012455683.1|PREDICTED: phospholipase D p1-like isoform X1 [Gossypium raimondii]	GO:0003674//molecular_function;
CotAD_51573	88.62	82.73	75.46	285.87	290.51	259.57	131.59	130.89	157.61	gi|823179339|ref|XP_012487455.1|PREDICTED: two-component response regulator ARR2-like isoform X1 [Gossypium raimondii]	GO:0003677//DNA binding; GO:0007165// signal transduction;
CotAD_51581	24.38	24.87	27.13	51.78	52.94	53.02	59.75	62.07	65.56	gi|823208775|ref|XP_012437749.1|PREDICTED: rhodanese-like domain-containing protein 4, chloroplastic [Gossypium raimondii]
CotAD_51595	95.52	95.73	84.21	35.79	41.07	39.03	57.81	58.5	61.71	gi|728849268|gb|KHG28711.1|ORM1-like protein 1 [Gossypium arboreum]	GO:0005737//cytoplasm; GO:0005783//endoplasmic reticulum; GO:0005575// cellular_component;
CotAD_51647	20.01	19.54	20.69	36.54	41.58	40.56	46.16	41.45	48.77	gi|728844512|gb|KHG23955.1|E3 ubiquitin-protein ligase MARCH3 [Gossypium arboreum]	GO:0003735//structural constituent of ribosome; GO:0043167//ion binding; GO:0005840//ribosome; GO:0006412// translation;
CotAD_51648	7.31	7.03	7.32	16.41	14.89	13.76	18.23	16.66	18.66	gi|728834304|gb|KHG13747.1|60S ribosomal L11-1 -like protein [Gossypium arboreum]	GO:0003735//structural constituent of ribosome; GO:0005840//ribosome; GO:0006412// translation;
CotAD_51903	17.54	17.01	13.75	7.24	7.49	6.51	5.31	6.11	5.98	gi|728849386|gb|KHG28829.1|putative UDP-N-acetylglucosamine--peptide N-acetylglucosaminyltransferase SEC -like protein [Gossypium arboreum]	GO:0003674//molecular_function;
CotAD_52036	2	1.84	2.22	3	2.88	3.36	7.55	8.48	7.55	gi|728838310|gb|KHG17753.1|Uncharacterized protein F383_22151 [Gossypium arboreum]
CotAD_52069	4.82	5.15	4.55	9.37	9.96	10.94	8.74	8.83	7.84	gi|823197306|ref|XP_012434232.1|PREDICTED: uncharacterized protein LOC105761092 isoform X2 [Gossypium raimondii]	GO:0043167//ion binding; GO:0003674// molecular_function;
CotAD_52073	1.07	1.13	1.28	2.63	2.99	2.54	5.57	5.82	5.53	gi|823262362|ref|XP_012463930.1|PREDICTED: RPM1-interacting protein 4 [Gossypium raimondii]
CotAD_52077	30.84	33.14	25.09	46.34	46.19	37.52	93.16	97.49	119.37	gi|823222598|ref|XP_012444017.1|PREDICTED: serine/threonine-protein kinase D6PK-like [Gossypium raimondii]	GO:0043167//ion binding; GO:0006464//cellular protein modification process; GO:0016301// kinase activity;
CotAD_52084	3.95	4.25	3.2	4.61	5.41	4.8	9.72	8.58	9.6	gi|763814734|gb|KJB81586.1|hypothetical protein B456_013G150900 [Gossypium raimondii]	GO:0003674//molecular_function;
CotAD_52117	11.28	11.02	14.24	23.54	23.59	23.91	26.71	25.16	25.68	gi|823175189|ref|XP_012486026.1|PREDICTED: probable DEAD-box ATP-dependent RNA helicase 48 [Gossypium raimondii]
CotAD_52147	2.7	2.81	2.95	5.55	5.22	5.55	9.52	10.55	8.76	gi|823167094|ref|XP_012483495.1|PREDICTED: ribosome biogenesis protein WDR12 homolog [Gossypium raimondii]	GO:0042254//ribosome biogenesis; GO:0003674// molecular_function;
CotAD_52160	1.73	1.59	1.45	2.66	2.77	2.94	4.46	4.47	3.64	gi|728842653|gb|KHG22096.1|Zinc finger CONSTANS-LIKE 14 -like protein [Gossypium arboreum]	GO:0043167//ion binding; GO:0005622//intracellular; GO:0003674// molecular_function;
CotAD_52256	65.82	63.73	75.74	128.11	130.22	165.12	132.85	135.53	129.06	gi|823121521|ref|XP_012467113.1|PREDICTED: uncharacterized protein LOC105785549 [Gossypium raimondii]	GO:0051186//cofactor metabolic process; GO:0016829//lyase activity; GO:0034641//cellular nitrogen compound metabolic process; GO:0009058// biosynthetic process;
CotAD_52267	4.15	3.82	3.79	4.68	4.44	5.46	9.4	9.78	10.1	gi|728833797|gb|KHG13240.1|putative purine permease 9 -like protein [Gossypium arboreum]	GO:0005575//cellular_component; GO:0003674// molecular_function;
CotAD_52284	3.08	3.15	2.95	5.78	5.86	6.81	7.62	8.61	8.7	gi|728809088|gb|KHF98742.1|MACPF domain-containing CAD1 -like protein [Gossypium arboreum]
CotAD_52324	29.93	32.37	19.78	13.58	13.17	15.31	11.07	12.88	11.75	gi|823215065|ref|XP_012440295.1|PREDICTED: transcription factor MYB108-like [Gossypium raimondii]	GO:0003677//DNA binding; GO:0008150//biological_process; GO:0003674// molecular_function;
CotAD_52391	4.01	4.06	3.87	0.88	0.78	0.92	2.38	2.01	2.24	gi|823249155|ref|XP_012457226.1|PREDICTED: acyl-coenzyme A oxidase, peroxisomal-like [Gossypium raimondii]	GO:0044281//small molecule metabolic process; GO:0005777//peroxisome; GO:0016491//oxidoreductase activity; GO:0009056//catabolic process; GO:0006629//lipid metabolic process; GO:0043167// ion binding;
CotAD_52429	37.28	35.14	31.14	19.36	21.1	20.5	17.68	15.61	17.74	gi|763785746|gb|KJB52817.1|hypothetical protein B456_008G279000 [Gossypium raimondii]
CotAD_52492	6.55	7.08	7.85	11.62	12.61	13.12	15.66	17.37	18.69	gi|823245681|ref|XP_012455511.1|PREDICTED: ubiquitin-conjugating enzyme E2 34-like [Gossypium raimondii]
CotAD_52521	8.95	9.61	6.97	24.09	24.7	20.75	23.32	20.97	20.24	gi|728830658|gb|KHG10101.1|Mitochondrial inner membrane protease subunit 1 [Gossypium arboreum]
CotAD_52568	49.77	53.67	52.65	36.68	36.33	31.72	24.86	24.94	25.71	gi|823261878|ref|XP_012463676.1|PREDICTED: alpha-xylosidase 1-like [Gossypium raimondii]	GO:0005975//carbohydrate metabolic process; GO:0003674//molecular_function; GO:0016798// hydrolase activity; // acting on glycosyl bonds;
CotAD_52643	1.98	1.87	2.57	3.97	3.81	3.17	5.64	6.02	5.05	gi|823214810|ref|XP_012440163.1|PREDICTED: protein PXR1-like isoform X1 [Gossypium raimondii]	GO:0043167//ion binding; GO:0006810// transport;
CotAD_52654	13.82	13.91	11.39	12.1	13.9	13.93	27.89	28.07	34.43	gi|728835481|gb|KHG14924.1|Spartin [Gossypium arboreum]
CotAD_52765	9.21	8.87	9.64	5.71	6.36	6.38	4.42	4.39	4.93	gi|823230008|ref|XP_012447742.1|PREDICTED: profilin-2 [Gossypium raimondii]	GO:0008092//cytoskeletal protein binding;
CotAD_52767	2.37	2.42	3.1	0.94	0.86	0.78	0.58	0.58	0.43	gi|823224212|ref|XP_012444873.1|PREDICTED: leucine-rich repeat extensin-like protein 4 [Gossypium raimondii]	GO:0003674//molecular_function;
CotAD_52768	7	6.76	5.35	7.02	7.7	6.52	18.47	18.92	18.44	gi|728846100|gb|KHG25543.1|Protein-tyrosine phosphatase mitochondrial 1 [Gossypium arboreum]	GO:0016791//phosphatase activity; GO:0006464// cellular protein modification process;
CotAD_52804	3.51	3.84	2.37	7.48	7.25	5.67	4.14	4.09	4.82	gi|823147362|ref|XP_012473594.1|PREDICTED: 40S ribosomal protein S8-like [Gossypium raimondii]	GO:0003735//structural constituent of ribosome; GO:0005840//ribosome; GO:0006412// translation;
CotAD_52879	10.8	10.93	9.29	26.13	25.84	22.94	29.26	29.22	24.35	gi|823146741|ref|XP_012473272.1|PREDICTED: ras-related protein RABH1b-like [Gossypium raimondii]	GO:0006913//nucleocytoplasmic transport; GO:0007165//signal transduction; GO:0003924//GTPase activity; GO:0043167//ion binding; GO:0005575//cellular_component; GO:0006810//transport; GO:0005622// intracellular;
CotAD_52924	2.66	2.78	3.02	3.68	3.38	3.47	5.34	5.76	6.06	gi|728823830|gb|KHG05481.1|Zinc finger CONSTANS-LIKE 2 -like protein [Gossypium arboreum]	GO:0043167//ion binding; GO:0005622// intracellular;
CotAD_52967	1.83	1.94	1.36	2.14	2.09	1.77	3.83	4.44	4.3	gi|823149796|ref|XP_012474744.1|PREDICTED: nuclear pore complex protein NUP98A-like isoform X2 [Gossypium raimondii]	GO:0005635//nuclear envelope; GO:0043234//protein complex; GO:0006810// transport;
CotAD_53011	12.92	11.69	13.4	6.36	5.37	5.88	8.05	7.98	7.31	gi|315419009|gb|ADU15551.1|MFP [Gossypium hirsutum]
CotAD_53170	2.06	2.03	1.97	5.38	5.16	4.28	3.08	2.96	3.56	gi|823196630|ref|XP_012492991.1|PREDICTED: hyaluronan mediated motility receptor-like [Gossypium raimondii]
CotAD_53173	0.35	0.33	0.43	2.03	1.82	2.15	0.91	0.92	0.69
CotAD_53232	11.3	10.69	10.89	24.3	24.34	20.03	35.23	30.88	32.05	gi|728811117|gb|KHG00021.1|Heat shock 70 kDa 7, chloroplastic -like protein [Gossypium arboreum]	GO:0043167//ion binding; GO:0051082//unfolded protein binding; GO:0006457// protein folding;
CotAD_53335	9.68	10.46	11.63	5.34	5.36	5.17	5.66	5.83	6.81	gi|728811989|gb|KHG00604.1|ATP-citrate synthase alpha chain 3 -like protein [Gossypium arboreum]	GO:0043167//ion binding;
CotAD_53484	8.31	8.35	7.4	3.11	3.2	2.69	7.22	7.06	5.85	gi|823256523|ref|XP_012460910.1|PREDICTED: NAC transcription factor ONAC010-like [Gossypium raimondii]	GO:0003677//DNA binding; GO:0034641//cellular nitrogen compound metabolic process; GO:0009058// biosynthetic process;
CotAD_53506	19.3	17.77	17.47	25.55	26.99	32.24	41.18	37.66	42.21	gi|728808702|gb|KHF98464.1|Calcium-dependent protein kinase 20 [Gossypium arboreum]	GO:0005975//carbohydrate metabolic process; GO:0043167//ion binding; GO:0016791//phosphatase activity; GO:0006464//cellular protein modification process; GO:0009058//biosynthetic process; GO:0016301// kinase activity;
CotAD_53597	25.42	23.5	25.09	11.02	12.05	13.62	14.2	13.81	16.84	gi|763764335|gb|KJB31589.1|hypothetical protein B456_005G198700 [Gossypium raimondii]	GO:0005575//cellular_component;
CotAD_53611	2.09	2.22	1.75	2.93	3.29	2.78	4.79	4.33	5.07	gi|728841635|gb|KHG21078.1|hypothetical protein F383_27808 [Gossypium arboreum]
CotAD_53664	11.13	10.31	10.87	35.36	35.76	28.03	29.34	29.17	23.63	gi|823144033|ref|XP_012471836.1|PREDICTED: putative leucine-rich repeat-containing protein DDB_G0290503 [Gossypium raimondii]
CotAD_53678	19.38	21.17	17.11	8.92	9.64	9.55	35.31	36.47	29.59	gi|823143995|ref|XP_012471814.1|PREDICTED: signal peptide peptidase-like 2 [Gossypium raimondii]	GO:0008233//peptidase activity; GO:0005575// cellular_component;
CotAD_53687	28.08	25.35	39.84	56.05	57.67	53.89	56.86	67.43	64.47	gi|823143967|ref|XP_012471799.1|PREDICTED: puromycin-sensitive aminopeptidase isoform X1 [Gossypium raimondii]	GO:0008150//biological_process; GO:0043167//ion binding; GO:0008233// peptidase activity;
CotAD_53728	0.64	0.67	0.52	1.75	1.85	1.56	2.23	2.48	2.37	gi|823144770|ref|XP_012472216.1|PREDICTED: uncharacterized protein LOC105789385 [Gossypium raimondii]
CotAD_53755	24.79	23.6	24.87	58.11	59.76	58.11	53.5	47.48	50.94	gi|823206438|ref|XP_012437095.1|PREDICTED: uncharacterized protein LOC105763407 [Gossypium raimondii]
CotAD_53763	7.79	7.42	6.27	3.67	3.63	2.99	13.67	14.27	12.56	gi|823206477|ref|XP_012437104.1|PREDICTED: uncharacterized protein LOC105763415 isoform X1 [Gossypium raimondii]	GO:0003723//RNA binding; GO:0004518//nuclease activity; GO:0034641// cellular nitrogen compound metabolic process;
CotAD_53846	0.96	1.05	0.75	0.01	0.01	0.01	0.29	0.29	0.35	gi|823236426|ref|XP_012450863.1|PREDICTED: F-box/LRR-repeat protein 15-like isoform X2 [Gossypium raimondii]	GO:0003674//molecular_function;
CotAD_53858	0.8	0.87	0.73	1.11	1.01	1.09	3.97	3.75	3.26	gi|728812258|gb|KHG00736.1|Glycerol kinase [Gossypium arboreum]
CotAD_53859	4.83	5.19	4.68	10.64	12.52	11.82	14.16	14.58	11.76	gi|728812252|gb|KHG00730.1|hypothetical protein F383_07469 [Gossypium arboreum]	GO:0003723//RNA binding; GO:0005737//cytoplasm; GO:0043167//ion binding; GO:0006399//tRNA metabolic process; GO:0006520//cellular amino acid metabolic process; GO:0016874//ligase activity; GO:0006412// translation;
CotAD_53869	43.1	40.88	54.29	22.78	22.57	17.53	31.66	26.6	29.37	gi|449460616|ref|XP_004148041.1|PREDICTED: thioredoxin-like protein YLS8 [Cucumis sativus]	GO:0005634//nucleus; GO:0007067// mitotic nuclear division;
CotAD_53928	27.19	26.58	26.3	43.47	44.71	49.61	77.1	74.42	64	gi|823214109|ref|XP_012439803.1|PREDICTED: 30S ribosomal protein S6 alpha, chloroplastic [Gossypium raimondii]	GO:0003735//structural constituent of ribosome; GO:0005840//ribosome; GO:0019843//rRNA binding; GO:0006412// translation;
CotAD_53934	43.13	43.62	51.34	110.14	98.74	102.52	123.46	119.67	112.43	gi|823214120|ref|XP_012439809.1|PREDICTED: BTB/POZ domain-containing protein At3g05675 isoform X1 [Gossypium raimondii]	GO:0003674//molecular_function;
CotAD_54024	6.05	6.23	6.08	6.25	6.7	7	14.18	13.71	16.03	gi|728824127|gb|KHG05622.1|Proteasome subunit beta type-5 [Gossypium arboreum]	GO:0009056//catabolic process; GO:0043234//protein complex; GO:0008233//peptidase activity; GO:0005622// intracellular;
CotAD_54072	1.15	1.16	0.99	2.09	2.09	2.03	3.59	3.7	3.69	gi|823235759|ref|XP_012450518.1|PREDICTED: uncharacterized protein LOC105773302 isoform X2 [Gossypium raimondii]
CotAD_54107	0.94	0.86	0.96	1.39	1.29	1.4	2.9	2.76	3.25	gi|728843192|gb|KHG22635.1|hypothetical protein F383_30248 [Gossypium arboreum]	GO:0043167//ion binding; GO:0006464//cellular protein modification process; GO:0016301// kinase activity;
CotAD_54142	7.94	7.85	6.98	3.44	3.27	4.03	5.82	5.28	6.06	gi|728837086|gb|KHG16529.1|Nuclear polyadenylated RNA-binding 4 [Gossypium arboreum]	GO:0003674//molecular_function;
CotAD_54145	2.77	3	3.23	6.09	6.03	5.04	5.98	6.51	6.26	gi|823168077|ref|XP_012483859.1|PREDICTED: serine/threonine-protein kinase HT1-like [Gossypium raimondii]	GO:0043167//ion binding; GO:0006464//cellular protein modification process; GO:0016301// kinase activity;
CotAD_54183	5.13	4.73	7.21	3.44	3.02	3.41	1.87	1.92	2.15	gi|823208763|ref|XP_012437745.1|PREDICTED: uncharacterized protein At5g05190 [Gossypium raimondii]
CotAD_54212	5.07	5.03	6.43	13.74	12.72	11.73	13.89	13.1	13.96	gi|823230811|ref|XP_012448125.1|PREDICTED: ferritin-3, chloroplastic-like [Gossypium raimondii]	GO:0042592//homeostatic process; GO:0043167//ion binding; GO:0006810// transport;
CotAD_54313	1.3	1.3	1.63	2.45	2.35	2.94	3.81	4.21	4.1	gi|823222997|ref|XP_012444228.1|PREDICTED: beta-galactosidase 8 [Gossypium raimondii]	GO:0005975//carbohydrate metabolic process; GO:0003674//molecular_function; GO:0016798// hydrolase activity; // acting on glycosyl bonds;
CotAD_54326	1.57	1.55	1.65	1.32	1.45	1.52	4.1	3.86	4.85	gi|728844220|gb|KHG23663.1|Laminin subunit gamma-1 [Gossypium arboreum]
CotAD_54363	0.59	0.54	0.7	3.15	2.83	3.02	2.27	2.06	2.3	gi|728826085|gb|KHG06556.1|Transient receptor potential cation channel subfamily A member 1 [Gossypium arboreum]
CotAD_54375	2.66	2.9	1.97	0.77	0.67	0.72	2.39	2.44	2.73	gi|763743087|gb|KJB10586.1|hypothetical protein B456_001G208800 [Gossypium raimondii]
CotAD_54388	2.47	2.56	3.04	2.66	2.68	2.82	5.66	5.59	7.05	gi|823193371|ref|XP_012492049.1|PREDICTED: uncharacterized protein LOC105804097 [Gossypium raimondii]	GO:0043167//ion binding; GO:0003674// molecular_function;
CotAD_54465	1.08	1.07	0.97	3.27	3.25	2.93	2.52	2.41	2.39	gi|823128981|ref|XP_012445560.1|PREDICTED: uncharacterized protein LOC105769455 [Gossypium raimondii]
CotAD_54614	9.62	10.38	7.9	22.85	23.65	20.46	17.61	20.17	17.36	gi|823206118|ref|XP_012436999.1|PREDICTED: uncharacterized protein LOC105763344 [Gossypium raimondii]	GO:0006412//translation;
CotAD_54732	13.91	13.5	18.31	7.33	6.72	6.35	28.53	25.45	26.57	gi|641274785|emb|CDP57007.1|Cytochrome b6-f complex subunit, cytochrome b6 [Staphylococcus aureus subsp. aureus]	GO:0006091//generation of precursor metabolites and energy; GO:0016491//oxidoreductase activity; GO:0043167//ion binding; GO:0005575//cellular_component; GO:0003674// molecular_function;
CotAD_54736	0.74	0.78	0.67	1.87	1.92	2.42	4.42	4.49	5.28	gi|728810772|gb|KHF99845.1|Cytochrome P450 protein [Gossypium arboreum]	GO:0008150//biological_process; GO:0016491//oxidoreductase activity; GO:0043167//ion binding; GO:0003674// molecular_function;
CotAD_54738	0.64	0.67	0.7	0.65	0.66	0.85	3.69	3.17	3.43	gi|823150615|ref|XP_012475129.1|PREDICTED: 54S ribosomal protein L17, mitochondrial-like [Gossypium raimondii]
CotAD_54741	9.55	10.39	7.78	10.85	10.32	12.94	28.21	27	26.69	gi|1770305|emb|CAA92278.1|1,3-beta-glucanase [Gossypium hirsutum]	GO:0005975//carbohydrate metabolic process; GO:0016798// hydrolase activity; // acting on glycosyl bonds;
CotAD_54915	1.45	1.5	1.1	2.47	2.22	2.39	3.95	3.74	3.53	gi|728822925|gb|KHG05059.1|E3 ubiquitin-protein ligase UPL5 -like protein [Gossypium arboreum]	GO:0003674//molecular_function;
CotAD_54995	1.85	1.96	1.53	2.07	1.82	1.9	5.18	5.67	4.72	gi|823148091|ref|XP_012473953.1|PREDICTED: protein PALE CRESS, chloroplastic isoform X1 [Gossypium raimondii]
CotAD_55078	6.31	6	5.15	12.06	11.3	12.7	10.86	10.01	11.86	gi|763764799|gb|KJB32053.1|hypothetical protein B456_005G220600 [Gossypium raimondii]	GO:0005634//nucleus; GO:0003677//DNA binding; GO:0003674// molecular_function;
CotAD_55302	47.62	50.36	56.46	120.34	112.56	123.14	90.58	78.1	87.34	gi|823159096|ref|XP_012479379.1|PREDICTED: probable nucleoredoxin 1 [Gossypium raimondii]	GO:0008150//biological_process; GO:0016491//oxidoreductase activity; GO:0042592// homeostatic process;
CotAD_55318	4.9	5.17	3.7	7.31	6.25	6.39	13.32	12.7	12.89	gi|728813040|gb|KHG01058.1|hypothetical protein F383_23226 [Gossypium arboreum]	GO:0016491//oxidoreductase activity; GO:0042592//homeostatic process; GO:0003674// molecular_function;
CotAD_55405	8.55	7.99	7.52	8.9	9.16	8.97	19.7	19.81	19.98	gi|823197909|ref|XP_012434428.1|PREDICTED: uncharacterized protein LOC105761223 [Gossypium raimondii]
CotAD_55409	1.76	1.76	1.61	7.38	8.57	7.87	4.82	4.87	4.5	gi|823197903|ref|XP_012434426.1|PREDICTED: (+)-delta-cadinene synthase isozyme XC14-like [Gossypium raimondii]	GO:0008150//biological_process; GO:0043167//ion binding; GO:0016829// lyase activity;
CotAD_55411	1.99	2.03	1.5	4.88	4.41	4.24	4.18	3.67	4.27	gi|728822423|gb|KHG04813.1|Sulfite reductase [NADPH] hemoprotein beta-component [Gossypium arboreum]
CotAD_55426	3.77	4.08	2.98	4.13	3.96	4.15	9.2	8.48	7.49	gi|728821578|gb|KHG04398.1|hypothetical protein F383_28830 [Gossypium arboreum]	GO:0003674//molecular_function;
CotAD_55482	122.34	127.37	116.08	75.17	72.86	87.41	298.57	289.63	237.1	gi|728833411|gb|KHG12854.1|Peroxisomal (S)-2-hydroxy-acid oxidase [Gossypium arboreum]	GO:0008150//biological_process; GO:0016491//oxidoreductase activity; GO:0043167// ion binding;
CotAD_55597	43.14	47.01	32.16	28.75	28.92	27.74	16.69	15.63	14.81	gi|763788415|gb|KJB55411.1|hypothetical protein B456_009G075000 [Gossypium raimondii]
CotAD_55614	9.48	9.75	12.36	4.53	4.32	5.52	6.37	6.03	5	gi|728822880|gb|KHG05038.1|BURP domain-containing 17 [Gossypium arboreum]
CotAD_55641	0.77	0.82	0.6	1.85	1.8	1.72	2.73	2.46	2.58	gi|823239231|ref|XP_012452276.1|PREDICTED: uncharacterized protein LOC105774350 [Gossypium raimondii]	GO:0051186//cofactor metabolic process; GO:0016829//lyase activity; GO:0034641//cellular nitrogen compound metabolic process; GO:0009058// biosynthetic process;
CotAD_55655	3.8	3.69	4.09	2.64	2.44	2.42	0.71	0.77	0.8	gi|823249835|ref|XP_012457529.1|PREDICTED: rho GTPase-activating protein gacK [Gossypium raimondii]
CotAD_55718	6.76	6.23	8.13	12.08	12.67	15.39	15.97	16.05	18.77	gi|728845368|gb|KHG24811.1|Universal stress protein [Gossypium arboreum]	GO:0006950//response to stress;
CotAD_55806	11.13	11.34	14.25	4.67	5.37	5.41	8.35	7.64	7.11	gi|728810588|gb|KHF99722.1|GATA transcription factor 24 -like protein [Gossypium arboreum]	GO:0003677//DNA binding; GO:0001071//nucleic acid binding transcription factor activity; GO:0043167//ion binding; GO:0034641//cellular nitrogen compound metabolic process; GO:0009058//biosynthetic process; GO:0003674// molecular_function;
CotAD_55807	1.77	1.83	1.92	3.04	3.39	3.23	4.12	4.66	4.48	gi|728832237|gb|KHG11680.1|Glycine-rich RNA-binding 2, mitochondrial -like protein [Gossypium arboreum]	GO:0003674//molecular_function;
CotAD_55813	12.28	12.44	9.63	7.93	8.1	6.08	5.62	5.88	5.21	gi|763762616|gb|KJB29870.1|hypothetical protein B456_005G121600 [Gossypium raimondii]	GO:0044281//small molecule metabolic process; GO:0008150//biological_process; GO:0016491//oxidoreductase activity; GO:0006629//lipid metabolic process; GO:0043167//ion binding; GO:0009058// biosynthetic process;
CotAD_55863	0.85	0.91	0.82	1.47	1.59	1.65	2.64	2.51	3.1	gi|728830122|gb|KHG09565.1|Recombination RecR [Gossypium arboreum]
CotAD_56017	11.93	11.96	11.36	23.81	25.66	27.36	23.14	26.31	25.61	gi|823129761|ref|XP_012450169.1|PREDICTED: B3 domain-containing transcription factor VRN1-like isoform X1 [Gossypium raimondii]	GO:0003677//DNA binding;
CotAD_56026	33.11	35.99	37.4	80.25	70.36	77.96	38.63	44.59	42.39	gi|823137581|ref|XP_012468575.1|PREDICTED: la-related protein 6B isoform X2 [Gossypium raimondii]	GO:0005634//nucleus; GO:0003723//RNA binding; GO:0034641//cellular nitrogen compound metabolic process; GO:0005622//intracellular; GO:0003674// molecular_function;
CotAD_56073	5.05	5.11	4.54	3.02	2.76	2.8	1.94	1.77	2.02	gi|728807413|gb|KHF97563.1|Pectinesterase/pectinesterase inhibitor PPE8B [Gossypium arboreum]	GO:0005618//cell wall; GO:0071554//cell wall organization or biogenesis; GO:0030234//enzyme regulator activity; GO:0003674// molecular_function;
CotAD_56107	5.75	5.39	4.85	16.42	15.89	12.96	11.07	11.39	14.14	gi|823205961|ref|XP_012436949.1|PREDICTED: probable calcium-binding protein CML41 [Gossypium raimondii]	GO:0043167//ion binding;
CotAD_56125	2.93	2.82	3.25	5.84	6.24	7.03	6.28	5.9	4.98	gi|823205859|ref|XP_012436918.1|PREDICTED: pentatricopeptide repeat-containing protein At4g36680, mitochondrial [Gossypium raimondii]	GO:0003674//molecular_function;
CotAD_56152	2.34	2.46	2.19	3.1	3.58	3.61	5.48	5.38	6.3	gi|728831613|gb|KHG11056.1|RING finger 32 [Gossypium arboreum]	GO:0043167//ion binding; GO:0003674// molecular_function;
CotAD_56192	1.18	1.28	1.02	1.45	1.65	1.4	3.3	3.69	3.3	gi|823255411|ref|XP_012460360.1|PREDICTED: 3-hydroxy-3-methylglutaryl-coenzyme A reductase 1-like [Gossypium raimondii]	GO:0044281//small molecule metabolic process; GO:0008150//biological_process; GO:0016491//oxidoreductase activity; GO:0006629//lipid metabolic process; GO:0051186//cofactor metabolic process; GO:0009058//biosynthetic process; GO:0034641//cellular nitrogen compound metabolic process; GO:0005575//cellular_component; GO:0003674// molecular_function;
CotAD_56210	5.47	5.03	4.74	4.22	4.5	5.02	11.67	10.3	11.21	gi|674937777|emb|CDX95712.1|BnaC03g25930D [Brassica napus]	GO:0007165//signal transduction; GO:0043167//ion binding; GO:0006810//transport; GO:0005622// intracellular;
CotAD_56228	4.5	4.36	5.84	10.61	10.17	10.99	10.33	9.59	11.19	gi|823124258|ref|XP_012479232.1|PREDICTED: nicotinamide adenine dinucleotide transporter 1, chloroplastic isoform X1 [Gossypium raimondii]	GO:0055085//transmembrane transport;
CotAD_56268	4.33	4.19	5.25	8.94	7.8	9	13.84	12.96	13.25	gi|167391808|ref|YP_001671686.1|NADH dehydrogenase subunit J [Carica papaya]	GO:0008150//biological_process; GO:0016491// oxidoreductase activity;
CotAD_56296	0.01	0.01	0.01	0.28	0.3	0.29	1.06	0.98	0.93	gi|823231113|ref|XP_012448266.1|PREDICTED: triose phosphate/phosphate translocator, chloroplastic-like [Gossypium raimondii]	GO:0005575//cellular_component; GO:0006810//transport; GO:0003674// molecular_function;
CotAD_56304	13.23	12.19	14.81	22.9	25.53	26.27	29.02	29.84	30.6	gi|823231066|ref|XP_012448243.1|PREDICTED: transmembrane emp24 domain-containing protein p24delta9-like [Gossypium raimondii]	GO:0005575//cellular_component; GO:0006810// transport;
CotAD_56307	3.27	2.96	2.95	7.82	8.35	7.02	5.82	6.09	5.7	gi|823172026|ref|XP_012484993.1|PREDICTED: uncharacterized protein LOC105799138 [Gossypium raimondii]
CotAD_56358	4.59	4.15	6.5	2.46	2.4	2.88	9.54	9.54	11.58	gi|823124838|ref|XP_012481733.1|PREDICTED: delta(8)-fatty-acid desaturase 2 [Gossypium raimondii]	GO:0016491//oxidoreductase activity; GO:0006629//lipid metabolic process; GO:0005575// cellular_component;
CotAD_56371	58.73	53.9	56.12	112.18	115.84	114.73	146.85	162.35	177.46	gi|763812325|gb|KJB79177.1|hypothetical protein B456_013G036400 [Gossypium raimondii]	GO:0005634//nucleus; GO:0001071//nucleic acid binding transcription factor activity; GO:0034641//cellular nitrogen compound metabolic process; GO:0009058// biosynthetic process;
CotAD_56413	6.61	6.13	7.63	15.16	15.43	16.84	14.77	16.32	14.21	gi|823164296|ref|XP_012482097.1|PREDICTED: uncharacterized protein LOC105796821 [Gossypium raimondii]	GO:0003677//DNA binding; GO:0005739//mitochondrion; GO:0034641//cellular nitrogen compound metabolic process; GO:0009058// biosynthetic process;
CotAD_56438	11.33	12.02	10.07	3.36	3.61	3.11	4.99	5.4	5.18	gi|728812116|gb|KHG00664.1|Serine/threonine-protein kinase/endoribonuclease IRE1 [Gossypium arboreum]	GO:0004518//nuclease activity; GO:0043167//ion binding; GO:0006464//cellular protein modification process; GO:0006397//mRNA processing; GO:0016301//kinase activity; GO:0003674// molecular_function;
CotAD_56458	4.64	4.77	3.64	1.73	1.86	1.78	1.67	2.01	1.81	gi|823132697|ref|XP_012463789.1|PREDICTED: uncharacterized protein LOC105783115 [Gossypium raimondii]
CotAD_56464	1.18	1.27	1.42	3.61	3.57	3.56	1.43	1.52	1.64	gi|823245719|ref|XP_012455531.1|PREDICTED: pyrophosphate--fructose 6-phosphate 1-phosphotransferase subunit beta [Gossypium raimondii]	GO:0044281//small molecule metabolic process; GO:0008150//biological_process; GO:0005975//carbohydrate metabolic process; GO:0006091//generation of precursor metabolites and energy; GO:0009056//catabolic process; GO:0051186//cofactor metabolic process; GO:0043167//ion binding; GO:0034641//cellular nitrogen compound metabolic process; GO:0016301// kinase activity;
CotAD_56472	3.57	3.86	3.58	1.91	2.05	1.83	0.86	0.89	1.01	gi|763800352|gb|KJB67307.1|hypothetical protein B456_010G185100 [Gossypium raimondii]	GO:0008150//biological_process; GO:0016491// oxidoreductase activity;
CotAD_56558	3.28	3.21	3.23	7.09	7.98	7.46	9.21	8.35	8.3	gi|823184449|ref|XP_012489202.1|PREDICTED: F-box-like/WD repeat-containing protein TBL1XR1 isoform X2 [Gossypium raimondii]	GO:0003674//molecular_function;
CotAD_56672	2.34	2.15	1.93	4.4	3.88	4.38	6.03	5.93	4.51	gi|823178446|ref|XP_012487141.1|PREDICTED: sugar transport protein 13 [Gossypium raimondii]	GO:0055085//transmembrane transport; GO:0022857//transmembrane transporter activity; GO:0005575// cellular_component;
CotAD_56730	3.68	3.36	4.36	3.88	3.78	3.08	9.47	9.72	8.5	gi|823235409|ref|XP_012450344.1|PREDICTED: zinc finger CCCH domain-containing protein 29-like isoform X1 [Gossypium raimondii]	GO:0043167//ion binding; GO:0003674// molecular_function;
CotAD_56878	4.37	3.94	3.63	1.45	1.37	1.47	1.44	1.5	1.41	gi|728836993|gb|KHG16436.1|U-box domain-containing 9 -like protein [Gossypium arboreum]	GO:0006464//cellular protein modification process; GO:0003674// molecular_function;
CotAD_56885	5.18	5.25	4.09	12.83	11.21	12.23	10.01	8.71	9.42	gi|763756633|gb|KJB23964.1|hypothetical protein B456_004G124200 [Gossypium raimondii]
CotAD_57171	15.76	17.14	17.05	8.76	7.21	8.06	24.61	23.7	23.3	gi|728833467|gb|KHG12910.1|60S ribosomal L10 [Gossypium arboreum]	GO:0003735//structural constituent of ribosome; GO:0005840//ribosome; GO:0006412// translation;
CotAD_57177	1.47	1.44	1.14	0.14	0.15	0.13	0.89	0.96	0.91	gi|728820970|gb|KHG04063.1|WD-40 repeat-containing protein MSI2 [Gossypium arboreum]	GO:0003674//molecular_function;
CotAD_57223	10.88	11.84	7.58	22.46	20	21.29	24.3	28.88	26.89	gi|728825541|gb|KHG06296.1|putative plastid-lipid-associated 12, chloroplastic -like protein [Gossypium arboreum]
CotAD_57529	5.87	5.75	4.55	1.66	1.62	2.09	2.09	2.29	2.04	gi|823126941|ref|XP_012491838.1|PREDICTED: ribonuclease 2-like [Gossypium raimondii]	GO:0003723//RNA binding; GO:0004518// nuclease activity;
CotAD_57534	28.17	28.93	31.4	44.11	41.06	43.17	85.98	76.32	89.61	gi|763743326|gb|KJB10825.1|hypothetical protein B456_001G227000 [Gossypium raimondii]
CotAD_57542	4.13	4.31	4.61	9.65	8.77	9.69	8.21	8.2	6.24	gi|823130478|ref|XP_012453421.1|PREDICTED: uncharacterized protein LOC105775456 isoform X1 [Gossypium raimondii]
CotAD_57554	9.32	9.44	7.67	18.58	20.47	19.12	16.42	15.43	13.21	gi|728833358|gb|KHG12801.1|hypothetical protein F383_18432 [Gossypium arboreum]	GO:0016791//phosphatase activity; GO:0043167//ion binding; GO:0006464// cellular protein modification process;
CotAD_57567	1.61	1.69	1.83	3.25	3.32	2.88	6.06	6.34	6.14	gi|728831015|gb|KHG10458.1|DNA mismatch repair Mlh3 [Gossypium arboreum]	GO:0003677//DNA binding; GO:0043167//ion binding; GO:0043234//protein complex; GO:0006259//DNA metabolic process; GO:0005622//intracellular; GO:0006950//response to stress; GO:0007049//cell cycle; GO:0000003// reproduction;
CotAD_57574	13.44	14.21	11.11	6.42	6.67	5.15	7.19	6.39	7	gi|728840104|gb|KHG19547.1|DNA-directed RNA polymerase subunit beta [Gossypium arboreum]
CotAD_57634	10.26	9.88	10.16	5.39	5.4	4.24	6.85	6.92	8.43	gi|823215038|ref|XP_012440282.1|PREDICTED: protein ASPARTIC PROTEASE IN GUARD CELL 1 [Gossypium raimondii]	GO:0008150//biological_process; GO:0008233// peptidase activity;
CotAD_57638	0.39	0.42	0.48	0.61	0.52	0.58	2.51	2.91	2.59	gi|728843798|gb|KHG23241.1|Aluminum-activated malate transporter 9 -like protein [Gossypium arboreum]	GO:0006810//transport;
CotAD_57842	0.26	0.26	0.2	0.61	0.52	0.58	1.96	2.09	1.68	gi|763785700|gb|KJB52771.1|hypothetical protein B456_008G276000 [Gossypium raimondii]
CotAD_57844	12.64	12.68	11.76	7.29	7.44	6.09	6.54	6.42	5.13	gi|823214765|ref|XP_012440140.1|PREDICTED: uncharacterized protein At3g49055 isoform X1 [Gossypium raimondii]
CotAD_57924	20.27	18.5	28.25	40.96	49.19	45.93	43.78	38.5	41.74	gi|823187722|ref|XP_012490276.1|PREDICTED: S-adenosylmethionine synthase 2-like [Gossypium raimondii]	GO:0044281//small molecule metabolic process; GO:0006790//sulfur compound metabolic process; GO:0051186//cofactor metabolic process; GO:0043167//ion binding; GO:0034641//cellular nitrogen compound metabolic process; GO:0009058//biosynthetic process; GO:0016765// transferase activity; // transferring alkyl or aryl (other than methyl) groups;
CotAD_58035	40.49	42.65	29.99	60.84	53.98	56.66	109.71	101.11	89.6	gi|823259161|ref|XP_012462283.1|PREDICTED: fructose-bisphosphate aldolase, cytoplasmic isozyme 1 [Gossypium raimondii]	GO:0044281//small molecule metabolic process; GO:0005975//carbohydrate metabolic process; GO:0006091//generation of precursor metabolites and energy; GO:0009056//catabolic process; GO:0051186//cofactor metabolic process; GO:0016829//lyase activity; GO:0034641// cellular nitrogen compound metabolic process;
CotAD_58183	0.41	0.4	0.48	1.17	1.04	1	2.34	2.63	2.35	gi|823212744|ref|XP_012439120.1|PREDICTED: derlin-1.1-like [Gossypium raimondii]
CotAD_58201	7.98	8.4	5.67	6.08	6.01	5.07	14.96	14.87	15.47	gi|763762105|gb|KJB29359.1|hypothetical protein B456_005G096600 [Gossypium raimondii]	GO:0009056//catabolic process; GO:0003674// molecular_function;
CotAD_58225	5.42	5.96	5.51	2.17	2.46	2.45	11.38	10.38	10.04	gi|823214401|ref|XP_012439951.1|PREDICTED: cytochrome b5 isoform E-like [Gossypium raimondii]	GO:0003674//molecular_function;
CotAD_58291	2.13	2.1	2.76	2.41	2.5	2.83	7.75	7.85	9.12	gi|728849802|gb|KHG29245.1|leuD [Gossypium arboreum]	GO:0008150//biological_process; GO:0016829// lyase activity;
CotAD_58316	9.23	9.61	8.16	13.62	13.82	15.28	21.91	21.09	21.53	gi|823216287|ref|XP_012440872.1|PREDICTED: probable fructose-bisphosphate aldolase 3, chloroplastic [Gossypium raimondii]	GO:0044281//small molecule metabolic process; GO:0005975//carbohydrate metabolic process; GO:0006091//generation of precursor metabolites and energy; GO:0009056//catabolic process; GO:0051186//cofactor metabolic process; GO:0016829//lyase activity; GO:0034641// cellular nitrogen compound metabolic process;
CotAD_58322	12.9	12.51	13.71	6.43	5.32	5.86	8.44	9.55	9.7	gi|728830811|gb|KHG10254.1|Prolyl-tRNA synthetase associated domain-containing 1 [Gossypium arboreum]	GO:0003674//molecular_function;
CotAD_58384	1.48	1.52	1.77	4.22	4.17	4.27	2.83	2.76	3.56	gi|823226293|ref|XP_012445966.1|PREDICTED: NAD kinase 2, chloroplastic-like isoform X1 [Gossypium raimondii]	GO:0044281//small molecule metabolic process; GO:0051186//cofactor metabolic process; GO:0034641//cellular nitrogen compound metabolic process; GO:0009058//biosynthetic process; GO:0016301// kinase activity;
CotAD_58404	0.9	0.85	0.83	0.93	1	1.07	3.44	3.4	4.14	gi|728837651|gb|KHG17094.1|Flap endonuclease 1 [Gossypium arboreum]	GO:0003677//DNA binding; GO:0004518//nuclease activity; GO:0006259//DNA metabolic process; GO:0006950// response to stress;
CotAD_58416	10.62	9.56	12.13	5.41	4.72	4.69	8.43	9.82	9.65	gi|823243724|ref|XP_012454517.1|PREDICTED: uncharacterized protein LOC105776422 [Gossypium raimondii]
CotAD_58417	2.04	2.08	1.58	0.45	0.42	0.42	0.16	0.16	0.13	gi|728837682|gb|KHG17125.1|Uncharacterized protein F383_23684 [Gossypium arboreum]
CotAD_58462	2.8	2.86	2.8	5.17	6.09	5.9	4.42	4.88	5.34	gi|823125635|ref|XP_012485194.1|PREDICTED: ER lumen protein-retaining receptor-like [Gossypium raimondii]	GO:0005575//cellular_component; GO:0006810//transport; GO:0003674// molecular_function;
CotAD_58516	8.66	9.03	8.74	21.49	21.69	20.78	12.98	14.16	12.43	gi|823261358|ref|XP_012463409.1|PREDICTED: eukaryotic translation initiation factor isoform 4G-1-like isoform X3 [Gossypium raimondii]	GO:0003723//RNA binding; GO:0003674// molecular_function;
CotAD_58523	3.67	3.46	4.99	10.05	9.85	7.79	7.92	8.33	6.85	gi|823248706|ref|XP_012457010.1|PREDICTED: uncharacterized protein LOC105778009 [Gossypium raimondii]
CotAD_58526	2.92	3.21	2.87	4.21	4.34	4.11	6.84	6.72	7.71	gi|823259423|ref|XP_012462421.1|PREDICTED: ACT domain-containing protein ACR9-like [Gossypium raimondii]	GO:0008150//biological_process; GO:0043167// ion binding;
CotAD_58527	15.03	14.2	20.72	7.11	7.45	7.34	15.51	15.54	14.25	gi|763811998|gb|KJB78850.1|hypothetical protein B456_013G022900 [Gossypium raimondii]	GO:0005856//cytoskeleton; GO:0007010//cytoskeleton organization; GO:0008092// cytoskeletal protein binding;
CotAD_58529	9.03	9.07	10.19	21.66	19.31	20.2	17.05	15.74	17.31	gi|823238031|ref|XP_012451662.1|PREDICTED: ras-related protein RABE1c-like [Gossypium raimondii]	GO:0006913//nucleocytoplasmic transport; GO:0007165//signal transduction; GO:0003924//GTPase activity; GO:0043167//ion binding; GO:0005575//cellular_component; GO:0006810//transport; GO:0005622// intracellular;
CotAD_58544	2.09	1.98	2.53	1.49	1.45	1.56	5.64	5.35	5.93
CotAD_58552	4	4.23	3.71	8.82	8.53	7.55	13.03	12.27	11.78	gi|823243421|ref|XP_012454363.1|PREDICTED: stress response protein NST1 [Gossypium raimondii]
CotAD_58567	0.54	0.49	0.62	0.13	0.15	0.14	2.22	2.04	2.37	gi|823129352|ref|XP_012447741.1|PREDICTED: uncharacterized protein LOC105770917 [Gossypium raimondii]
CotAD_58619	11.6	10.89	13.12	5.56	6.11	5.28	4.93	5.42	5.67	gi|823151946|ref|XP_012475804.1|PREDICTED: serine/threonine-protein kinase SAPK3-like [Gossypium raimondii]	GO:0043167//ion binding; GO:0006464//cellular protein modification process; GO:0016301// kinase activity;
CotAD_58651	1.91	1.83	1.78	4.07	4.63	4.17	2.77	3.04	2.89	gi|728810364|gb|KHF99582.1|ATP-citrate synthase beta chain 1 [Gossypium arboreum]	GO:0005975//carbohydrate metabolic process; GO:0016746// transferase activity; // transferring acyl groups;
CotAD_58676	3.75	3.86	2.68	2.6	2.67	2.68	6.71	6.67	7.68	gi|728838773|gb|KHG18216.1|Peptidyl-prolyl cis-trans isomerase H [Gossypium arboreum]	GO:0006464//cellular protein modification process; GO:0006457//protein folding; GO:0016853// isomerase activity;
CotAD_58722	2.33	2.41	2.25	0.01	0.01	0.01	0.22	0.24	0.23	gi|823238297|ref|XP_012451798.1|PREDICTED: protein TOPLESS-like isoform X2 [Gossypium raimondii]	GO:0034641//cellular nitrogen compound metabolic process; GO:0009058//biosynthetic process; GO:0003674// molecular_function;
CotAD_58828	5	4.88	6.29	11.04	11.28	14.37	13	13.59	16.64	gi|823134807|ref|XP_012467204.1|PREDICTED: E3 ubiquitin protein ligase RIE1 isoform X1 [Gossypium raimondii]	GO:0043167//ion binding; GO:0003674// molecular_function;
CotAD_58871	0.68	0.62	0.71	0.92	0.84	0.82	2.9	2.97	2.38	gi|823129090|ref|XP_012446214.1|PREDICTED: GEM-like protein 5 [Gossypium raimondii]
CotAD_58957	8.51	8.33	7.04	7.16	6.33	6.67	20.91	19.81	19.01	gi|823217370|ref|XP_012441352.1|PREDICTED: probable protein phosphatase 2C 39 [Gossypium raimondii]	GO:0016791//phosphatase activity; GO:0006464// cellular protein modification process;
CotAD_58990	10.71	10.59	10.47	23.47	27.19	25.75	19.89	21.32	22.18	gi|823246476|ref|XP_012455912.1|PREDICTED: methylenetetrahydrofolate reductase 2-like [Gossypium raimondii]	GO:0008150//biological_process; GO:0006790//sulfur compound metabolic process; GO:0016491//oxidoreductase activity; GO:0006520// cellular amino acid metabolic process;
CotAD_59025	7.07	6.73	9.33	17.13	15.21	17.46	14.1	14.03	15.79	gi|823128341|ref|XP_012442336.1|PREDICTED: pentatricopeptide repeat-containing protein At2g37320 [Gossypium raimondii]	GO:0003674//molecular_function;
CotAD_59026	13.83	13.35	13.59	28.34	26.22	23.98	29.38	32.54	30.06	gi|728820239|gb|KHG03653.1|Immunoglobulin superfamily member 2 [Gossypium arboreum]
CotAD_59058	4.31	4.5	4.6	1.92	1.95	1.92	5.96	7.14	6.58	gi|728846923|gb|KHG26366.1|ABC transporter D family member 2, chloroplastic [Gossypium arboreum]	GO:0016887//ATPase activity; GO:0055085//transmembrane transport; GO:0022857//transmembrane transporter activity; GO:0043167//ion binding; GO:0005575// cellular_component;
CotAD_59185	1.19	1.13	1.16	2.92	3.33	3.41	1.39	1.6	1.6	gi|823262083|ref|XP_012463781.1|PREDICTED: uncharacterized protein LOC105783111 [Gossypium raimondii]
CotAD_59211	1.74	1.75	1.64	4.36	4.72	4	4.35	4.86	5.19	gi|728836854|gb|KHG16297.1|Putative peptidyl-tRNA hydrolase PTRHD1 [Gossypium arboreum]	GO:0003674//molecular_function;
CotAD_59215	4.3	4.63	4.48	7.19	6.14	6.83	12.77	11.75	13.7	gi|356690044|gb|AET36536.1|WRKY11 [Gossypium hirsutum]	GO:0003677//DNA binding; GO:0001071//nucleic acid binding transcription factor activity; GO:0034641//cellular nitrogen compound metabolic process; GO:0009058// biosynthetic process;
CotAD_59233	3.82	3.44	4.32	5.56	5.91	6.98	8.41	8.02	6.91	gi|823149957|ref|XP_012474814.1|PREDICTED: B2 protein-like [Gossypium raimondii]
CotAD_59236	5.72	5.76	5.77	10.47	10.09	10.34	11.75	12.26	11	gi|823149970|ref|XP_012474819.1|PREDICTED: ATP-dependent zinc metalloprotease FtsH isoform X1 [Gossypium raimondii]	GO:0008150//biological_process; GO:0043167//ion binding; GO:0008233// peptidase activity;
CotAD_59284	0.55	0.53	0.75	3.21	3.29	2.74	1.44	1.25	1.42	gi|823234274|ref|XP_012449774.1|PREDICTED: G-type lectin S-receptor-like serine/threonine-protein kinase B120 [Gossypium raimondii]	GO:0008150//biological_process; GO:0043167//ion binding; GO:0006464//cellular protein modification process; GO:0016301//kinase activity; GO:0003674// molecular_function;
CotAD_59353	3.69	3.78	2.64	5.52	5.71	6.14	9.42	8.04	9.3	gi|823140602|ref|XP_012470150.1|PREDICTED: probable dolichyl pyrophosphate Glc1Man9GlcNAc2 alpha-1,3-glucosyltransferase [Gossypium raimondii]	GO:0016757//transferase activity; GO:0005737// transferring glycosyl groups; GO:0005783//cytoplasm; // endoplasmic reticulum;
CotAD_59392	23.97	23.11	24.17	76.56	87.38	77.5	54.4	56.47	58.9	gi|823217877|ref|XP_012441589.1|PREDICTED: transcription repressor OFP6-like [Gossypium raimondii]
CotAD_59405	10.73	10.17	13.81	18.41	16.31	18.92	31.91	32.97	33.28	gi|823217851|ref|XP_012441579.1|PREDICTED: protein YLS9-like [Gossypium raimondii]
CotAD_59437	22.04	19.94	22.1	45.49	51.42	53.96	30.61	32.79	29.72	gi|823188213|ref|XP_012490440.1|PREDICTED: cullin-1-like isoform X4 [Gossypium raimondii]	GO:0009056//catabolic process; GO:0019899// enzyme binding;
CotAD_59494	5.19	4.7	4.42	13.31	13.97	11.15	10.25	10.83	11.86	gi|728827298|gb|KHG07122.1|Lipoyl synthase, mitochondrial [Gossypium arboreum]	GO:0044281//small molecule metabolic process; GO:0006790//sulfur compound metabolic process; GO:0005739//mitochondrion; GO:0051186//cofactor metabolic process; GO:0006629//lipid metabolic process; GO:0009058//biosynthetic process; GO:0016874//ligase activity; GO:0003674// molecular_function;
CotAD_59542	1.97	2.01	1.9	2.69	2.86	2.61	4.73	5.05	5.79	gi|823142478|ref|XP_012471040.1|PREDICTED: elongation factor Tu, chloroplastic [Gossypium raimondii]	GO:0003924//GTPase activity; GO:0043167//ion binding; GO:0008135//translation factor activity; GO:0005622// RNA binding; GO:0006412//intracellular; // translation;
CotAD_59546	5.78	5.82	5.47	3.99	3.88	3.71	2.14	2.07	2.42	gi|823142474|ref|XP_012471037.1|PREDICTED: 21 kDa protein-like [Gossypium raimondii]	GO:0030234//enzyme regulator activity; GO:0003674// molecular_function;
CotAD_59565	5.6	5.51	5.24	7.69	7.74	7.52	12.27	12.9	15.09	gi|728841152|gb|KHG20595.1|5'-3' exoribonuclease 3 -like protein [Gossypium arboreum]	GO:0005634//nucleus; GO:0004518//nuclease activity; GO:0043167//ion binding; GO:0034641//cellular nitrogen compound metabolic process; GO:0003674// molecular_function;
CotAD_59657	15.24	14.06	12.76	19.58	17.09	17.21	38.88	38.26	40.01	gi|147812690|emb|CAN72686.1|hypothetical protein VITISV_039385 [Vitis vinifera]
CotAD_59743	2.75	2.77	2.94	1.87	2.24	2.1	6.05	5.52	5.59	gi|823133494|ref|XP_012466597.1|PREDICTED: F-box protein At1g47056-like [Gossypium raimondii]	GO:0003674//molecular_function;
CotAD_59772	10.82	10.13	8.6	22.2	20.84	21.34	15.34	17.12	16.74	gi|823238377|ref|XP_012451837.1|PREDICTED: RNA-binding protein Nova-2-like [Gossypium raimondii]	GO:0003723//RNA binding;
CotAD_59838	1.1	1.11	1.27	0.01	0.01	0.01	1.28	1.29	1.09	gi|823167353|ref|XP_012483620.1|PREDICTED: zinc-finger homeodomain protein 9 [Gossypium raimondii]	GO:0003677//DNA binding;
CotAD_59960	2.84	2.81	3.35	4.37	4.01	3.65	7.37	6.68	7.7	gi|823261710|ref|XP_012463593.1|PREDICTED: C-Myc-binding protein homolog [Gossypium raimondii]	GO:0000988//protein binding transcription factor activity; GO:0034641//cellular nitrogen compound metabolic process; GO:0009058// biosynthetic process;
CotAD_60104	7.27	7.06	6.61	17.99	17.66	14.57	15.29	13.72	15.6	gi|823149254|ref|XP_012474496.1|PREDICTED: cyclic nucleotide-gated ion channel 1-like [Gossypium raimondii]	GO:0055085//transmembrane transport; GO:0022857//transmembrane transporter activity; GO:0005575//cellular_component; GO:0006810// transport;
CotAD_60137	2.67	2.57	2.11	4.64	5.35	5.25	5.95	5.37	5.39	gi|823150196|ref|XP_012474926.1|PREDICTED: homeobox protein BEL1 homolog isoform X1 [Gossypium raimondii]	GO:0003677//DNA binding; GO:0034641//cellular nitrogen compound metabolic process; GO:0009058// biosynthetic process;
CotAD_60152	6.88	6.73	5.68	12.29	12.57	15.91	10.96	10.14	12.53	gi|823214919|ref|XP_012440223.1|PREDICTED: protein HOTHEAD-like isoform X1 [Gossypium raimondii]	GO:0008150//biological_process; GO:0016491//oxidoreductase activity; GO:0043167// ion binding;
CotAD_60251	63.04	68.52	44.72	153.27	172.11	152.58	137.19	125.91	142.35	gi|823225508|ref|XP_012445555.1|PREDICTED: NADPH--cytochrome P450 reductase isoform X2 [Gossypium raimondii]	GO:0008150//biological_process; GO:0016491//oxidoreductase activity; GO:0043167// ion binding;
CotAD_60374	9.9	8.99	11.95	19.32	18.82	15.95	25.53	24.52	20.42	gi|728812448|gb|KHG00824.1|putative WRKY transcription factor 33 -like protein [Gossypium arboreum]	GO:0003677//DNA binding; GO:0001071//nucleic acid binding transcription factor activity; GO:0034641//cellular nitrogen compound metabolic process; GO:0009058// biosynthetic process;
CotAD_60410	4.02	3.85	3.14	2.15	2.5	2.43	8.05	8.1	9.92	gi|728818952|gb|KHG02981.1|Aspartyl/glutamyl-tRNA (Asn/Gln) amidotransferase subunit B [Gossypium arboreum]
CotAD_60412	0.68	0.66	0.85	3.03	2.97	2.37	2.86	2.82	2.57	gi|728818951|gb|KHG02980.1|Ribulose bisphosphate carboxylase small chain, chloroplastic [Gossypium arboreum]
CotAD_60415	2.65	2.76	2.66	1.06	1.09	1.27	6.12	5.19	5.61	gi|590591786|ref|XP_007017114.1|Tetratricopeptide repeat-like superfamily protein [Theobroma cacao]	GO:0003674//molecular_function;
CotAD_60422	0.55	0.52	0.58	1.73	1.64	1.79	2.15	2.15	2.57	gi|823143814|ref|XP_012471721.1|PREDICTED: uncharacterized protein LOC105789059 [Gossypium raimondii]	GO:0051301//cell division; GO:0022607//cellular component assembly; GO:0043167//ion binding; GO:0007049// cell cycle;
CotAD_60423	4.25	4.16	5	1.85	1.75	1.77	1.92	2.24	2.02	gi|728848319|gb|KHG27762.1|hypothetical protein F383_11724 [Gossypium arboreum]
CotAD_60425	0.3	0.33	0.3	1.9	1.88	1.59	0.76	0.78	0.74	gi|823139385|ref|XP_012469552.1|PREDICTED: CLK4-associating serine/arginine rich protein-like isoform X1 [Gossypium raimondii]
CotAD_60469	14.95	15.97	14.98	15.39	18.45	17.01	44	37.12	40.14	gi|823135302|ref|XP_012467421.1|PREDICTED: uncharacterized protein LOC105785803 [Gossypium raimondii]	GO:0003674//molecular_function;
CotAD_60508	7.79	7.25	9.92	22.18	21.43	20.77	18.07	18	17	gi|728829695|gb|KHG09138.1|Exosome component 10 [Gossypium arboreum]	GO:0005634//nucleus; GO:0004518//nuclease activity; GO:0043234//protein complex; GO:0034641//cellular nitrogen compound metabolic process; GO:0003674// molecular_function;
CotAD_60514	1.56	1.64	1.75	1.97	1.9	1.92	5.36	5.38	6.87	gi|728836062|gb|KHG15505.1|SNF1-related protein kinase regulatory subunit gamma-1 [Gossypium arboreum]	GO:0003674//molecular_function;
CotAD_60519	1.67	1.6	2.07	3.51	3.2	3.58	4.63	4.26	4.61	gi|823121762|ref|XP_012468288.1|PREDICTED: 4-coumarate--CoA ligase-like 9 isoform X1 [Gossypium raimondii]	GO:0008150//biological_process; GO:0003674// molecular_function;
CotAD_60601	6.42	5.81	6.88	2.89	2.88	3.68	4.84	4.84	3.82	gi|823235385|ref|XP_012450332.1|PREDICTED: probable protein phosphatase 2C 12 [Gossypium raimondii]	GO:0016791//phosphatase activity; GO:0006464// cellular protein modification process;
CotAD_60628	2.13	2.28	1.83	3.02	3.58	3.27	5.72	5.43	5.08	gi|823169519|ref|XP_012484222.1|PREDICTED: beta-glucosidase 44-like [Gossypium raimondii]	GO:0005975//carbohydrate metabolic process; GO:0016798// hydrolase activity; // acting on glycosyl bonds;
CotAD_60630	1.63	1.74	1.58	1.04	1.23	1.15	4.47	4.1	4.69	gi|763767068|gb|KJB34283.1|hypothetical protein B456_006G057200 [Gossypium raimondii]	GO:0005777//peroxisome; GO:0008150// biological_process;
CotAD_60651	0.87	0.85	1.04	1.79	2.02	1.77	3.55	3.8	4.32	gi|728841701|gb|KHG21144.1|Serine-threonine kinase receptor-associated [Gossypium arboreum]	GO:0003674//molecular_function;
CotAD_60768	1.47	1.53	1.23	3.98	3.88	4.59	4.02	3.59	3.61	gi|823237727|ref|XP_012451509.1|PREDICTED: probable ADP,ATP carrier protein At5g56450 [Gossypium raimondii]	GO:0055085//transmembrane transport; GO:0005739//mitochondrion; GO:0003674// molecular_function;
CotAD_60818	3.35	3.35	4.31	10.91	9.57	10.63	13.94	11.8	12.93	gi|823246669|ref|XP_012456008.1|PREDICTED: auxin-responsive protein IAA26-like [Gossypium raimondii]	GO:0005634//nucleus; GO:0034641//cellular nitrogen compound metabolic process; GO:0009058//biosynthetic process; GO:0003674// molecular_function;
CotAD_60838	6.94	7.09	5.26	12.69	12.99	12.51	14.3	12.31	14.13	gi|823225958|ref|XP_012445793.1|PREDICTED: uncharacterized protein LOC105769600 [Gossypium raimondii]
CotAD_60873	1.35	1.34	1.18	1.43	1.35	1.3	3.49	3.94	4	gi|823243227|ref|XP_012454269.1|PREDICTED: poly(A) RNA polymerase GLD2-B isoform X2 [Gossypium raimondii]
CotAD_60903	13.01	12.92	16.85	12.53	12.06	11.26	6.9	6.25	6.53	gi|823209030|ref|XP_012437816.1|PREDICTED: protein IQ-DOMAIN 1-like isoform X1 [Gossypium raimondii]	GO:0003674//molecular_function;
CotAD_60905	3.43	3.64	2.86	3.24	3.34	4.16	7.46	6.94	6.87
CotAD_60911	2.65	2.46	2.96	6.12	6.67	5.66	8.7	8.64	8.97	gi|823209023|ref|XP_012437814.1|PREDICTED: 3-ketoacyl-CoA synthase 1-like [Gossypium raimondii]	GO:0044281//small molecule metabolic process; GO:0016746//transferase activity; GO:0006629// transferring acyl groups; GO:0009058//lipid metabolic process; GO:0005575//biosynthetic process; // cellular_component;
CotAD_60917	2.14	2.08	2.02	4.04	4.21	3.54	4.91	4.82	4.46	gi|823266672|ref|XP_012466037.1|PREDICTED: HAUS augmin-like complex subunit 3 isoform X2 [Gossypium raimondii]	GO:0005856//cytoskeleton; GO:0007010//cytoskeleton organization; GO:0006461//protein complex assembly; GO:0043234//protein complex; GO:0007049// cell cycle;
CotAD_60925	2.9	2.96	3.32	6.26	5.76	6.22	7.84	7.28	9.12	gi|823266681|ref|XP_012466041.1|PREDICTED: uncharacterized protein LOC105784679 isoform X1 [Gossypium raimondii]
CotAD_60932	1.72	1.78	1.63	1.01	1.06	0.93	3.89	4.21	4.71	gi|728825758|gb|KHG06395.1|Bidirectional sugar transporter SWEET10 -like protein [Gossypium arboreum]	GO:0005575//cellular_component;
CotAD_61012	2.59	2.52	2.6	2.19	2.23	2.03	5.22	5.92	5.78	gi|823262582|ref|XP_012464039.1|PREDICTED: polyadenylate-binding protein RBP47B-like [Gossypium raimondii]	GO:0003674//molecular_function;
CotAD_61195	15.22	14.34	18.17	31.84	38.7	35.06	28.17	31.7	28.69	gi|823149024|ref|XP_012474389.1|PREDICTED: uncharacterized protein LOC105791056 [Gossypium raimondii]	GO:0003674//molecular_function;
CotAD_61206	8.74	8.3	10.32	20.74	19.82	17.61	13.59	13.31	12.67	gi|823122803|ref|XP_012472572.1|PREDICTED: uncharacterized protein LOC105789755 [Gossypium raimondii]
CotAD_61251	3.72	3.76	4.82	4.87	4.48	4.81	12.81	11.57	11.32	gi|823215406|ref|XP_012440460.1|PREDICTED: pentatricopeptide repeat-containing protein At1g74850, chloroplastic [Gossypium raimondii]	GO:0003674//molecular_function;
CotAD_61259	2.01	1.97	2.62	0.19	0.23	0.21	1.2	1.17	1.05	gi|823123303|ref|XP_012474996.1|PREDICTED: pumilio homolog 2-like [Gossypium raimondii]	GO:0003723//RNA binding;
CotAD_61260	5.3	5.35	3.87	1.43	1.47	1.6	3.25	3.49	3.55	gi|823123301|ref|XP_012474992.1|PREDICTED: E3 ubiquitin-protein ligase RING1-like [Gossypium raimondii]	GO:0043167//ion binding; GO:0003674// molecular_function;
CotAD_61264	3.06	2.77	3.35	6.4	6.58	7.18	5.01	4.53	4.41	gi|823123293|ref|XP_012474953.1|PREDICTED: scarecrow-like protein 33 [Gossypium raimondii]
CotAD_61308	5.81	5.56	6.99	11.4	10.41	10.59	13.15	13.65	13.01	gi|728835657|gb|KHG15100.1|Myb-related B [Gossypium arboreum]	GO:0003677//DNA binding;
CotAD_61337	1.07	1.06	1.35	2.04	1.86	1.89	4.48	4.73	3.84	gi|590602266|ref|XP_007019709.1|Uncharacterized protein isoform 1 [Theobroma cacao]
CotAD_61346	2.06	1.88	2.48	6.64	5.71	5.89	2.43	2.69	2.44	gi|823232839|ref|XP_012449094.1|PREDICTED: zinc finger CCCH domain-containing protein 6-like [Gossypium raimondii]	GO:0043167//ion binding;
CotAD_61467	17.62	17.9	14.97	37.76	35.19	33.28	27.45	24.77	26.95	gi|823180787|ref|XP_012487980.1|PREDICTED: uncharacterized protein DDB_G0286299-like [Gossypium raimondii]
CotAD_61515	0.67	0.72	0.62	1.08	1.06	0.86	3.48	3.39	3.66	gi|823238932|ref|XP_012452122.1|PREDICTED: uncharacterized aarF domain-containing protein kinase At1g71810, chloroplastic-like [Gossypium raimondii]
CotAD_61538	0.91	1	0.85	3.35	3.5	3.02	2.26	2.17	2.44	gi|728848310|gb|KHG27753.1|CAS1 domain-containing 1 [Gossypium arboreum]	GO:0005975//carbohydrate metabolic process; GO:0016746//transferase activity; GO:0005794// transferring acyl groups; GO:0071554//Golgi apparatus; // cell wall organization or biogenesis;
CotAD_61556	2.3	2.1	2.02	1.91	2.2	1.89	6.15	5.72	5.53	gi|823163999|ref|XP_012481946.1|PREDICTED: cellulose synthase-like protein G2 [Gossypium raimondii]	GO:0005975//carbohydrate metabolic process; GO:0016757//transferase activity; GO:0009058// transferring glycosyl groups; GO:0005575//biosynthetic process; // cellular_component;
CotAD_61562	14.17	14.21	14.04	11.45	13.13	11.27	39.75	36.28	32.87	gi|823171527|ref|XP_012484830.1|PREDICTED: eukaryotic initiation factor 4A-2-like [Gossypium raimondii]	GO:0043167//ion binding; GO:0003674// molecular_function;
CotAD_61585	2.34	2.55	1.53	2.36	2.69	2.69	7.84	7.82	6.54	gi|823215040|ref|XP_012440283.1|PREDICTED: serine/threonine-protein phosphatase 2A 65 kDa regulatory subunit A beta isoform-like [Gossypium raimondii]	GO:0003674//molecular_function;
CotAD_61615	5.66	6.09	4.42	13.6	14.73	13.73	19.95	19.61	20.62	gi|763796161|gb|KJB63157.1|hypothetical protein B456_009G455400 [Gossypium raimondii]	GO:0005737//cytoplasm; GO:0006399//tRNA metabolic process; GO:0008168//methyltransferase activity; GO:0043234// protein complex;
CotAD_61750	13.74	13.18	14.03	4.9	5.66	5.1	21.29	21.73	23.34	gi|763747714|gb|KJB15153.1|hypothetical protein B456_002G164000 [Gossypium raimondii]	GO:0016192//vesicle-mediated transport; GO:0005737//cytoplasm; GO:0016023//cytoplasmic membrane-bounded vesicle; GO:0005794//Golgi apparatus; GO:0043234//protein complex; GO:0006810//transport; GO:0003674// molecular_function;
CotAD_61846	4.9	4.71	6.38	15.2	15.3	14.35	10.77	12.34	11.21	gi|823179784|ref|XP_012487608.1|PREDICTED: alpha/beta hydrolase domain-containing protein 17B-like [Gossypium raimondii]
CotAD_61857	7.94	8.49	5.98	5.93	6.31	6.66	18.3	20.91	19.59	gi|728849569|gb|KHG29012.1|hypothetical protein F383_11348 [Gossypium arboreum]	GO:0043167//ion binding;
CotAD_61906	1.23	1.3	0.95	3.77	3.71	3.26	3.3	3.55	3.89	gi|823240441|ref|XP_012452837.1|PREDICTED: transcription factor MYB114-like [Gossypium raimondii]	GO:0003677//DNA binding;
CotAD_61964	6.6	7.2	5.1	14.25	15.06	14.25	8.25	7.98	8.94	gi|823157443|ref|XP_012478610.1|PREDICTED: putative exosome complex component rrp40 isoform X1 [Gossypium raimondii]	GO:0003723//RNA binding; GO:0043234//protein complex; GO:0005622// intracellular;
CotAD_61993	0.01	0.01	0.01	0.13	0.14	0.15	1.03	1.14	1.04	gi|728830019|gb|KHG09462.1|Homeobox protein knotted-1-like 4 [Gossypium arboreum]	GO:0005634//nucleus; GO:0003677//DNA binding; GO:0034641//cellular nitrogen compound metabolic process; GO:0009058// biosynthetic process;
CotAD_62087	7.7	8.22	7.78	17.55	17.39	20.65	17.24	16.59	19.03	gi|728837527|gb|KHG16970.1|hypothetical protein F383_21767 [Gossypium arboreum]	GO:0003674//molecular_function;
CotAD_62090	9.24	9.46	6.65	2.25	2.2	2.63	7.17	6.91	7.19	gi|823158936|ref|XP_012479302.1|PREDICTED: protein PRRC2C [Gossypium raimondii]
CotAD_62100	0.23	0.25	0.24	0.2	0.23	0.2	1.79	1.68	1.78	gi|728818638|gb|KHG02870.1|hypothetical protein F383_23910 [Gossypium arboreum]
CotAD_62105	3.93	4.2	4.17	6.31	5.84	5.67	8.48	8.07	8.17	gi|823142795|ref|XP_012471202.1|PREDICTED: phosphomethylpyrimidine synthase, chloroplastic isoform X1 [Gossypium raimondii]	GO:0044281//small molecule metabolic process; GO:0006790//sulfur compound metabolic process; GO:0034641//cellular nitrogen compound metabolic process; GO:0009058//biosynthetic process; GO:0003674// molecular_function;
CotAD_62115	12.09	11.29	11.87	19.68	22.78	20.21	31.93	35.62	32.89	gi|728808040|gb|KHF98008.1|TPR repeat-containing [Gossypium arboreum]	GO:0003674//molecular_function;
CotAD_62154	2.49	2.41	3.35	5.15	5.09	6.5	5.87	5.7	7.42	gi|823165170|ref|XP_012482522.1|PREDICTED: putative wall-associated receptor kinase-like 16 [Gossypium raimondii]	GO:0043167//ion binding; GO:0006464//cellular protein modification process; GO:0016301// kinase activity;
CotAD_62195	3.75	3.53	3.37	4.72	5.09	4.14	11.4	11.37	8.58	gi|823262947|ref|XP_012464233.1|PREDICTED: homogentisate phytyltransferase 1, chloroplastic [Gossypium raimondii]	GO:0005575//cellular_component; GO:0016765// transferase activity; // transferring alkyl or aryl (other than methyl) groups;
CotAD_62196	12.23	12.01	13.05	28.7	29.39	26.9	19.02	17.78	17.2	gi|823174099|ref|XP_012485668.1|PREDICTED: eukaryotic translation initiation factor 3 subunit C-like [Gossypium raimondii]	GO:0005737//cytoplasm; GO:0008135//translation factor activity; GO:0043234// RNA binding; GO:0003674//protein complex; GO:0006412//molecular_function; // translation;
CotAD_62197	8.22	8.27	10.51	22.28	19.8	19.93	14.38	14.13	12.44	gi|823174102|ref|XP_012485669.1|PREDICTED: eukaryotic translation initiation factor 3 subunit C-like isoform X1 [Gossypium raimondii]	GO:0005737//cytoplasm; GO:0008135//translation factor activity; GO:0043234// RNA binding; GO:0003674//protein complex; GO:0006412//molecular_function; // translation;
CotAD_62252	14.97	14.66	12.43	5.71	6.21	6.98	9.38	9.53	10.61	gi|728819625|gb|KHG03264.1|TGACG-sequence-specific DNA-binding TGA-1B [Gossypium arboreum]	GO:0003677//DNA binding; GO:0001071//nucleic acid binding transcription factor activity; GO:0034641//cellular nitrogen compound metabolic process; GO:0009058// biosynthetic process;
CotAD_62262	6.65	6.54	6.28	3.23	3.14	3.08	8.37	8.16	9.78	gi|728849360|gb|KHG28803.1|hypothetical protein F383_00413 [Gossypium arboreum]	GO:0055085//transmembrane transport; GO:0022857//transmembrane transporter activity; GO:0005575// cellular_component;
CotAD_62343	2.53	2.65	2.71	5.88	5.24	5.41	6.88	7.75	6.88	gi|823221214|ref|XP_012443299.1|PREDICTED: probable E3 ubiquitin-protein ligase LOG2 [Gossypium raimondii]	GO:0043167//ion binding; GO:0003674// molecular_function;
CotAD_62377	2.35	2.29	1.96	1.33	1.51	1.45	4.68	4.52	5.68	gi|823221871|ref|XP_012443632.1|PREDICTED: uncharacterized protein LOC105768307 [Gossypium raimondii]
CotAD_62394	13.07	14.12	8.81	5.32	5.47	5.74	8.72	7.86	7.21	gi|823126137|ref|XP_012487760.1|PREDICTED: ribulose bisphosphate carboxylase small chain, chloroplastic isoform X1 [Gossypium raimondii]
CotAD_62437	1.94	2.11	2.37	0.37	0.38	0.33	2.49	2.42	2.17	gi|823238373|ref|XP_012451835.1|PREDICTED: U-box domain-containing protein 45-like [Gossypium raimondii]	GO:0003674//molecular_function;
CotAD_62452	5.68	5.74	7.48	2.21	2.14	2.1	3.16	3.6	3.08	gi|823249584|ref|XP_012457421.1|PREDICTED: UDP-glycosyltransferase 74E2-like [Gossypium raimondii]	GO:0008150//biological_process; GO:0016757// transferase activity; // transferring glycosyl groups;
CotAD_62474	0.34	0.32	0.45	1.42	1.44	1.43	2.37	2.22	2.04	gi|728817465|gb|KHG02467.1|50S ribosomal L29, chloroplastic -like protein [Gossypium arboreum]	GO:0003735//structural constituent of ribosome; GO:0005840//ribosome; GO:0006412// translation;
CotAD_62647	2.07	2.13	2.58	5.25	5.92	6.2	5.1	5.22	6.6	gi|763744369|gb|KJB11808.1|hypothetical protein B456_002G1085002 [Gossypium raimondii]
CotAD_62655	3.06	2.96	2.98	6.33	6.66	5.67	5.53	5.56	4.93	gi|823219539|ref|XP_012442502.1|PREDICTED: F-box protein PP2-A15-like [Gossypium raimondii]	GO:0003674//molecular_function;
CotAD_62713	0.52	0.48	0.47	1.36	1.44	1.49	2.11	2.26	2.26	gi|823154859|ref|XP_012477312.1|PREDICTED: clathrin interactor EPSIN 1-like isoform X3 [Gossypium raimondii]
CotAD_62714	16.33	15.15	17.54	6.45	6.24	7.26	13.55	14.17	14.85	gi|823221409|ref|XP_012443397.1|PREDICTED: zinc finger CCCH domain-containing protein 23-like [Gossypium raimondii]	GO:0043167//ion binding;
CotAD_62732	1.96	1.97	2.13	2.96	3.2	2.84	4.59	4.63	5.18	gi|728844030|gb|KHG23473.1|Peroxidase 15 [Gossypium arboreum]	GO:0008150//biological_process; GO:0016491//oxidoreductase activity; GO:0003674//molecular_function; GO:0006950// response to stress;
CotAD_62739	2.89	2.97	3.14	6.05	6.04	6.15	7.32	7.34	5.92	gi|728807511|gb|KHF97630.1|Obg-like ATPase 1 [Gossypium arboreum]	GO:0043167//ion binding;
CotAD_62775	47.39	47.56	44.61	16.95	18.48	18	20.18	19.24	20.97	gi|728840936|gb|KHG20379.1|MLP protein [Gossypium arboreum]	GO:0008150//biological_process; GO:0006950// response to stress;
CotAD_62819	6.65	7.24	5.58	5.98	5.77	4.78	19.25	16.9	17.4	gi|823126477|ref|XP_012489061.1|PREDICTED: cytochrome P450 97B2, chloroplastic [Gossypium raimondii]	GO:0008150//biological_process; GO:0016491//oxidoreductase activity; GO:0043167//ion binding; GO:0003674// molecular_function;
CotAD_62848	7.67	7.86	7.24	8.39	7.21	8.43	16.56	17.57	20.56	gi|823141420|ref|XP_012470530.1|PREDICTED: protein LURP-one-related 17-like [Gossypium raimondii]
CotAD_62888	8.67	8.27	7.3	5.62	5.35	5.77	3.77	3.72	4.42	gi|823265288|ref|XP_012465380.1|PREDICTED: protein GLUTAMINE DUMPER 2-like [Gossypium raimondii]
CotAD_62906	1.52	1.65	1.24	0.9	0.92	0.97	0.01	0.01	0.01	gi|823145706|ref|XP_012472732.1|PREDICTED: uncharacterized protein LOC105789939 [Gossypium raimondii]
CotAD_62916	21.86	22.55	24.83	43.6	37.67	41.49	55	54.55	52.9	gi|823195242|ref|XP_012492564.1|PREDICTED: uncharacterized protein LOC105804470 [Gossypium raimondii]
CotAD_62928	1.7	1.6	1.47	3.72	4.07	4.45	4.14	3.62	4.15	gi|823263147|ref|XP_012464337.1|PREDICTED: thioredoxin F-type, chloroplastic-like [Gossypium raimondii]	GO:0044281//small molecule metabolic process; GO:0016491//oxidoreductase activity; GO:0042592// homeostatic process;
CotAD_62943	7.14	6.71	8.38	12.53	12.75	10.99	16.21	18.99	17.21	gi|728848198|gb|KHG27641.1|Chaperone DnaJ [Gossypium arboreum]
CotAD_62977	6.2	6.24	6.28	2.79	3.13	3.32	4.46	4.83	3.97	gi|728817526|gb|KHG02488.1|Histone-lysine N-methyltransferase ATXR2 -like protein [Gossypium arboreum]	GO:0003674//molecular_function;
CotAD_63020	7.78	7.68	7.13	3.68	3.22	3.63	5.03	4.92	4	gi|763792899|gb|KJB59895.1|hypothetical protein B456_009G279700 [Gossypium raimondii]	GO:0043167//ion binding; GO:0006464//cellular protein modification process; GO:0016301// kinase activity;
CotAD_63151	0.67	0.64	0.52	1.42	1.6	1.69	2.88	2.51	2.86	gi|823231210|ref|XP_012448315.1|PREDICTED: uncharacterized protein LOC105771405 [Gossypium raimondii]	GO:0003674//molecular_function;
CotAD_63249	6.18	6.31	6.41	2.82	2.77	2.78	7.15	8.3	8.34	gi|823254771|ref|XP_012460034.1|PREDICTED: 60S ribosomal protein L6-like [Gossypium raimondii]	GO:0003735//structural constituent of ribosome; GO:0005840//ribosome; GO:0006412// translation;
CotAD_63268	0.3	0.32	0.31	1.21	1.18	1.03	2.01	2.32	2.09	gi|728844433|gb|KHG23876.1|Microspherule 1 [Gossypium arboreum]	GO:0003674//molecular_function;
CotAD_63292	1.04	1.14	1.12	0.3	0.29	0.28	3.37	3.5	4.35	gi|823261580|ref|XP_012463525.1|PREDICTED: uncharacterized protein LOC105782950 [Gossypium raimondii]
CotAD_63358	17.74	17.6	19.56	10.76	10.06	11.79	41.56	37.41	41.6	gi|728821453|gb|KHG04343.1|37 kDa inner envelope membrane, chloroplastic [Gossypium arboreum]	GO:0008150//biological_process; GO:0008168// methyltransferase activity;
CotAD_63434	2.45	2.51	2.39	3.97	3.57	3.41	5.7	5.24	6.22	gi|823247621|ref|XP_012456478.1|PREDICTED: kelch repeat-containing protein At3g27220 [Gossypium raimondii]	GO:0003674//molecular_function;
CotAD_63461	1.07	1.09	0.78	1.93	1.79	1.86	4.74	4.36	5.3	gi|728817351|gb|KHG02427.1|Calcium-dependent protein kinase 32 [Gossypium arboreum]	GO:0043167//ion binding; GO:0006464//cellular protein modification process; GO:0016301// kinase activity;
CotAD_63482	20.26	21.02	14.55	19.01	18.73	14.85	56.71	52.69	53.98	gi|823225209|ref|XP_012445398.1|PREDICTED: 50S ribosomal protein L34, chloroplastic-like [Gossypium raimondii]	GO:0003735//structural constituent of ribosome; GO:0005840//ribosome; GO:0006412// translation;
CotAD_63484	2.09	1.98	2.71	0.54	0.61	0.56	1.75	1.88	2.1	gi|728840678|gb|KHG20121.1|Ubiquitin-like modifier-activating enzyme atg7 [Gossypium arboreum]	GO:0005737//cytoplasm; GO:0006914//autophagy; GO:0016874// ligase activity;
CotAD_63546	2.68	2.78	3.18	4.88	5.04	6.19	6.47	6.81	7.09	gi|763760641|gb|KJB27895.1|hypothetical protein B456_005G015100 [Gossypium raimondii]
CotAD_63568	9.31	9.72	7.04	4.41	4.32	3.3	16.65	17.08	20.03	gi|823120388|ref|XP_012480845.1|PREDICTED: RING-box protein 1a-like [Gossypium raimondii]	GO:0043167//ion binding; GO:0003674// molecular_function;
CotAD_63578	8.91	8.11	10.16	3.79	4.1	3.48	5.91	6.05	7.27	gi|823241225|ref|XP_012453227.1|PREDICTED: endoglucanase 25-like [Gossypium raimondii]	GO:0005975//carbohydrate metabolic process; GO:0016798// hydrolase activity; // acting on glycosyl bonds;
CotAD_63682	4.57	4.34	3.93	3.17	3.19	3.3	10.77	12.02	10.15	gi|728835956|gb|KHG15399.1|hypothetical protein F383_17342 [Gossypium arboreum]	GO:0008150//biological_process; GO:0016491//oxidoreductase activity; GO:0043167//ion binding; GO:0006399// tRNA metabolic process;
CotAD_63791	3.33	3.34	4.16	5.56	5.39	6.87	8.36	9.9	8.74	gi|823206468|ref|XP_012437102.1|PREDICTED: uncharacterized protein At2g23090-like [Gossypium raimondii]
CotAD_63924	25.31	23.47	32.01	10.76	10.94	10.07	13.6	14.12	15.75	gi|728836312|gb|KHG15755.1|37S ribosomal MRP17, mitochondrial [Gossypium arboreum]	GO:0003735//structural constituent of ribosome; GO:0005840//ribosome; GO:0019843//rRNA binding; GO:0006412// translation;
CotAD_63938	34.83	33.25	39.17	16.32	16.29	20.19	21.22	21.08	21.99	gi|823220004|ref|XP_012442718.1|PREDICTED: mitochondrial amidoxime reducing component 2 isoform X1 [Gossypium raimondii]	GO:0043167//ion binding; GO:0003674// molecular_function;
CotAD_63962	31.35	30.42	30.6	15.13	14.2	14.89	18.57	16.36	18.38	gi|763762188|gb|KJB29442.1|hypothetical protein B456_005G100800 [Gossypium raimondii]	GO:0003735//structural constituent of ribosome; GO:0005840//ribosome; GO:0006412// translation;
CotAD_63984	0.51	0.56	0.4	1.33	1.28	1.05	2.35	2.71	2.5
CotAD_64134	7.92	8.21	6.46	12.29	11.67	12.52	14.51	14.34	18.04	gi|728847509|gb|KHG26952.1|ctdspl2 [Gossypium arboreum]	GO:0016791//phosphatase activity; GO:0003674// molecular_function;
CotAD_64135	2.2	2.17	2.41	5.09	5.5	5.94	5.4	5.8	5.72	gi|728847510|gb|KHG26953.1|PHD finger ALFIN-LIKE 1 -like protein [Gossypium arboreum]	GO:0042393//histone binding; GO:0043167//ion binding; GO:0034641//cellular nitrogen compound metabolic process; GO:0009058// biosynthetic process;
CotAD_64164	3.72	3.79	3.5	7.29	7.34	6.19	10.52	12.72	11.53	gi|763776951|gb|KJB44074.1|hypothetical protein B456_007G233100 [Gossypium raimondii]	GO:0008150//biological_process; GO:0005856//cytoskeleton; GO:0043167//ion binding; GO:0043234//protein complex; GO:0008092//cytoskeletal protein binding; GO:0003674// molecular_function;
CotAD_64203	198.47	195.67	188.34	455.63	448.88	397.58	319.04	331.01	343.4	gi|728828311|gb|KHG07754.1|hypothetical protein F383_34022 [Gossypium arboreum]
CotAD_64252	96.06	97.79	81.97	230.67	254.76	228.6	232.91	223.22	204.2	gi|823135146|ref|XP_012467345.1|PREDICTED: stress-associated endoplasmic reticulum protein 2-like [Gossypium raimondii]	GO:0005783//endoplasmic reticulum;
CotAD_64508	4.04	4.08	3.46	5.11	4.82	4.23	8.55	8.03	9.97	gi|728846825|gb|KHG26268.1|Methyl-CpG-binding domain-containing 10 -like protein [Gossypium arboreum]	GO:0005634//nucleus; GO:0003677// DNA binding;
CotAD_64576	2.72	2.58	2.59	0.7	0.67	0.55	3.51	3.5	2.83	gi|823216101|ref|XP_012440783.1|PREDICTED: putative zinc finger protein At1g68190 isoform X1 [Gossypium raimondii]	GO:0003674//molecular_function;
CotAD_64613	21.33	22.35	25.92	24.01	28.43	26.55	48.7	49.57	60.07	gi|823126127|ref|XP_012487727.1|PREDICTED: 14-3-3 protein 4 [Gossypium raimondii]	GO:0003674//molecular_function;
CotAD_64704	1.33	1.39	0.94	0.47	0.46	0.36	0.01	0.01	0.01	gi|823238107|ref|XP_012451703.1|PREDICTED: solute carrier family 25 member 44-like [Gossypium raimondii]	GO:0055085//transmembrane transport;
CotAD_64719	1.47	1.4	1.9	2.44	2.39	2.04	4.4	4.34	4.07	gi|437327|gb|AAA33067.1|MYB1 [Gossypium hirsutum]	GO:0003677//DNA binding;
CotAD_64780	1.54	1.63	1.78	3.38	3.14	3.77	4	4.28	4.77	gi|590600474|ref|XP_007019465.1|VIRE2-interacting protein 1, putative [Theobroma cacao]	GO:0003677//DNA binding; GO:0001071//nucleic acid binding transcription factor activity; GO:0034641//cellular nitrogen compound metabolic process; GO:0009058// biosynthetic process;
CotAD_64809	1.75	1.64	1.95	0.56	0.53	0.62	0.32	0.31	0.3	gi|823141203|ref|XP_012470420.1|PREDICTED: protein GPR107-like [Gossypium raimondii]	GO:0005575//cellular_component;
CotAD_64851	5.45	5.92	4.23	7.01	6.3	7.09	10.9	10.96	9.7	gi|823236675|ref|XP_012450990.1|PREDICTED: 14-3-3 protein 7 [Gossypium raimondii]	GO:0003674//molecular_function;
CotAD_64886	5.16	5.29	4.79	6.02	5.8	4.71	10.05	11.4	11.04	gi|823251544|ref|XP_012458411.1|PREDICTED: probable calcium-binding protein CML45 [Gossypium raimondii]	GO:0043167//ion binding;
CotAD_64996	33.99	32.67	26.07	58.76	54.13	53.88	63.84	74.59	67.49	gi|763741064|gb|KJB08563.1|hypothetical protein B456_001G089400 [Gossypium raimondii]	GO:0005634//nucleus; GO:0000988// protein binding transcription factor activity;
CotAD_65116	5.47	5.7	6.83	2.62	2.86	2.68	4.85	5.52	4.72	gi|728836946|gb|KHG16389.1|Carbon catabolite repressor 4 -like protein [Gossypium arboreum]
CotAD_65217	27.09	28.72	20.75	30.24	26.63	27.49	52	53.46	60.65	gi|823262201|ref|XP_012463845.1|PREDICTED: F-box/kelch-repeat protein At1g15670-like [Gossypium raimondii]	GO:0003674//molecular_function;
CotAD_65226	7.21	7.71	6.56	4.58	5.11	4.47	3.44	3.68	3.62	gi|823206007|ref|XP_012436965.1|PREDICTED: uncharacterized protein LOC105763315 [Gossypium raimondii]
CotAD_65287	11.93	11.56	11.04	22.92	25.38	23.82	18.85	21.45	18.26	gi|823237467|ref|XP_012451386.1|PREDICTED: K(+) efflux antiporter 6 [Gossypium raimondii]	GO:0055085//transmembrane transport; GO:0022857//transmembrane transporter activity; GO:0005575//cellular_component; GO:0006810// transport;
CotAD_65290	3.87	3.56	4.51	5.14	5.52	4.79	9.64	10.97	9.81	gi|823232728|ref|XP_012449051.1|PREDICTED: far upstream element-binding protein 1 [Gossypium raimondii]	GO:0003723//RNA binding;
CotAD_65297	4.49	4.91	3.65	6.28	6.37	6.25	11.22	9.98	10.84	gi|728827267|gb|KHG07107.1|Protein PAT1 [Gossypium arboreum]
CotAD_65342	18	17.43	19.11	7.91	8.83	7.95	9.65	10.7	10.31	gi|823236800|ref|XP_012451055.1|PREDICTED: SPX domain-containing protein 2-like [Gossypium raimondii]	GO:0006950//response to stress;
CotAD_65399	2.65	2.89	3.1	3.04	3.36	2.84	5.79	6.6	6.36	gi|728832127|gb|KHG11570.1|Mitochondrial distribution and morphology 12 [Gossypium arboreum]
CotAD_65434	2.34	2.28	1.8	5.28	5.46	4.92	3.23	3.11	3.5	gi|823131031|ref|XP_012456048.1|PREDICTED: uncharacterized protein LOC105777348 isoform X3 [Gossypium raimondii]
CotAD_65461	5	5.18	3.59	13.68	12.88	11.87	9.32	10.36	8.91	gi|823245172|ref|XP_012455256.1|PREDICTED: NADP-dependent malic enzyme-like [Gossypium raimondii]	GO:0044281//small molecule metabolic process; GO:0008150//biological_process; GO:0016491//oxidoreductase activity; GO:0003674// molecular_function;
CotAD_65469	4.85	4.37	5.66	10.7	10.53	9.46	5.78	5.87	4.58	gi|823249146|ref|XP_012457222.1|PREDICTED: uncharacterized protein LOC105778142 [Gossypium raimondii]
CotAD_65570	6.3	5.88	8.19	13.37	13.85	13.55	14.5	14.28	11.96	gi|728819862|gb|KHG03441.1|Protein NLRC3 [Gossypium arboreum]
CotAD_65622	4.14	4.44	2.82	8.17	8.35	8.38	10.5	11.36	9.7	gi|823197341|ref|XP_012434243.1|PREDICTED: DEAD-box ATP-dependent RNA helicase 10-like isoform X1 [Gossypium raimondii]	GO:0043167//ion binding; GO:0003674// molecular_function;
CotAD_65741	10.21	10.25	10.95	4.56	4.1	3.79	3.99	3.81	4.56	gi|823264672|ref|XP_012465080.1|PREDICTED: transcription factor TCP15 [Gossypium raimondii]
CotAD_65787	1.39	1.37	1.29	2.39	2.38	2.97	5.43	5.39	4.27	gi|823136775|ref|XP_012468155.1|PREDICTED: peptidyl-prolyl cis-trans isomerase CYP18-2 [Gossypium raimondii]	GO:0006464//cellular protein modification process; GO:0006457//protein folding; GO:0016853// isomerase activity;
CotAD_65792	4.04	4	3.15	3.74	4	4.29	9.39	9.74	9.7	gi|728837888|gb|KHG17331.1|hypothetical protein F383_23570 [Gossypium arboreum]
CotAD_65796	4	3.73	4.57	8.63	8.54	9.23	12.71	13.58	11.45	gi|823258641|ref|XP_012462014.1|PREDICTED: nudC domain-containing protein 2 [Gossypium raimondii]
CotAD_65896	4.28	4.67	4.82	2.17	2.14	1.69	3.16	3.64	3.49	gi|823169103|ref|XP_012484116.1|PREDICTED: sec-independent protein translocase protein TATB, chloroplastic [Gossypium raimondii]	GO:0008565//protein transporter activity; GO:0005575//cellular_component; GO:0006810//transport; GO:0005886// plasma membrane;
CotAD_65912	0.52	0.57	0.38	0.84	0.8	0.94	2.36	2.28	2.44	gi|823156743|ref|XP_012478290.1|PREDICTED: receptor-like protein kinase FERONIA [Gossypium raimondii]	GO:0043167//ion binding; GO:0006464//cellular protein modification process; GO:0016301// kinase activity;
CotAD_65989	4.3	4.44	3.56	9.86	9	9.46	6.65	7.28	8.03	gi|823133023|ref|XP_012465393.1|PREDICTED: protein Simiate [Gossypium raimondii]
CotAD_66021	18.37	17.71	14.41	8.83	8.96	6.69	11.15	12.12	12.64	gi|823174997|ref|XP_012485963.1|PREDICTED: uncharacterized protein LOC105799781 [Gossypium raimondii]
CotAD_66129	5.67	5.48	6.1	13.37	11.93	12.68	16.69	19.03	18.04	gi|728820990|gb|KHG04083.1|hypothetical protein F383_29705 [Gossypium arboreum]	GO:0003677//DNA binding; GO:0004518//nuclease activity; GO:0006259//DNA metabolic process; GO:0006950// response to stress;
CotAD_66141	3.33	3.57	3.57	10.07	9.49	10.5	6.39	6.12	6.93	gi|823215269|ref|XP_012440391.1|PREDICTED: U-box domain-containing protein 19-like [Gossypium raimondii]	GO:0006464//cellular protein modification process; GO:0003674// molecular_function;
CotAD_66143	13.74	12.46	17.69	34.45	34.09	37.06	25.36	25.31	31.02	gi|823159163|ref|XP_012479411.1|PREDICTED: U4/U6 small nuclear ribonucleoprotein Prp31 [Gossypium raimondii]	GO:0005634//nucleus; GO:0022618//ribonucleoprotein complex assembly; GO:0006397// mRNA processing;
CotAD_66203	1.67	1.63	1.47	2.84	2.93	2.6	4.87	4.66	5.11	gi|823255071|ref|XP_012460186.1|PREDICTED: ribose-phosphate pyrophosphokinase 4 isoform X1 [Gossypium raimondii]	GO:0044281//small molecule metabolic process; GO:0043167//ion binding; GO:0034641//cellular nitrogen compound metabolic process; GO:0009058//biosynthetic process; GO:0003674// molecular_function;
CotAD_66210	3.71	3.89	2.87	1.32	1.21	1.34	1.1	1.04	1.28	gi|728836393|gb|KHG15836.1|putative rhamnose biosynthetic enzyme 1 -like protein [Gossypium arboreum]
CotAD_66213	9.7	9.35	11.43	4.39	4.74	5.45	6.53	5.43	5.89	gi|728841078|gb|KHG20521.1|Dual specificity protein kinase splA [Gossypium arboreum]	GO:0043167//ion binding; GO:0006464//cellular protein modification process; GO:0016301//kinase activity; GO:0003674// molecular_function;
CotAD_66243	3.34	3.46	3.13	1.05	1.04	1.12	2	1.96	1.77	gi|823212844|ref|XP_012439168.1|PREDICTED: L-type lectin-domain containing receptor kinase S.1 [Gossypium raimondii]	GO:0043167//ion binding; GO:0006464//cellular protein modification process; GO:0016301//kinase activity; GO:0003674// molecular_function;
CotAD_66333	3.29	3.36	3.64	6.88	6.69	8.12	8.45	8.31	7.72	gi|823135641|ref|XP_012467578.1|PREDICTED: probable BOI-related E3 ubiquitin-protein ligase 3 [Gossypium raimondii]	GO:0005634//nucleus; GO:0043167//ion binding; GO:0006464//cellular protein modification process; GO:0003674//molecular_function; GO:0006950// response to stress;
CotAD_66361	28.22	30.21	32.29	72.15	71.42	68.26	57.8	59.44	68.31	gi|372291544|ref|YP_005088421.1|hypothetical chloroplast RF1 (chloroplast) [Gossypium herbaceum subsp. africanum]
CotAD_66411	1.57	1.71	1.67	3.06	2.89	3.05	4.83	5.37	4.68	gi|728840811|gb|KHG20254.1|Phosphatase IMPL1, chloroplastic -like protein [Gossypium arboreum]	GO:0006629//lipid metabolic process;
CotAD_66635	4.05	4.2	4.59	7.26	7.81	8.54	8.58	9.7	9.62	gi|728819338|gb|KHG03148.1|putative acyl-activating enzyme 1, peroxisomal -like protein [Gossypium arboreum]	GO:0008150//biological_process; GO:0003674// molecular_function;
CotAD_66670	52.37	49.46	43.97	131.6	125.27	112.49	73.33	71.79	71.09	gi|728834367|gb|KHG13810.1|Protein translocase subunit SecA [Gossypium arboreum]
CotAD_66678	0.84	0.91	0.83	2.58	2.73	2.85	2.08	2.32	2.23	gi|823261599|ref|XP_012463535.1|PREDICTED: HD domain-containing protein 2 isoform X2 [Gossypium raimondii]
CotAD_66727	3.22	3.31	2.65	0.82	0.78	0.77	3.35	3.11	3.83	gi|763814559|gb|KJB81411.1|hypothetical protein B456_013G144200 [Gossypium raimondii]
CotAD_66783	12.25	11.32	15.73	5.47	5.58	4.19	6.26	6.32	8.24	gi|823246976|ref|XP_012456165.1|PREDICTED: hydroxyethylthiazole kinase [Gossypium raimondii]	GO:0044281//small molecule metabolic process; GO:0006790//sulfur compound metabolic process; GO:0034641//cellular nitrogen compound metabolic process; GO:0009058//biosynthetic process; GO:0016301// kinase activity;
CotAD_66888	1.27	1.15	1.81	4.05	4.21	4.4	5.04	4.67	5.17	gi|728807960|gb|KHF97952.1|putative inactive purple acid phosphatase 27 -like protein [Gossypium arboreum]	GO:0016791//phosphatase activity; GO:0043167// ion binding;
CotAD_66911	10.81	11.17	11.44	22.74	21.63	26.46	41.85	39.82	43.04	gi|823189740|ref|XP_012490929.1|PREDICTED: adrenodoxin-like protein, mitochondrial [Gossypium raimondii]	GO:0003674//molecular_function;
CotAD_66914	12.85	13.65	8.75	30.76	30.54	27.56	29.35	29.31	28.97	gi|823127009|ref|XP_012492159.1|PREDICTED: probable sodium/metabolite cotransporter BASS3, chloroplastic [Gossypium raimondii]	GO:0005575//cellular_component;
CotAD_66915	20.22	19.05	16.38	9.6	9.41	7.18	11.25	11.32	13.13	gi|823127011|ref|XP_012492166.1|PREDICTED: transcription factor IBH1-like [Gossypium raimondii]	GO:0003674//molecular_function;
CotAD_67018	6.07	5.71	8.41	11.14	11.21	13.71	18.13	18.57	14.78	gi|728827499|gb|KHG07217.1|Proteasome subunit alpha type-7 [Gossypium arboreum]	GO:0009056//catabolic process; GO:0043234//protein complex; GO:0008233//peptidase activity; GO:0005622// intracellular;
CotAD_67039	13.97	13.24	11.73	19.67	20.29	21.84	31.81	31.53	32.54	gi|823148779|ref|XP_012474273.1|PREDICTED: tetraspanin-8-like [Gossypium raimondii]	GO:0005575//cellular_component;
CotAD_67078	8.65	8.93	7.02	14.76	17.33	15.76	33.22	32.11	26.2	gi|728841562|gb|KHG21005.1|Elongation factor 2 [Gossypium arboreum]	GO:0003924//GTPase activity; GO:0043167// ion binding;
CotAD_67104	3.36	3.29	3.46	5.78	6.1	4.86	8.12	8.18	10.7	gi|728850834|gb|KHG30277.1|Histone deacetylase complex subunit SAP30 [Gossypium arboreum]	GO:0003674//molecular_function;
CotAD_67245	4.81	4.91	4.8	7.87	7.23	7.85	9.75	8.96	10.36	gi|728822014|gb|KHG04603.1|Trehalase [Gossypium arboreum]	GO:0005975//carbohydrate metabolic process; GO:0016798// hydrolase activity; // acting on glycosyl bonds;
CotAD_67323	5	5.01	3.76	9.27	10.04	8.17	10.03	11.59	10.87	gi|728826955|gb|KHG06971.1|15 kDa selenoprotein [Gossypium arboreum]
CotAD_67357	6.77	6.8	5.9	3.05	2.97	3.22	2.91	2.94	3.06	gi|728807229|gb|KHF97434.1|Laminin subunit alpha-2 [Gossypium arboreum]
CotAD_67378	315.72	289.5	410.82	382.78	449.94	417.86	1159.59	1057	1042.25	gi|728833210|gb|KHG12653.1|Chlorophyll a-b binding CP24 10A, chloroplastic [Gossypium arboreum]	GO:0006091//generation of precursor metabolites and energy; GO:0015979//photosynthesis; GO:0005575// cellular_component;
CotAD_67439	6.59	6.34	8.01	3.55	3.28	3.91	3.13	3.34	2.92	gi|728815970|gb|KHG02024.1|Ubiquitin fusion degradation 1 [Gossypium arboreum]
CotAD_67449	2.12	1.95	2.17	4.34	5.1	4.93	4.31	4.53	5.35	gi|823133282|ref|XP_012466387.1|PREDICTED: protein RADIALIS-like 5 [Gossypium raimondii]	GO:0003677//DNA binding;
CotAD_67495	6.02	6.28	4.41	8.21	7.82	9.5	10.98	12.43	11.84	gi|675824110|gb|AIL95865.1|SQUAMOSA promoter binding-like transcription factor [Gossypium hirsutum]	GO:0005634//nucleus; GO:0003677// DNA binding;
CotAD_67517	1.67	1.66	2.01	7.34	6.85	8.34	5.09	5.51	4.97	gi|823261536|ref|XP_012463503.1|PREDICTED: uncharacterized protein LOC105782942 [Gossypium raimondii]	GO:0008150//biological_process; GO:0043167//ion binding; GO:0016853// isomerase activity;
CotAD_67605	3.83	3.74	4.37	1.67	1.7	1.34	2.94	2.93	2.59	gi|763746642|gb|KJB14081.1|hypothetical protein B456_002G109800 [Gossypium raimondii]
CotAD_67644	7.17	6.67	7.64	14.24	13.85	16.55	12.17	12.16	13.2	gi|823254133|ref|XP_012459710.1|PREDICTED: dnaJ homolog subfamily B member 1-like [Gossypium raimondii]	GO:0051082//unfolded protein binding; GO:0006457// protein folding;
CotAD_67691	1.63	1.64	1.68	3.18	3.3	3.18	6.5	6.08	7.1	gi|823266665|ref|XP_012466033.1|PREDICTED: protein FAR1-RELATED SEQUENCE 1 [Gossypium raimondii]	GO:0034641//cellular nitrogen compound metabolic process; GO:0009058// biosynthetic process;
CotAD_67739	2.09	2.19	2.5	5.81	6.44	5.36	4.56	4.85	4.54	gi|823215000|ref|XP_012440263.1|PREDICTED: protein EXORDIUM-like 3 [Gossypium raimondii]
CotAD_67742	1.51	1.36	1.54	3.5	3.5	3.08	4.69	4.79	4.47	gi|728835192|gb|KHG14635.1|Exocyst complex component 5 -like protein [Gossypium arboreum]	GO:0016192//vesicle-mediated transport; GO:0005737// cytoplasm;
CotAD_67746	2.41	2.64	1.94	1.94	1.9	2.16	6.01	5.63	5.97	gi|728833069|gb|KHG12512.1|hypothetical protein F383_16648 [Gossypium arboreum]
CotAD_67761	2.06	2.23	2.31	3.31	3.44	3.12	5.11	4.47	5.06	gi|590640595|ref|XP_007029995.1|BTB-POZ and MATH domain 4 isoform 1 [Theobroma cacao]	GO:0003674//molecular_function;
CotAD_67973	2.65	2.84	2.22	1.67	1.79	1.91	5.11	5.46	6.14	gi|728820132|gb|KHG03591.1|YTH domain family protein 2 [Gossypium arboreum]
CotAD_67974	3.68	3.48	3.49	5.63	4.98	5.5	7.29	7.9	8.6	gi|823265440|ref|XP_012465455.1|PREDICTED: uncharacterized protein LOC105784198 [Gossypium raimondii]	GO:0004518//nuclease activity; GO:0003674// molecular_function;
CotAD_68030	2.67	2.61	2.43	4.69	4.43	4.2	6.2	6.42	7.3	gi|823182446|ref|XP_012488514.1|PREDICTED: DNA-directed RNA polymerases II, IV and V subunit 6A-like [Gossypium raimondii]	GO:0003677//DNA binding; GO:0016779//nucleotidyltransferase activity; GO:0043234//protein complex; GO:0034641//cellular nitrogen compound metabolic process; GO:0009058//biosynthetic process; GO:0005654// nucleoplasm;
CotAD_68110	2.48	2.29	3.3	7	6.96	6.2	7.52	8.17	8.79	gi|728837921|gb|KHG17364.1|Uncharacterized protein F383_22617 [Gossypium arboreum]
CotAD_68118	23.03	21.65	19.4	8.11	8.21	10.71	8.4	8.03	8.98	gi|823213418|ref|XP_012439453.1|PREDICTED: homeobox-leucine zipper protein HAT4-like [Gossypium raimondii]	GO:0005634//nucleus; GO:0003677//DNA binding; GO:0001071//nucleic acid binding transcription factor activity; GO:0034641//cellular nitrogen compound metabolic process; GO:0009058// biosynthetic process;
CotAD_68127	0.6	0.61	0.44	2.64	2.89	2.84	1.34	1.18	1.38	gi|823148547|ref|XP_012474173.1|PREDICTED: probable protein phosphatase 2C 44 [Gossypium raimondii]	GO:0016791//phosphatase activity; GO:0006464// cellular protein modification process;
CotAD_68154	8.75	9.5	5.81	13.14	14.28	13.14	17.34	17.62	22.01	gi|823164195|ref|XP_012482045.1|PREDICTED: ammonium transporter 1 member 1-like [Gossypium raimondii]	GO:0055085//transmembrane transport; GO:0022857//transmembrane transporter activity; GO:0005575// cellular_component;
[truncated: 164 more rows]
