# Supplementary material for: Transcriptome analysis of nitric oxide-responsive genes in upland cotton (Gossypium hirsutum)
Source: PLoS One. 2018 Mar 7;13(3):e0192367. doi: 10.1371/journal.pone.0192367 (PMC5841646; doi:10.1371/journal.pone.0192367)
Supplement: S6 Table — (XLSX) [file pone.0192367.s009.xlsx]

## Sheet: S6 Table
S6 Table. GO enrichment analysis by agriGO.
GO_acc	term_type	Term	queryitem	querytotal	refitem	reftotal	pvalue	FDR	entries	entries_ref
GO:0006412	P	translation	71	1256	1238	39347	4.2e-06	0.0061	// CotAD_46481 // CotAD_51515 // CotAD_49601 // CotAD_53928 // CotAD_29832 // CotAD_41632 // CotAD_44640 // CotAD_51648 // CotAD_12046 // CotAD_16767 // CotAD_51262 // CotAD_52804 // CotAD_63924 // CotAD_02873 // CotAD_63962 // CotAD_20847 // CotAD_38897 // CotAD_74138 // CotAD_44205 // CotAD_13931 // CotAD_20242 // CotAD_68861 // CotAD_63249 // CotAD_68805 // CotAD_74223 // CotAD_43133 // CotAD_…	// CotAD_51515 // CotAD_69882 // CotAD_02093 // CotAD_00440 // CotAD_72349 // CotAD_04087 // CotAD_55501 // CotAD_55502 // CotAD_12705 // CotAD_38931 // CotAD_35988 // CotAD_68374 // CotAD_20847 // CotAD_20846 // CotAD_21266 // CotAD_46798 // CotAD_55953 // CotAD_14440 // CotAD_14337 // CotAD_17421 // CotAD_39045 // CotAD_29411 // CotAD_14722 // CotAD_60227 // CotAD_19321 // CotAD_52777 // CotAD_…
GO:0018904	P	organic ether metabolic process	6	1256	53	39347	0.0068	0.71	// CotAD_06382 // CotAD_49608 // CotAD_73875 // CotAD_31368 // CotAD_62928 // CotAD_13368	// CotAD_40644 // CotAD_05108 // CotAD_48793 // CotAD_49608 // CotAD_28349 // CotAD_36535 // CotAD_34319 // CotAD_31368 // CotAD_20888 // CotAD_56650 // CotAD_63696 // CotAD_09199 // CotAD_05829 // CotAD_41320 // CotAD_46430 // CotAD_64336 // CotAD_13581 // CotAD_64095 // CotAD_73953 // CotAD_38352 // CotAD_24151 // CotAD_13368 // CotAD_51529 // CotAD_62928 // CotAD_11996 // CotAD_21193 // CotAD_…
GO:0044281	P	small molecule metabolic process	87	1256	2017	39347	0.0046	0.71	// CotAD_05674 // CotAD_20847 // CotAD_65461 // CotAD_09738 // CotAD_24988 // CotAD_13368 // CotAD_06675 // CotAD_24236 // CotAD_41194 // CotAD_71414 // CotAD_73875 // CotAD_62928 // CotAD_72812 // CotAD_13715 // CotAD_52391 // CotAD_39052 // CotAD_21501 // CotAD_17691 // CotAD_12272 // CotAD_66203 // CotAD_38186 // CotAD_26569 // CotAD_56192 // CotAD_26567 // CotAD_06698 // CotAD_20820 // CotAD_…	// CotAD_76595 // CotAD_31935 // CotAD_40831 // CotAD_04086 // CotAD_21755 // CotAD_08209 // CotAD_76913 // CotAD_14728 // CotAD_33443 // CotAD_26201 // CotAD_50488 // CotAD_00439 // CotAD_40636 // CotAD_09339 // CotAD_55182 // CotAD_76288 // CotAD_47361 // CotAD_60837 // CotAD_51199 // CotAD_30530 // CotAD_22926 // CotAD_53621 // CotAD_36216 // CotAD_23630 // CotAD_04423 // CotAD_38689 // CotAD_…
GO:0006662	P	glycerol ether metabolic process	6	1256	53	39347	0.0068	0.71	// CotAD_06382 // CotAD_49608 // CotAD_73875 // CotAD_31368 // CotAD_62928 // CotAD_13368	// CotAD_40644 // CotAD_05108 // CotAD_48793 // CotAD_49608 // CotAD_28349 // CotAD_36535 // CotAD_34319 // CotAD_31368 // CotAD_20888 // CotAD_56650 // CotAD_63696 // CotAD_09199 // CotAD_05829 // CotAD_41320 // CotAD_46430 // CotAD_64336 // CotAD_13581 // CotAD_64095 // CotAD_73953 // CotAD_38352 // CotAD_24151 // CotAD_13368 // CotAD_51529 // CotAD_62928 // CotAD_11996 // CotAD_21193 // CotAD_…
GO:0016052	P	carbohydrate catabolic process	18	1256	277	39347	0.004	0.71	// CotAD_58035 // CotAD_08787 // CotAD_03972 // CotAD_56464 // CotAD_31470 // CotAD_40314 // CotAD_58316 // CotAD_06729 // CotAD_06698 // CotAD_13052 // CotAD_14516 // CotAD_06855 // CotAD_24236 // CotAD_06675 // CotAD_36104 // CotAD_12272 // CotAD_17526 // CotAD_26499	// CotAD_07482 // CotAD_11226 // CotAD_27060 // CotAD_52093 // CotAD_18605 // CotAD_52412 // CotAD_56424 // CotAD_57611 // CotAD_18116 // CotAD_06675 // CotAD_60103 // CotAD_60022 // CotAD_71935 // CotAD_41035 // CotAD_34283 // CotAD_26840 // CotAD_46862 // CotAD_33911 // CotAD_33910 // CotAD_45878 // CotAD_06895 // CotAD_53568 // CotAD_24238 // CotAD_52771 // CotAD_36965 // CotAD_10418 // CotAD_…
GO:0019321	P	pentose metabolic process	5	1256	30	39347	0.0024	0.71	// CotAD_69191 // CotAD_76372 // CotAD_08787 // CotAD_12272 // CotAD_13052	// CotAD_60158 // CotAD_33782 // CotAD_48411 // CotAD_76372 // CotAD_69191 // CotAD_28261 // CotAD_44099 // CotAD_53253 // CotAD_04872 // CotAD_26511 // CotAD_56424 // CotAD_13052 // CotAD_04172 // CotAD_47361 // CotAD_71573 // CotAD_43053 // CotAD_08787 // CotAD_23660 // CotAD_59010 // CotAD_55359 // CotAD_60319 // CotAD_48112 // CotAD_14687 // CotAD_55921 // CotAD_18186 // CotAD_67509 // CotAD_…
GO:0042157	P	lipoprotein metabolic process	5	1256	37	39347	0.0062	0.71	// CotAD_46977 // CotAD_08215 // CotAD_01149 // CotAD_36504 // CotAD_01511	// CotAD_01511 // CotAD_28163 // CotAD_00956 // CotAD_11442 // CotAD_10675 // CotAD_01149 // CotAD_38937 // CotAD_57713 // CotAD_06517 // CotAD_75220 // CotAD_71933 // CotAD_45163 // CotAD_13911 // CotAD_20714 // CotAD_75221 // CotAD_73086 // CotAD_42944 // CotAD_14932 // CotAD_63657 // CotAD_17581 // CotAD_08945 // CotAD_41826 // CotAD_08825 // CotAD_41683 // CotAD_73184 // CotAD_46977 // CotAD_…
GO:0042158	P	lipoprotein biosynthetic process	5	1256	37	39347	0.0062	0.71	// CotAD_46977 // CotAD_08215 // CotAD_01149 // CotAD_36504 // CotAD_01511	// CotAD_01511 // CotAD_28163 // CotAD_00956 // CotAD_11442 // CotAD_10675 // CotAD_01149 // CotAD_38937 // CotAD_57713 // CotAD_06517 // CotAD_75220 // CotAD_71933 // CotAD_45163 // CotAD_13911 // CotAD_20714 // CotAD_75221 // CotAD_73086 // CotAD_42944 // CotAD_14932 // CotAD_63657 // CotAD_17581 // CotAD_08945 // CotAD_41826 // CotAD_08825 // CotAD_41683 // CotAD_73184 // CotAD_46977 // CotAD_…
GO:0006497	P	protein amino acid lipidation	5	1256	37	39347	0.0062	0.71	// CotAD_46977 // CotAD_08215 // CotAD_01149 // CotAD_36504 // CotAD_01511	// CotAD_01511 // CotAD_28163 // CotAD_00956 // CotAD_11442 // CotAD_10675 // CotAD_01149 // CotAD_38937 // CotAD_57713 // CotAD_06517 // CotAD_75220 // CotAD_71933 // CotAD_45163 // CotAD_13911 // CotAD_20714 // CotAD_75221 // CotAD_73086 // CotAD_42944 // CotAD_14932 // CotAD_63657 // CotAD_17581 // CotAD_08945 // CotAD_41826 // CotAD_08825 // CotAD_41683 // CotAD_73184 // CotAD_46977 // CotAD_…
GO:0044248	P	cellular catabolic process	43	1256	885	39347	0.0057	0.71	// CotAD_59437 // CotAD_54024 // CotAD_76030 // CotAD_58201 // CotAD_52391 // CotAD_05674 // CotAD_06698 // CotAD_56464 // CotAD_20820 // CotAD_18492 // CotAD_43974 // CotAD_06675 // CotAD_24236 // CotAD_27028 // CotAD_13052 // CotAD_40386 // CotAD_08787 // CotAD_13403 // CotAD_49161 // CotAD_32396 // CotAD_31470 // CotAD_06918 // CotAD_58316 // CotAD_35684 // CotAD_31749 // CotAD_21333 // CotAD_…	// CotAD_07482 // CotAD_30349 // CotAD_03454 // CotAD_53521 // CotAD_38934 // CotAD_05674 // CotAD_05672 // CotAD_20227 // CotAD_21262 // CotAD_24833 // CotAD_71935 // CotAD_26619 // CotAD_63125 // CotAD_19026 // CotAD_02058 // CotAD_26201 // CotAD_23464 // CotAD_07828 // CotAD_07829 // CotAD_52771 // CotAD_17124 // CotAD_18614 // CotAD_42537 // CotAD_69276 // CotAD_76288 // CotAD_53424 // CotAD_…
GO:0009056	P	catabolic process	52	1256	1045	39347	0.0016	0.71	// CotAD_59437 // CotAD_02284 // CotAD_54024 // CotAD_76030 // CotAD_58201 // CotAD_52391 // CotAD_05674 // CotAD_06698 // CotAD_56464 // CotAD_20820 // CotAD_03972 // CotAD_26499 // CotAD_18492 // CotAD_43974 // CotAD_06675 // CotAD_24236 // CotAD_17691 // CotAD_27028 // CotAD_13052 // CotAD_40386 // CotAD_08787 // CotAD_13403 // CotAD_49161 // CotAD_32396 // CotAD_31470 // CotAD_06918 // CotAD_…	// CotAD_07482 // CotAD_30349 // CotAD_34953 // CotAD_03454 // CotAD_53521 // CotAD_39551 // CotAD_38934 // CotAD_05674 // CotAD_05672 // CotAD_20227 // CotAD_21262 // CotAD_24833 // CotAD_71935 // CotAD_26619 // CotAD_63125 // CotAD_19026 // CotAD_02058 // CotAD_75732 // CotAD_26201 // CotAD_23464 // CotAD_07828 // CotAD_07829 // CotAD_52771 // CotAD_17124 // CotAD_18614 // CotAD_42537 // CotAD_…
GO:0009057	P	macromolecule catabolic process	32	1256	593	39347	0.0035	0.71	// CotAD_40314 // CotAD_54024 // CotAD_76030 // CotAD_58201 // CotAD_23263 // CotAD_06698 // CotAD_56464 // CotAD_59437 // CotAD_03972 // CotAD_26499 // CotAD_49161 // CotAD_06675 // CotAD_24236 // CotAD_36104 // CotAD_27028 // CotAD_13052 // CotAD_08787 // CotAD_31470 // CotAD_06918 // CotAD_58316 // CotAD_31599 // CotAD_06855 // CotAD_17526 // CotAD_58035 // CotAD_21333 // CotAD_02284 // CotAD_…	// CotAD_07482 // CotAD_39551 // CotAD_71935 // CotAD_63125 // CotAD_19026 // CotAD_02058 // CotAD_07829 // CotAD_52771 // CotAD_17124 // CotAD_18614 // CotAD_42537 // CotAD_76288 // CotAD_10470 // CotAD_10477 // CotAD_32447 // CotAD_57327 // CotAD_72691 // CotAD_56740 // CotAD_04657 // CotAD_51055 // CotAD_10974 // CotAD_33611 // CotAD_33653 // CotAD_49150 // CotAD_12977 // CotAD_03927 // CotAD_…
GO:0046474	P	glycerophospholipid biosynthetic process	5	1256	34	39347	0.0043	0.71	// CotAD_46977 // CotAD_01511 // CotAD_01149 // CotAD_12806 // CotAD_36504	// CotAD_28163 // CotAD_00956 // CotAD_11442 // CotAD_10675 // CotAD_01149 // CotAD_53707 // CotAD_38937 // CotAD_57713 // CotAD_12806 // CotAD_06517 // CotAD_75220 // CotAD_71933 // CotAD_76384 // CotAD_45163 // CotAD_13911 // CotAD_20714 // CotAD_75221 // CotAD_73086 // CotAD_26164 // CotAD_63657 // CotAD_17581 // CotAD_08945 // CotAD_41826 // CotAD_41683 // CotAD_46977 // CotAD_36504 // CotAD_…
GO:0045017	P	glycerolipid biosynthetic process	5	1256	34	39347	0.0043	0.71	// CotAD_46977 // CotAD_01511 // CotAD_01149 // CotAD_12806 // CotAD_36504	// CotAD_28163 // CotAD_00956 // CotAD_11442 // CotAD_10675 // CotAD_01149 // CotAD_53707 // CotAD_38937 // CotAD_57713 // CotAD_12806 // CotAD_06517 // CotAD_75220 // CotAD_71933 // CotAD_76384 // CotAD_45163 // CotAD_13911 // CotAD_20714 // CotAD_75221 // CotAD_73086 // CotAD_26164 // CotAD_63657 // CotAD_17581 // CotAD_08945 // CotAD_41826 // CotAD_41683 // CotAD_46977 // CotAD_36504 // CotAD_…
GO:0044282	P	small molecule catabolic process	15	1256	233	39347	0.0087	0.85	// CotAD_58035 // CotAD_08787 // CotAD_56464 // CotAD_31470 // CotAD_36108 // CotAD_58316 // CotAD_52391 // CotAD_06729 // CotAD_34211 // CotAD_06698 // CotAD_14516 // CotAD_06675 // CotAD_24236 // CotAD_12272 // CotAD_13052	// CotAD_07482 // CotAD_11226 // CotAD_15936 // CotAD_52093 // CotAD_56850 // CotAD_56424 // CotAD_15939 // CotAD_15938 // CotAD_30698 // CotAD_08322 // CotAD_06675 // CotAD_66251 // CotAD_60103 // CotAD_11386 // CotAD_60022 // CotAD_71935 // CotAD_41035 // CotAD_34283 // CotAD_16855 // CotAD_26840 // CotAD_33911 // CotAD_33910 // CotAD_23464 // CotAD_53568 // CotAD_24238 // CotAD_52771 // CotAD_…
GO:0034728	P	nucleosome organization	5	1256	157	39347	0.56	1	// CotAD_14881 // CotAD_09047 // CotAD_38818 // CotAD_42556 // CotAD_13066	// CotAD_24938 // CotAD_48650 // CotAD_03456 // CotAD_66437 // CotAD_38832 // CotAD_22542 // CotAD_03457 // CotAD_40930 // CotAD_38422 // CotAD_08529 // CotAD_23554 // CotAD_23712 // CotAD_23716 // CotAD_22705 // CotAD_63534 // CotAD_29551 // CotAD_37038 // CotAD_55626 // CotAD_08770 // CotAD_19024 // CotAD_54284 // CotAD_41135 // CotAD_60182 // CotAD_04778 // CotAD_35379 // CotAD_64905 // CotAD_…
GO:0051169	P	nuclear transport	7	1256	157	39347	0.24	1	// CotAD_40386 // CotAD_72812 // CotAD_58529 // CotAD_31749 // CotAD_05674 // CotAD_52879 // CotAD_17691	// CotAD_42133 // CotAD_36093 // CotAD_02852 // CotAD_57521 // CotAD_30530 // CotAD_05674 // CotAD_21262 // CotAD_20516 // CotAD_29093 // CotAD_26619 // CotAD_16856 // CotAD_19670 // CotAD_16696 // CotAD_07828 // CotAD_42628 // CotAD_35796 // CotAD_34572 // CotAD_37561 // CotAD_53423 // CotAD_25715 // CotAD_32201 // CotAD_23488 // CotAD_23489 // CotAD_51199 // CotAD_05818 // CotAD_29275 // CotAD_…
GO:0008104	P	protein localization	37	1256	838	39347	0.034	1	// CotAD_25767 // CotAD_27494 // CotAD_15932 // CotAD_08697 // CotAD_06457 // CotAD_05674 // CotAD_46390 // CotAD_29499 // CotAD_74960 // CotAD_06434 // CotAD_00057 // CotAD_08201 // CotAD_56210 // CotAD_48468 // CotAD_28602 // CotAD_34735 // CotAD_40386 // CotAD_13403 // CotAD_12638 // CotAD_31749 // CotAD_05743 // CotAD_05702 // CotAD_44997 // CotAD_21214 // CotAD_58462 // CotAD_72812 // CotAD_…	// CotAD_30349 // CotAD_65997 // CotAD_53380 // CotAD_03454 // CotAD_30835 // CotAD_13008 // CotAD_07894 // CotAD_37267 // CotAD_70153 // CotAD_38934 // CotAD_50779 // CotAD_46797 // CotAD_05674 // CotAD_05672 // CotAD_49937 // CotAD_21262 // CotAD_50776 // CotAD_47947 // CotAD_26619 // CotAD_20358 // CotAD_08201 // CotAD_33444 // CotAD_15932 // CotAD_71247 // CotAD_33442 // CotAD_39120 // CotAD_…
GO:0080090	P	regulation of primary metabolic process	64	1256	2587	39347	0.98	1	// CotAD_00115 // CotAD_01715 // CotAD_00131 // CotAD_49601 // CotAD_12236 // CotAD_64780 // CotAD_22231 // CotAD_26562 // CotAD_32451 // CotAD_51573 // CotAD_06531 // CotAD_22085 // CotAD_56017 // CotAD_16548 // CotAD_37224 // CotAD_09634 // CotAD_30694 // CotAD_29570 // CotAD_08464 // CotAD_71816 // CotAD_74946 // CotAD_25972 // CotAD_39755 // CotAD_62252 // CotAD_05908 // CotAD_44276 // CotAD_…	// CotAD_51516 // CotAD_31423 // CotAD_40835 // CotAD_57702 // CotAD_60902 // CotAD_56737 // CotAD_56631 // CotAD_56630 // CotAD_50778 // CotAD_31930 // CotAD_48570 // CotAD_55505 // CotAD_55509 // CotAD_49470 // CotAD_31075 // CotAD_49553 // CotAD_14727 // CotAD_14726 // CotAD_51999 // CotAD_23414 // CotAD_33440 // CotAD_04770 // CotAD_05680 // CotAD_05681 // CotAD_00431 // CotAD_51423 // CotAD_…
// CotAD_68032 // CotAD_46454 // CotAD_46605 // CotAD_74637 // CotAD_74635 // CotAD_70234 // CotAD_54655 // CotAD_54309 // CotAD_00272 // CotAD_01672 // CotAD_01671 // CotAD_70539 // CotAD_01675 // CotAD_10737 // CotAD_06825 // CotAD_04999 // CotAD_08402 // CotAD_08401 // CotAD_48804 // CotAD_68634 // CotAD_39002 // CotAD_27462 // CotAD_27466 // CotAD_60418 // CotAD_22796 // CotAD_75120 // CotAD_…
GO:0019222	P	regulation of metabolic process	65	1256	2668	39347	0.99	1	// CotAD_00115 // CotAD_01715 // CotAD_00131 // CotAD_49601 // CotAD_12236 // CotAD_64780 // CotAD_22231 // CotAD_26562 // CotAD_32451 // CotAD_51573 // CotAD_06531 // CotAD_22085 // CotAD_56017 // CotAD_16548 // CotAD_37224 // CotAD_09634 // CotAD_30694 // CotAD_29570 // CotAD_08464 // CotAD_71816 // CotAD_74946 // CotAD_25972 // CotAD_39755 // CotAD_62252 // CotAD_05908 // CotAD_44276 // CotAD_…	// CotAD_51516 // CotAD_31423 // CotAD_40835 // CotAD_57702 // CotAD_60902 // CotAD_56737 // CotAD_56631 // CotAD_56630 // CotAD_50778 // CotAD_31930 // CotAD_48570 // CotAD_55505 // CotAD_55509 // CotAD_49470 // CotAD_31075 // CotAD_49553 // CotAD_14727 // CotAD_14726 // CotAD_51999 // CotAD_23414 // CotAD_33440 // CotAD_04770 // CotAD_05680 // CotAD_05681 // CotAD_00431 // CotAD_51423 // CotAD_…
// CotAD_39615 // CotAD_00536 // CotAD_13769 // CotAD_56336 // CotAD_72798 // CotAD_72799 // CotAD_13762 // CotAD_72797 // CotAD_13760 // CotAD_16784 // CotAD_72821 // CotAD_68965 // CotAD_67270 // CotAD_35042 // CotAD_34207 // CotAD_48489 // CotAD_16999 // CotAD_67124 // CotAD_17065 // CotAD_68567 // CotAD_18735 // CotAD_45771 // CotAD_16510 // CotAD_47738 // CotAD_69188 // CotAD_73374 // CotAD_…
GO:0007154	P	cell communication	5	1256	309	39347	0.97	1	// CotAD_72338 // CotAD_02626 // CotAD_08037 // CotAD_01226 // CotAD_59284	// CotAD_40058 // CotAD_40059 // CotAD_49454 // CotAD_07077 // CotAD_28564 // CotAD_00322 // CotAD_24323 // CotAD_16053 // CotAD_28565 // CotAD_20293 // CotAD_33202 // CotAD_35166 // CotAD_49452 // CotAD_43603 // CotAD_60560 // CotAD_75719 // CotAD_46416 // CotAD_28574 // CotAD_55032 // CotAD_32975 // CotAD_28571 // CotAD_28570 // CotAD_28572 // CotAD_66339 // CotAD_19029 // CotAD_55401 // CotAD_…
GO:0006470	P	protein amino acid dephosphorylation	11	1256	169	39347	0.021	1	// CotAD_72285 // CotAD_09702 // CotAD_03793 // CotAD_24101 // CotAD_00293 // CotAD_57554 // CotAD_31151 // CotAD_52768 // CotAD_49132 // CotAD_04324 // CotAD_03328	// CotAD_41014 // CotAD_07954 // CotAD_33981 // CotAD_53383 // CotAD_36091 // CotAD_40056 // CotAD_50803 // CotAD_46665 // CotAD_17456 // CotAD_25131 // CotAD_15257 // CotAD_18886 // CotAD_72660 // CotAD_71770 // CotAD_70205 // CotAD_48009 // CotAD_35568 // CotAD_39701 // CotAD_09484 // CotAD_75793 // CotAD_45905 // CotAD_00432 // CotAD_54524 // CotAD_02538 // CotAD_01629 // CotAD_05817 // CotAD_…
GO:0009451	P	RNA modification	6	1256	86	39347	0.058	1	// CotAD_13270 // CotAD_37647 // CotAD_41976 // CotAD_28101 // CotAD_61615 // CotAD_34756	// CotAD_33919 // CotAD_50489 // CotAD_32267 // CotAD_34756 // CotAD_27337 // CotAD_26064 // CotAD_01748 // CotAD_12876 // CotAD_06285 // CotAD_02829 // CotAD_21192 // CotAD_32948 // CotAD_72292 // CotAD_05536 // CotAD_06077 // CotAD_01539 // CotAD_12275 // CotAD_02325 // CotAD_05795 // CotAD_53827 // CotAD_59515 // CotAD_42847 // CotAD_64541 // CotAD_33745 // CotAD_60001 // CotAD_64380 // CotAD_…
GO:0009166	P	nucleotide catabolic process	14	1256	251	39347	0.033	1	// CotAD_40386 // CotAD_72812 // CotAD_13403 // CotAD_32396 // CotAD_20820 // CotAD_58529 // CotAD_35684 // CotAD_31749 // CotAD_36835 // CotAD_05674 // CotAD_52879 // CotAD_43974 // CotAD_17691 // CotAD_18492	// CotAD_30349 // CotAD_35268 // CotAD_28149 // CotAD_42133 // CotAD_03454 // CotAD_36093 // CotAD_02852 // CotAD_57521 // CotAD_38934 // CotAD_30530 // CotAD_05674 // CotAD_02913 // CotAD_05672 // CotAD_21262 // CotAD_20516 // CotAD_26619 // CotAD_16856 // CotAD_19670 // CotAD_19671 // CotAD_26201 // CotAD_07828 // CotAD_73886 // CotAD_74660 // CotAD_01153 // CotAD_05489 // CotAD_39454 // CotAD_…
GO:0044283	P	small molecule biosynthetic process	17	1256	575	39347	0.66	1	// CotAD_38081 // CotAD_28057 // CotAD_60911 // CotAD_04241 // CotAD_29356 // CotAD_55813 // CotAD_74297 // CotAD_66783 // CotAD_71414 // CotAD_14894 // CotAD_62105 // CotAD_04520 // CotAD_21501 // CotAD_31761 // CotAD_73166 // CotAD_45481 // CotAD_09738	// CotAD_07482 // CotAD_02184 // CotAD_31935 // CotAD_40681 // CotAD_28474 // CotAD_04086 // CotAD_73302 // CotAD_73300 // CotAD_28042 // CotAD_62937 // CotAD_71833 // CotAD_76913 // CotAD_02699 // CotAD_14728 // CotAD_76503 // CotAD_59934 // CotAD_09330 // CotAD_18755 // CotAD_02869 // CotAD_35467 // CotAD_28971 // CotAD_07820 // CotAD_13171 // CotAD_58498 // CotAD_32445 // CotAD_18536 // CotAD_…
GO:0015979	P	photosynthesis	10	1256	192	39347	0.091	1	// CotAD_27626 // CotAD_10554 // CotAD_01990 // CotAD_48412 // CotAD_14460 // CotAD_54732 // CotAD_05667 // CotAD_06777 // CotAD_20919 // CotAD_06775	// CotAD_13001 // CotAD_50265 // CotAD_29871 // CotAD_59470 // CotAD_45609 // CotAD_37301 // CotAD_28473 // CotAD_54998 // CotAD_21185 // CotAD_45362 // CotAD_28478 // CotAD_28479 // CotAD_23321 // CotAD_48782 // CotAD_39511 // CotAD_30158 // CotAD_39512 // CotAD_72067 // CotAD_32052 // CotAD_60346 // CotAD_41527 // CotAD_54729 // CotAD_06777 // CotAD_06776 // CotAD_06775 // CotAD_48991 // CotAD_…
GO:0007017	P	microtubule-based process	10	1256	304	39347	0.51	1	// CotAD_70004 // CotAD_13406 // CotAD_32396 // CotAD_37485 // CotAD_36835 // CotAD_18492 // CotAD_30691 // CotAD_64164 // CotAD_03158 // CotAD_21988	// CotAD_15934 // CotAD_69614 // CotAD_66532 // CotAD_24529 // CotAD_41835 // CotAD_24245 // CotAD_66002 // CotAD_20467 // CotAD_67969 // CotAD_04561 // CotAD_75962 // CotAD_50470 // CotAD_44883 // CotAD_28263 // CotAD_51046 // CotAD_08325 // CotAD_43962 // CotAD_22771 // CotAD_67319 // CotAD_48760 // CotAD_53251 // CotAD_60589 // CotAD_39515 // CotAD_52067 // CotAD_63248 // CotAD_39516 // CotAD_…
GO:0071554	P	cell wall organization or biogenesis	8	1256	372	39347	0.91	1	// CotAD_56073 // CotAD_26499 // CotAD_40314 // CotAD_06769 // CotAD_57574 // CotAD_09055 // CotAD_14166 // CotAD_39409	// CotAD_00326 // CotAD_00327 // CotAD_00325 // CotAD_08582 // CotAD_27058 // CotAD_46416 // CotAD_13486 // CotAD_04774 // CotAD_75313 // CotAD_27334 // CotAD_35505 // CotAD_26578 // CotAD_17370 // CotAD_15794 // CotAD_64710 // CotAD_32591 // CotAD_11175 // CotAD_13392 // CotAD_39341 // CotAD_52494 // CotAD_39462 // CotAD_10617 // CotAD_05257 // CotAD_26989 // CotAD_34549 // CotAD_38569 // CotAD_…
GO:0051716	P	cellular response to stimulus	6	1256	238	39347	0.77	1	// CotAD_10942 // CotAD_26393 // CotAD_00145 // CotAD_57567 // CotAD_76937 // CotAD_58404	// CotAD_69133 // CotAD_01784 // CotAD_24320 // CotAD_37788 // CotAD_68272 // CotAD_24084 // CotAD_60827 // CotAD_61697 // CotAD_06869 // CotAD_46495 // CotAD_42030 // CotAD_42234 // CotAD_62932 // CotAD_15529 // CotAD_71937 // CotAD_38504 // CotAD_67990 // CotAD_75168 // CotAD_50101 // CotAD_33509 // CotAD_61432 // CotAD_48844 // CotAD_21770 // CotAD_16334 // CotAD_00145 // CotAD_50901 // CotAD_…
GO:0070727	P	cellular macromolecule localization	30	1256	626	39347	0.021	1	// CotAD_25767 // CotAD_27494 // CotAD_15932 // CotAD_08697 // CotAD_06457 // CotAD_05674 // CotAD_46390 // CotAD_29499 // CotAD_74960 // CotAD_06434 // CotAD_56210 // CotAD_28602 // CotAD_34735 // CotAD_40386 // CotAD_12638 // CotAD_31749 // CotAD_05743 // CotAD_05702 // CotAD_44997 // CotAD_21214 // CotAD_72812 // CotAD_58529 // CotAD_61750 // CotAD_19931 // CotAD_50795 // CotAD_74493 // CotAD_…	// CotAD_53380 // CotAD_30835 // CotAD_13008 // CotAD_07894 // CotAD_37267 // CotAD_70153 // CotAD_46797 // CotAD_05674 // CotAD_62218 // CotAD_49937 // CotAD_21262 // CotAD_26619 // CotAD_33444 // CotAD_15932 // CotAD_71247 // CotAD_33442 // CotAD_39120 // CotAD_07828 // CotAD_20113 // CotAD_69100 // CotAD_44815 // CotAD_49554 // CotAD_02852 // CotAD_55134 // CotAD_23488 // CotAD_23489 // CotAD_…
GO:0000160	P	two-component signal transduction system (phosphorelay)	5	1256	156	39347	0.56	1	// CotAD_00234 // CotAD_01715 // CotAD_69351 // CotAD_12236 // CotAD_51573	// CotAD_68994 // CotAD_13007 // CotAD_03214 // CotAD_56630 // CotAD_18889 // CotAD_45686 // CotAD_16617 // CotAD_72417 // CotAD_09563 // CotAD_09562 // CotAD_10967 // CotAD_63739 // CotAD_51999 // CotAD_23414 // CotAD_38337 // CotAD_34288 // CotAD_07644 // CotAD_23883 // CotAD_10419 // CotAD_41139 // CotAD_11652 // CotAD_43677 // CotAD_54422 // CotAD_58277 // CotAD_57196 // CotAD_02900 // CotAD_…
GO:0070647	P	protein modification by small protein conjugation or removal	5	1256	169	39347	0.63	1	// CotAD_56878 // CotAD_08761 // CotAD_66141 // CotAD_33045 // CotAD_65787	// CotAD_18529 // CotAD_31548 // CotAD_50119 // CotAD_30718 // CotAD_33563 // CotAD_76292 // CotAD_40934 // CotAD_33564 // CotAD_11867 // CotAD_37303 // CotAD_18445 // CotAD_05862 // CotAD_24831 // CotAD_05861 // CotAD_25036 // CotAD_25035 // CotAD_66141 // CotAD_21661 // CotAD_15125 // CotAD_57845 // CotAD_42630 // CotAD_24489 // CotAD_56028 // CotAD_71657 // CotAD_00455 // CotAD_57327 // CotAD_…
GO:0055085	P	transmembrane transport	35	1256	1435	39347	0.96	1	// CotAD_69226 // CotAD_37681 // CotAD_08798 // CotAD_34272 // CotAD_03056 // CotAD_56672 // CotAD_37244 // CotAD_20794 // CotAD_31711 // CotAD_20820 // CotAD_60104 // CotAD_64704 // CotAD_71387 // CotAD_71816 // CotAD_17530 // CotAD_50492 // CotAD_45892 // CotAD_24988 // CotAD_13602 // CotAD_38318 // CotAD_21604 // CotAD_10487 // CotAD_41258 // CotAD_24605 // CotAD_49738 // CotAD_43095 // CotAD_…	// CotAD_76595 // CotAD_41831 // CotAD_05777 // CotAD_05578 // CotAD_30405 // CotAD_33687 // CotAD_54852 // CotAD_19028 // CotAD_26595 // CotAD_45892 // CotAD_41342 // CotAD_23304 // CotAD_56180 // CotAD_47360 // CotAD_29001 // CotAD_76282 // CotAD_51356 // CotAD_56745 // CotAD_59164 // CotAD_04795 // CotAD_15415 // CotAD_76600 // CotAD_25499 // CotAD_25498 // CotAD_12488 // CotAD_62058 // CotAD_…
GO:0032446	P	protein modification by small protein conjugation	5	1256	169	39347	0.63	1	// CotAD_56878 // CotAD_08761 // CotAD_66141 // CotAD_33045 // CotAD_65787	// CotAD_18529 // CotAD_31548 // CotAD_50119 // CotAD_30718 // CotAD_33563 // CotAD_76292 // CotAD_40934 // CotAD_33564 // CotAD_11867 // CotAD_37303 // CotAD_18445 // CotAD_05862 // CotAD_24831 // CotAD_05861 // CotAD_25036 // CotAD_25035 // CotAD_66141 // CotAD_21661 // CotAD_15125 // CotAD_57845 // CotAD_42630 // CotAD_24489 // CotAD_56028 // CotAD_71657 // CotAD_00455 // CotAD_57327 // CotAD_…
GO:0009199	P	ribonucleoside triphosphate metabolic process	19	1256	401	39347	0.06	1	// CotAD_18492 // CotAD_40386 // CotAD_72812 // CotAD_13403 // CotAD_43974 // CotAD_50492 // CotAD_32396 // CotAD_43095 // CotAD_20820 // CotAD_58529 // CotAD_35684 // CotAD_31749 // CotAD_36835 // CotAD_05674 // CotAD_24988 // CotAD_31711 // CotAD_17691 // CotAD_52879 // CotAD_17530	// CotAD_55138 // CotAD_40831 // CotAD_38934 // CotAD_05674 // CotAD_28470 // CotAD_05672 // CotAD_21262 // CotAD_38938 // CotAD_26619 // CotAD_26201 // CotAD_07828 // CotAD_17274 // CotAD_53423 // CotAD_23488 // CotAD_23489 // CotAD_51199 // CotAD_05818 // CotAD_30530 // CotAD_74792 // CotAD_49987 // CotAD_71846 // CotAD_17690 // CotAD_17691 // CotAD_28471 // CotAD_71636 // CotAD_65443 // CotAD_…
GO:0006073	P	cellular glucan metabolic process	5	1256	235	39347	0.87	1	// CotAD_39409 // CotAD_31769 // CotAD_10037 // CotAD_71434 // CotAD_61556	// CotAD_17595 // CotAD_17594 // CotAD_19832 // CotAD_23417 // CotAD_23415 // CotAD_19831 // CotAD_34066 // CotAD_10202 // CotAD_57522 // CotAD_51367 // CotAD_64355 // CotAD_62834 // CotAD_64356 // CotAD_71836 // CotAD_74973 // CotAD_04892 // CotAD_24232 // CotAD_08442 // CotAD_28406 // CotAD_57212 // CotAD_56339 // CotAD_61788 // CotAD_13481 // CotAD_42539 // CotAD_35508 // CotAD_24033 // CotAD_…
GO:0033036	P	macromolecule localization	38	1256	926	39347	0.076	1	// CotAD_25767 // CotAD_27494 // CotAD_15932 // CotAD_08697 // CotAD_06457 // CotAD_05674 // CotAD_46390 // CotAD_29499 // CotAD_23483 // CotAD_06434 // CotAD_00057 // CotAD_08201 // CotAD_56210 // CotAD_74960 // CotAD_48468 // CotAD_28602 // CotAD_34735 // CotAD_40386 // CotAD_13403 // CotAD_12638 // CotAD_31749 // CotAD_05743 // CotAD_05702 // CotAD_44997 // CotAD_21214 // CotAD_58462 // CotAD_…	// CotAD_30349 // CotAD_65997 // CotAD_53380 // CotAD_03454 // CotAD_30835 // CotAD_13008 // CotAD_07894 // CotAD_37267 // CotAD_70153 // CotAD_38934 // CotAD_50779 // CotAD_46797 // CotAD_05674 // CotAD_05672 // CotAD_35989 // CotAD_21262 // CotAD_50776 // CotAD_47947 // CotAD_26619 // CotAD_20358 // CotAD_08201 // CotAD_33444 // CotAD_15932 // CotAD_71247 // CotAD_33442 // CotAD_39120 // CotAD_…
GO:0019725	P	cellular homeostasis	10	1256	284	39347	0.42	1	// CotAD_06382 // CotAD_03266 // CotAD_55302 // CotAD_70741 // CotAD_54212 // CotAD_49608 // CotAD_73875 // CotAD_31368 // CotAD_62928 // CotAD_13368	// CotAD_64852 // CotAD_02613 // CotAD_40644 // CotAD_48793 // CotAD_00687 // CotAD_46073 // CotAD_09590 // CotAD_36886 // CotAD_64407 // CotAD_64059 // CotAD_51058 // CotAD_57614 // CotAD_30652 // CotAD_58249 // CotAD_43527 // CotAD_04890 // CotAD_64408 // CotAD_02919 // CotAD_54577 // CotAD_53313 // CotAD_33284 // CotAD_60024 // CotAD_21666 // CotAD_66335 // CotAD_12966 // CotAD_70443 // CotAD_…
GO:0009205	P	purine ribonucleoside triphosphate metabolic process	19	1256	401	39347	0.06	1	// CotAD_18492 // CotAD_40386 // CotAD_72812 // CotAD_13403 // CotAD_43974 // CotAD_50492 // CotAD_32396 // CotAD_43095 // CotAD_20820 // CotAD_58529 // CotAD_35684 // CotAD_31749 // CotAD_36835 // CotAD_05674 // CotAD_24988 // CotAD_31711 // CotAD_17691 // CotAD_52879 // CotAD_17530	// CotAD_55138 // CotAD_40831 // CotAD_38934 // CotAD_05674 // CotAD_28470 // CotAD_05672 // CotAD_21262 // CotAD_38938 // CotAD_26619 // CotAD_26201 // CotAD_07828 // CotAD_17274 // CotAD_53423 // CotAD_23488 // CotAD_23489 // CotAD_51199 // CotAD_05818 // CotAD_30530 // CotAD_74792 // CotAD_49987 // CotAD_71846 // CotAD_17690 // CotAD_17691 // CotAD_28471 // CotAD_71636 // CotAD_65443 // CotAD_…
GO:0046039	P	GTP metabolic process	13	1256	258	39347	0.074	1	// CotAD_40386 // CotAD_72812 // CotAD_13403 // CotAD_32396 // CotAD_58529 // CotAD_35684 // CotAD_31749 // CotAD_36835 // CotAD_05674 // CotAD_52879 // CotAD_43974 // CotAD_17691 // CotAD_18492	// CotAD_30349 // CotAD_35268 // CotAD_28149 // CotAD_42133 // CotAD_03454 // CotAD_36093 // CotAD_02852 // CotAD_57521 // CotAD_38934 // CotAD_30530 // CotAD_05674 // CotAD_02913 // CotAD_05672 // CotAD_21262 // CotAD_20516 // CotAD_38938 // CotAD_26619 // CotAD_16856 // CotAD_19670 // CotAD_19671 // CotAD_26201 // CotAD_07828 // CotAD_73886 // CotAD_74660 // CotAD_01153 // CotAD_05489 // CotAD_…
GO:0006818	P	hydrogen transport	10	1256	232	39347	0.21	1	// CotAD_50492 // CotAD_43066 // CotAD_08798 // CotAD_20820 // CotAD_43095 // CotAD_37244 // CotAD_24988 // CotAD_31711 // CotAD_26228 // CotAD_17530	// CotAD_09879 // CotAD_55138 // CotAD_24249 // CotAD_65983 // CotAD_08871 // CotAD_63809 // CotAD_66535 // CotAD_28498 // CotAD_28470 // CotAD_64354 // CotAD_46492 // CotAD_08321 // CotAD_53495 // CotAD_56330 // CotAD_74279 // CotAD_62345 // CotAD_19022 // CotAD_15230 // CotAD_64486 // CotAD_43834 // CotAD_24988 // CotAD_73371 // CotAD_67252 // CotAD_32077 // CotAD_62442 // CotAD_19475 // CotAD_…
GO:0006281	P	DNA repair	6	1256	233	39347	0.76	1	// CotAD_10942 // CotAD_26393 // CotAD_00145 // CotAD_57567 // CotAD_76937 // CotAD_58404	// CotAD_69133 // CotAD_01784 // CotAD_24320 // CotAD_37788 // CotAD_68272 // CotAD_24084 // CotAD_60827 // CotAD_61697 // CotAD_06869 // CotAD_46495 // CotAD_42030 // CotAD_42234 // CotAD_62932 // CotAD_15529 // CotAD_71937 // CotAD_38504 // CotAD_67990 // CotAD_75168 // CotAD_50101 // CotAD_33509 // CotAD_61432 // CotAD_48844 // CotAD_21770 // CotAD_16334 // CotAD_00145 // CotAD_50901 // CotAD_…
GO:0060255	P	regulation of macromolecule metabolic process	65	1256	2604	39347	0.98	1	// CotAD_00115 // CotAD_01715 // CotAD_00131 // CotAD_49601 // CotAD_12236 // CotAD_64780 // CotAD_22231 // CotAD_26562 // CotAD_32451 // CotAD_51573 // CotAD_06531 // CotAD_22085 // CotAD_56017 // CotAD_16548 // CotAD_37224 // CotAD_09634 // CotAD_30694 // CotAD_29570 // CotAD_08464 // CotAD_71816 // CotAD_74946 // CotAD_25972 // CotAD_39755 // CotAD_62252 // CotAD_05908 // CotAD_44276 // CotAD_…	// CotAD_51516 // CotAD_31423 // CotAD_40835 // CotAD_57702 // CotAD_60902 // CotAD_56737 // CotAD_56631 // CotAD_56630 // CotAD_50778 // CotAD_31930 // CotAD_48570 // CotAD_55505 // CotAD_55509 // CotAD_49470 // CotAD_31075 // CotAD_49553 // CotAD_14727 // CotAD_14726 // CotAD_51999 // CotAD_23414 // CotAD_33440 // CotAD_04770 // CotAD_05680 // CotAD_05681 // CotAD_00431 // CotAD_51423 // CotAD_…
// CotAD_53545 // CotAD_61763 // CotAD_61090 // CotAD_06590 // CotAD_32351 // CotAD_52892 // CotAD_24462 // CotAD_34914 // CotAD_24468 // CotAD_73996 // CotAD_70008 // CotAD_00235 // CotAD_68031 // CotAD_68032 // CotAD_46454 // CotAD_46605 // CotAD_74637 // CotAD_74635 // CotAD_70234 // CotAD_54655 // CotAD_54309 // CotAD_00272 // CotAD_01672 // CotAD_01671 // CotAD_70539 // CotAD_01675 // CotAD_…
GO:0046034	P	ATP metabolic process	6	1256	143	39347	0.31	1	// CotAD_50492 // CotAD_43095 // CotAD_24988 // CotAD_31711 // CotAD_20820 // CotAD_17530	// CotAD_09879 // CotAD_55138 // CotAD_65983 // CotAD_40831 // CotAD_28470 // CotAD_64354 // CotAD_46492 // CotAD_44769 // CotAD_74279 // CotAD_62527 // CotAD_24988 // CotAD_32077 // CotAD_62442 // CotAD_19475 // CotAD_46302 // CotAD_26265 // CotAD_48780 // CotAD_41353 // CotAD_76122 // CotAD_57400 // CotAD_75622 // CotAD_49987 // CotAD_62042 // CotAD_70063 // CotAD_35474 // CotAD_42632 // CotAD_…
GO:0006952	P	defense response	7	1256	621	39347	1	1	// CotAD_62775 // CotAD_41095 // CotAD_35704 // CotAD_05179 // CotAD_14502 // CotAD_38481 // CotAD_18824	// CotAD_40833 // CotAD_54126 // CotAD_05571 // CotAD_39198 // CotAD_29419 // CotAD_57049 // CotAD_63331 // CotAD_63334 // CotAD_63335 // CotAD_07171 // CotAD_35768 // CotAD_45860 // CotAD_63909 // CotAD_02147 // CotAD_54796 // CotAD_63901 // CotAD_63900 // CotAD_63903 // CotAD_41473 // CotAD_63905 // CotAD_63904 // CotAD_20430 // CotAD_20431 // CotAD_34142 // CotAD_21120 // CotAD_21123 // CotAD_…
GO:0006605	P	protein targeting	5	1256	83	39347	0.13	1	// CotAD_19931 // CotAD_06457 // CotAD_21214 // CotAD_34735 // CotAD_12638	// CotAD_16283 // CotAD_21214 // CotAD_06447 // CotAD_05415 // CotAD_49740 // CotAD_35643 // CotAD_36293 // CotAD_38551 // CotAD_72999 // CotAD_06457 // CotAD_05550 // CotAD_32081 // CotAD_11292 // CotAD_62811 // CotAD_30376 // CotAD_05614 // CotAD_29093 // CotAD_21644 // CotAD_23963 // CotAD_16810 // CotAD_15350 // CotAD_73779 // CotAD_76816 // CotAD_09466 // CotAD_31409 // CotAD_33442 // CotAD_…
GO:0045184	P	establishment of protein localization	34	1256	789	39347	0.053	1	// CotAD_25767 // CotAD_27494 // CotAD_15932 // CotAD_08697 // CotAD_06457 // CotAD_05674 // CotAD_46390 // CotAD_74960 // CotAD_06434 // CotAD_00057 // CotAD_08201 // CotAD_56210 // CotAD_48468 // CotAD_28602 // CotAD_34735 // CotAD_40386 // CotAD_13403 // CotAD_12638 // CotAD_31749 // CotAD_05743 // CotAD_05702 // CotAD_44997 // CotAD_21214 // CotAD_72812 // CotAD_58529 // CotAD_61750 // CotAD_…	// CotAD_30349 // CotAD_65997 // CotAD_03454 // CotAD_30835 // CotAD_13008 // CotAD_07894 // CotAD_37267 // CotAD_70153 // CotAD_38934 // CotAD_50779 // CotAD_46797 // CotAD_05674 // CotAD_05672 // CotAD_49937 // CotAD_21262 // CotAD_50776 // CotAD_47947 // CotAD_26619 // CotAD_20358 // CotAD_08201 // CotAD_33444 // CotAD_15932 // CotAD_71247 // CotAD_33442 // CotAD_39120 // CotAD_52774 // CotAD_…
GO:0030163	P	protein catabolic process	14	1256	304	39347	0.11	1	// CotAD_76030 // CotAD_54024 // CotAD_06918 // CotAD_27028 // CotAD_02284 // CotAD_32612 // CotAD_58201 // CotAD_31599 // CotAD_21333 // CotAD_49161 // CotAD_59437 // CotAD_23263 // CotAD_32071 // CotAD_67018	// CotAD_15935 // CotAD_09785 // CotAD_10567 // CotAD_70808 // CotAD_45282 // CotAD_32518 // CotAD_76115 // CotAD_39551 // CotAD_51747 // CotAD_68160 // CotAD_45479 // CotAD_45478 // CotAD_46256 // CotAD_71545 // CotAD_45477 // CotAD_66123 // CotAD_30633 // CotAD_23609 // CotAD_60452 // CotAD_06170 // CotAD_63125 // CotAD_52238 // CotAD_19026 // CotAD_02058 // CotAD_01251 // CotAD_39459 // CotAD_…
GO:0043436	P	oxoacid metabolic process	32	1256	888	39347	0.27	1	// CotAD_26569 // CotAD_58990 // CotAD_26567 // CotAD_19313 // CotAD_20847 // CotAD_65461 // CotAD_09738 // CotAD_60911 // CotAD_55813 // CotAD_22914 // CotAD_68805 // CotAD_36108 // CotAD_04241 // CotAD_45481 // CotAD_41194 // CotAD_51392 // CotAD_29356 // CotAD_74297 // CotAD_23788 // CotAD_71414 // CotAD_14894 // CotAD_24960 // CotAD_31761 // CotAD_73166 // CotAD_53859 // CotAD_34290 // CotAD_…	// CotAD_07482 // CotAD_02184 // CotAD_40681 // CotAD_30573 // CotAD_28474 // CotAD_15018 // CotAD_73302 // CotAD_73300 // CotAD_28042 // CotAD_62937 // CotAD_71833 // CotAD_08209 // CotAD_76913 // CotAD_14728 // CotAD_39045 // CotAD_13483 // CotAD_45038 // CotAD_59934 // CotAD_23464 // CotAD_35509 // CotAD_02869 // CotAD_18619 // CotAD_00439 // CotAD_28971 // CotAD_33266 // CotAD_55182 // CotAD_…
GO:0046486	P	glycerolipid metabolic process	7	1256	148	39347	0.2	1	// CotAD_66411 // CotAD_01511 // CotAD_01149 // CotAD_46977 // CotAD_12806 // CotAD_36504 // CotAD_32179	// CotAD_46311 // CotAD_46315 // CotAD_71082 // CotAD_10675 // CotAD_03050 // CotAD_02503 // CotAD_28708 // CotAD_53707 // CotAD_38937 // CotAD_13559 // CotAD_62922 // CotAD_17988 // CotAD_33856 // CotAD_71933 // CotAD_45163 // CotAD_46712 // CotAD_49273 // CotAD_76614 // CotAD_08351 // CotAD_40680 // CotAD_53564 // CotAD_07793 // CotAD_32179 // CotAD_00329 // CotAD_16692 // CotAD_41826 // CotAD_…
GO:0055114	P	oxidation reduction	85	1256	3394	39347	0.99	1	// CotAD_13414 // CotAD_41243 // CotAD_00405 // CotAD_55482 // CotAD_56192 // CotAD_43146 // CotAD_40664 // CotAD_48322 // CotAD_73847 // CotAD_12285 // CotAD_49972 // CotAD_26567 // CotAD_46355 // CotAD_62819 // CotAD_06698 // CotAD_27383 // CotAD_51044 // CotAD_30322 // CotAD_25338 // CotAD_65461 // CotAD_13957 // CotAD_40640 // CotAD_41194 // CotAD_74370 // CotAD_45205 // CotAD_55813 // CotAD_…	// CotAD_60904 // CotAD_49385 // CotAD_23410 // CotAD_25816 // CotAD_27751 // CotAD_50574 // CotAD_50575 // CotAD_50572 // CotAD_04315 // CotAD_40839 // CotAD_04086 // CotAD_04080 // CotAD_54855 // CotAD_54854 // CotAD_54856 // CotAD_14728 // CotAD_01896 // CotAD_63121 // CotAD_01894 // CotAD_26296 // CotAD_09330 // CotAD_60346 // CotAD_55189 // CotAD_49274 // CotAD_50482 // CotAD_27330 // CotAD_…
// CotAD_32988 // CotAD_10079 // CotAD_08451 // CotAD_12401 // CotAD_65909 // CotAD_20620 // CotAD_20622 // CotAD_11352 // CotAD_39724 // CotAD_59218 // CotAD_41539 // CotAD_50851 // CotAD_41533 // CotAD_50459 // CotAD_54244 // CotAD_50328 // CotAD_19577 // CotAD_26277 // CotAD_55489 // CotAD_27853 // CotAD_33740 // CotAD_76520 // CotAD_26678 // CotAD_26679 // CotAD_59590 // CotAD_26674 // CotAD_…
GO:0046483	P	heterocycle metabolic process	32	1256	727	39347	0.047	1	// CotAD_50492 // CotAD_73847 // CotAD_52256 // CotAD_19313 // CotAD_05674 // CotAD_31711 // CotAD_20820 // CotAD_69191 // CotAD_17530 // CotAD_38081 // CotAD_55641 // CotAD_13403 // CotAD_18492 // CotAD_24988 // CotAD_43974 // CotAD_76372 // CotAD_40386 // CotAD_10554 // CotAD_32396 // CotAD_21869 // CotAD_66783 // CotAD_43095 // CotAD_35684 // CotAD_31749 // CotAD_05667 // CotAD_52879 // CotAD_…	// CotAD_55138 // CotAD_28926 // CotAD_40831 // CotAD_52256 // CotAD_38934 // CotAD_05674 // CotAD_28470 // CotAD_05672 // CotAD_55507 // CotAD_21262 // CotAD_38938 // CotAD_26619 // CotAD_61626 // CotAD_26201 // CotAD_09330 // CotAD_07828 // CotAD_40636 // CotAD_09339 // CotAD_17274 // CotAD_47361 // CotAD_30349 // CotAD_44817 // CotAD_53815 // CotAD_49558 // CotAD_53428 // CotAD_23488 // CotAD_…
GO:0065008	P	regulation of biological quality	14	1256	366	39347	0.28	1	// CotAD_06382 // CotAD_03266 // CotAD_55302 // CotAD_70741 // CotAD_54212 // CotAD_49608 // CotAD_73875 // CotAD_31368 // CotAD_62928 // CotAD_02949 // CotAD_54732 // CotAD_13368 // CotAD_73847 // CotAD_58462	// CotAD_20635 // CotAD_36886 // CotAD_64407 // CotAD_55507 // CotAD_43527 // CotAD_64409 // CotAD_64408 // CotAD_53313 // CotAD_35464 // CotAD_26208 // CotAD_17122 // CotAD_64980 // CotAD_60832 // CotAD_51051 // CotAD_21196 // CotAD_30240 // CotAD_21193 // CotAD_67327 // CotAD_12971 // CotAD_72057 // CotAD_39344 // CotAD_61713 // CotAD_53555 // CotAD_51456 // CotAD_51457 // CotAD_51455 // CotAD_…
GO:0016192	P	vesicle-mediated transport	15	1256	400	39347	0.3	1	// CotAD_21214 // CotAD_67742 // CotAD_38323 // CotAD_15932 // CotAD_03697 // CotAD_49152 // CotAD_61750 // CotAD_27494 // CotAD_45293 // CotAD_46390 // CotAD_05702 // CotAD_44997 // CotAD_35624 // CotAD_36111 // CotAD_10751	// CotAD_30835 // CotAD_13008 // CotAD_55134 // CotAD_16054 // CotAD_68379 // CotAD_50776 // CotAD_08200 // CotAD_15932 // CotAD_14720 // CotAD_39120 // CotAD_20113 // CotAD_64821 // CotAD_64820 // CotAD_05702 // CotAD_23529 // CotAD_15555 // CotAD_49157 // CotAD_49152 // CotAD_28378 // CotAD_51905 // CotAD_26501 // CotAD_06912 // CotAD_06292 // CotAD_22355 // CotAD_65726 // CotAD_51227 // CotAD_…
GO:0019538	P	protein metabolic process	232	1256	6655	39347	0.11	1	// CotAD_40293 // CotAD_51515 // CotAD_01008 // CotAD_09325 // CotAD_41632 // CotAD_44640 // CotAD_26468 // CotAD_34275 // CotAD_25039 // CotAD_63924 // CotAD_68861 // CotAD_17514 // CotAD_20847 // CotAD_20697 // CotAD_45682 // CotAD_29832 // CotAD_21577 // CotAD_59284 // CotAD_20224 // CotAD_36392 // CotAD_44205 // CotAD_66141 // CotAD_44274 // CotAD_54915 // CotAD_01895 // CotAD_63249 // CotAD_…	// CotAD_40293 // CotAD_40526 // CotAD_05776 // CotAD_30407 // CotAD_51998 // CotAD_19026 // CotAD_23309 // CotAD_23307 // CotAD_36002 // CotAD_26579 // CotAD_48381 // CotAD_48382 // CotAD_59201 // CotAD_71481 // CotAD_03518 // CotAD_71489 // CotAD_71488 // CotAD_03511 // CotAD_57342 // CotAD_31758 // CotAD_51228 // CotAD_31754 // CotAD_02551 // CotAD_15709 // CotAD_15255 // CotAD_15257 // CotAD_…
// CotAD_21623 // CotAD_21620 // CotAD_21621 // CotAD_21627 // CotAD_21624 // CotAD_21625 // CotAD_01354 // CotAD_21628 // CotAD_04052 // CotAD_55574 // CotAD_00005 // CotAD_00004 // CotAD_75999 // CotAD_70748 // CotAD_51526 // CotAD_59406 // CotAD_33140 // CotAD_33141 // CotAD_33142 // CotAD_71296 // CotAD_33413 // CotAD_33147 // CotAD_09388 // CotAD_05185 // CotAD_05184 // CotAD_05181 // CotAD_…
// CotAD_54358 // CotAD_01159 // CotAD_01157 // CotAD_24258 // CotAD_00288 // CotAD_24250 // CotAD_24255 // CotAD_24256 // CotAD_06870 // CotAD_02822 // CotAD_27694 // CotAD_09107 // CotAD_60420 // CotAD_05471 // CotAD_50677 // CotAD_01739 // CotAD_50855 // CotAD_05478 // CotAD_54535 // CotAD_04700 // CotAD_55480 // CotAD_00469 // CotAD_04705 // CotAD_55486 // CotAD_55489 // CotAD_00466 // CotAD_…
// CotAD_71545 // CotAD_49448 // CotAD_49449 // CotAD_49446 // CotAD_49442 // CotAD_30891 // CotAD_26234 // CotAD_20304 // CotAD_30090 // CotAD_54914 // CotAD_54915 // CotAD_64299 // CotAD_22935 // CotAD_22931 // CotAD_08120 // CotAD_62197 // CotAD_62196 // CotAD_62191 // CotAD_09577 // CotAD_03328 // CotAD_18978 // CotAD_16847 // CotAD_69749 // CotAD_43120 // CotAD_63020 // CotAD_43124 // CotAD_…
GO:0016053	P	organic acid biosynthetic process	11	1256	394	39347	0.71	1	// CotAD_28057 // CotAD_60911 // CotAD_29356 // CotAD_55813 // CotAD_74297 // CotAD_71414 // CotAD_14894 // CotAD_04241 // CotAD_31761 // CotAD_73166 // CotAD_45481	// CotAD_02184 // CotAD_40681 // CotAD_28474 // CotAD_73302 // CotAD_73300 // CotAD_62937 // CotAD_71833 // CotAD_76913 // CotAD_14728 // CotAD_76503 // CotAD_59934 // CotAD_09330 // CotAD_35467 // CotAD_28971 // CotAD_13171 // CotAD_32445 // CotAD_18536 // CotAD_71414 // CotAD_56024 // CotAD_42328 // CotAD_51050 // CotAD_53956 // CotAD_04655 // CotAD_28273 // CotAD_63926 // CotAD_53228 // CotAD_…
GO:0016051	P	carbohydrate biosynthetic process	9	1256	285	39347	0.56	1	// CotAD_00023 // CotAD_71434 // CotAD_21591 // CotAD_21592 // CotAD_66210 // CotAD_61556 // CotAD_23615 // CotAD_31769 // CotAD_39409	// CotAD_07482 // CotAD_17594 // CotAD_40755 // CotAD_27593 // CotAD_69463 // CotAD_19832 // CotAD_57522 // CotAD_28276 // CotAD_64355 // CotAD_50394 // CotAD_62834 // CotAD_64356 // CotAD_46416 // CotAD_74973 // CotAD_04892 // CotAD_01092 // CotAD_56333 // CotAD_31769 // CotAD_09030 // CotAD_53460 // CotAD_49140 // CotAD_56339 // CotAD_61788 // CotAD_13481 // CotAD_42539 // CotAD_66239 // CotAD_…
GO:0006163	P	purine nucleotide metabolic process	19	1256	429	39347	0.099	1	// CotAD_18492 // CotAD_40386 // CotAD_72812 // CotAD_13403 // CotAD_43974 // CotAD_50492 // CotAD_32396 // CotAD_43095 // CotAD_20820 // CotAD_58529 // CotAD_35684 // CotAD_31749 // CotAD_36835 // CotAD_05674 // CotAD_24988 // CotAD_31711 // CotAD_17691 // CotAD_52879 // CotAD_17530	// CotAD_55138 // CotAD_40831 // CotAD_38934 // CotAD_05674 // CotAD_28470 // CotAD_05672 // CotAD_21262 // CotAD_38938 // CotAD_26619 // CotAD_26201 // CotAD_07828 // CotAD_40636 // CotAD_17274 // CotAD_53423 // CotAD_23488 // CotAD_23489 // CotAD_51199 // CotAD_35488 // CotAD_05818 // CotAD_30530 // CotAD_74792 // CotAD_49987 // CotAD_71846 // CotAD_17690 // CotAD_17691 // CotAD_58529 // CotAD_…
GO:0016567	P	protein ubiquitination	5	1256	167	39347	0.62	1	// CotAD_56878 // CotAD_08761 // CotAD_66141 // CotAD_33045 // CotAD_65787	// CotAD_18529 // CotAD_31548 // CotAD_50119 // CotAD_30718 // CotAD_33563 // CotAD_76292 // CotAD_40934 // CotAD_33564 // CotAD_11867 // CotAD_37303 // CotAD_18445 // CotAD_05862 // CotAD_24831 // CotAD_05861 // CotAD_25036 // CotAD_25035 // CotAD_66141 // CotAD_21661 // CotAD_15125 // CotAD_57845 // CotAD_42630 // CotAD_24489 // CotAD_56028 // CotAD_71657 // CotAD_00455 // CotAD_57327 // CotAD_…
GO:0043038	P	amino acid activation	6	1256	145	39347	0.32	1	// CotAD_26569 // CotAD_13715 // CotAD_39052 // CotAD_68805 // CotAD_53859 // CotAD_20847	// CotAD_03058 // CotAD_56855 // CotAD_52546 // CotAD_08975 // CotAD_00440 // CotAD_12705 // CotAD_17346 // CotAD_58089 // CotAD_51365 // CotAD_20847 // CotAD_11380 // CotAD_39045 // CotAD_29411 // CotAD_34289 // CotAD_50488 // CotAD_35509 // CotAD_18619 // CotAD_00439 // CotAD_34048 // CotAD_19290 // CotAD_61701 // CotAD_61700 // CotAD_03268 // CotAD_10825 // CotAD_24720 // CotAD_30826 // CotAD_…
GO:0043039	P	tRNA aminoacylation	6	1256	145	39347	0.32	1	// CotAD_26569 // CotAD_13715 // CotAD_39052 // CotAD_68805 // CotAD_53859 // CotAD_20847	// CotAD_03058 // CotAD_56855 // CotAD_52546 // CotAD_08975 // CotAD_00440 // CotAD_12705 // CotAD_17346 // CotAD_58089 // CotAD_51365 // CotAD_20847 // CotAD_11380 // CotAD_39045 // CotAD_29411 // CotAD_34289 // CotAD_50488 // CotAD_35509 // CotAD_18619 // CotAD_00439 // CotAD_34048 // CotAD_19290 // CotAD_61701 // CotAD_61700 // CotAD_03268 // CotAD_10825 // CotAD_24720 // CotAD_30826 // CotAD_…
GO:0033554	P	cellular response to stress	6	1256	238	39347	0.77	1	// CotAD_10942 // CotAD_26393 // CotAD_00145 // CotAD_57567 // CotAD_76937 // CotAD_58404	// CotAD_69133 // CotAD_01784 // CotAD_24320 // CotAD_37788 // CotAD_68272 // CotAD_24084 // CotAD_60827 // CotAD_61697 // CotAD_06869 // CotAD_46495 // CotAD_42030 // CotAD_42234 // CotAD_62932 // CotAD_15529 // CotAD_71937 // CotAD_38504 // CotAD_67990 // CotAD_75168 // CotAD_50101 // CotAD_33509 // CotAD_61432 // CotAD_48844 // CotAD_21770 // CotAD_16334 // CotAD_00145 // CotAD_50901 // CotAD_…
GO:0019637	P	organophosphate metabolic process	7	1256	202	39347	0.47	1	// CotAD_66411 // CotAD_01511 // CotAD_01149 // CotAD_46977 // CotAD_12806 // CotAD_36504 // CotAD_32179	// CotAD_46311 // CotAD_40755 // CotAD_46315 // CotAD_71082 // CotAD_10675 // CotAD_03050 // CotAD_02503 // CotAD_28708 // CotAD_53707 // CotAD_38937 // CotAD_57998 // CotAD_16614 // CotAD_13559 // CotAD_44089 // CotAD_17988 // CotAD_33856 // CotAD_74642 // CotAD_71933 // CotAD_45163 // CotAD_73898 // CotAD_46712 // CotAD_49273 // CotAD_25831 // CotAD_76614 // CotAD_75241 // CotAD_08351 // CotAD_…
GO:0034621	P	cellular macromolecular complex subunit organization	11	1256	332	39347	0.49	1	// CotAD_14881 // CotAD_32396 // CotAD_38818 // CotAD_35684 // CotAD_42556 // CotAD_36835 // CotAD_18492 // CotAD_43974 // CotAD_13066 // CotAD_09047 // CotAD_03158	// CotAD_02610 // CotAD_24938 // CotAD_48650 // CotAD_03456 // CotAD_66437 // CotAD_38832 // CotAD_69882 // CotAD_69462 // CotAD_22542 // CotAD_24329 // CotAD_44954 // CotAD_40930 // CotAD_55676 // CotAD_33482 // CotAD_02913 // CotAD_08529 // CotAD_23554 // CotAD_29090 // CotAD_23712 // CotAD_72821 // CotAD_23716 // CotAD_22705 // CotAD_63534 // CotAD_29551 // CotAD_13066 // CotAD_37038 // CotAD_…
GO:0007165	P	signal transduction	25	1256	766	39347	0.48	1	// CotAD_25767 // CotAD_12236 // CotAD_01226 // CotAD_08697 // CotAD_05674 // CotAD_18010 // CotAD_56210 // CotAD_48468 // CotAD_69351 // CotAD_18824 // CotAD_40386 // CotAD_02626 // CotAD_13403 // CotAD_14595 // CotAD_31749 // CotAD_52879 // CotAD_63461 // CotAD_19882 // CotAD_72812 // CotAD_58529 // CotAD_74493 // CotAD_08037 // CotAD_17691 // CotAD_00057 // CotAD_44841	// CotAD_00322 // CotAD_04316 // CotAD_13007 // CotAD_07260 // CotAD_07485 // CotAD_28382 // CotAD_07890 // CotAD_56631 // CotAD_38934 // CotAD_23395 // CotAD_46797 // CotAD_05674 // CotAD_05672 // CotAD_21262 // CotAD_19029 // CotAD_26619 // CotAD_09562 // CotAD_49476 // CotAD_29975 // CotAD_38749 // CotAD_07828 // CotAD_56934 // CotAD_72720 // CotAD_13078 // CotAD_02626 // CotAD_53423 // CotAD_…
GO:0019320	P	hexose catabolic process	11	1256	164	39347	0.017	1	// CotAD_58035 // CotAD_56464 // CotAD_31470 // CotAD_08787 // CotAD_58316 // CotAD_06729 // CotAD_06698 // CotAD_14516 // CotAD_24236 // CotAD_12272 // CotAD_13052	// CotAD_07482 // CotAD_11226 // CotAD_52093 // CotAD_56424 // CotAD_60103 // CotAD_41035 // CotAD_34283 // CotAD_26840 // CotAD_33911 // CotAD_33910 // CotAD_53568 // CotAD_24238 // CotAD_52771 // CotAD_36965 // CotAD_06679 // CotAD_29396 // CotAD_24981 // CotAD_00430 // CotAD_76288 // CotAD_54030 // CotAD_32447 // CotAD_68982 // CotAD_68983 // CotAD_73506 // CotAD_70669 // CotAD_30168 // CotAD_…
GO:0022607	P	cellular component assembly	13	1256	359	39347	0.36	1	// CotAD_14881 // CotAD_32396 // CotAD_16189 // CotAD_38818 // CotAD_35684 // CotAD_44276 // CotAD_42556 // CotAD_36835 // CotAD_18492 // CotAD_43974 // CotAD_13066 // CotAD_09047 // CotAD_03158	// CotAD_03457 // CotAD_03456 // CotAD_66437 // CotAD_03459 // CotAD_03458 // CotAD_40930 // CotAD_26116 // CotAD_63534 // CotAD_29551 // CotAD_63248 // CotAD_19024 // CotAD_26201 // CotAD_04778 // CotAD_16189 // CotAD_70767 // CotAD_60527 // CotAD_04228 // CotAD_10476 // CotAD_53422 // CotAD_04227 // CotAD_53955 // CotAD_04791 // CotAD_74792 // CotAD_59605 // CotAD_64491 // CotAD_32590 // CotAD_…
GO:0006457	P	protein folding	21	1256	430	39347	0.039	1	// CotAD_08704 // CotAD_71339 // CotAD_12327 // CotAD_18900 // CotAD_33637 // CotAD_09796 // CotAD_08214 // CotAD_76665 // CotAD_48078 // CotAD_65787 // CotAD_15950 // CotAD_37083 // CotAD_25039 // CotAD_10811 // CotAD_62943 // CotAD_44589 // CotAD_10506 // CotAD_67644 // CotAD_44772 // CotAD_12387 // CotAD_58676	// CotAD_13410 // CotAD_73450 // CotAD_31428 // CotAD_71569 // CotAD_18355 // CotAD_74543 // CotAD_20849 // CotAD_64403 // CotAD_24834 // CotAD_76692 // CotAD_74465 // CotAD_02057 // CotAD_47942 // CotAD_49412 // CotAD_43387 // CotAD_52380 // CotAD_23464 // CotAD_72946 // CotAD_51177 // CotAD_51178 // CotAD_75310 // CotAD_34997 // CotAD_60839 // CotAD_47364 // CotAD_67961 // CotAD_30249 // CotAD_…
GO:0034645	P	cellular macromolecule biosynthetic process	154	1256	4512	39347	0.22	1	// CotAD_41632 // CotAD_51515 // CotAD_17596 // CotAD_22231 // CotAD_32451 // CotAD_00131 // CotAD_63924 // CotAD_20847 // CotAD_09634 // CotAD_29832 // CotAD_74946 // CotAD_39755 // CotAD_44205 // CotAD_15926 // CotAD_44276 // CotAD_63249 // CotAD_10417 // CotAD_44640 // CotAD_05687 // CotAD_26579 // CotAD_43636 // CotAD_27197 // CotAD_62197 // CotAD_62196 // CotAD_24888 // CotAD_31439 // CotAD_…	// CotAD_51516 // CotAD_31423 // CotAD_40835 // CotAD_56385 // CotAD_60902 // CotAD_56737 // CotAD_46135 // CotAD_45771 // CotAD_51515 // CotAD_56631 // CotAD_56630 // CotAD_04087 // CotAD_55501 // CotAD_55502 // CotAD_55503 // CotAD_48570 // CotAD_55505 // CotAD_15520 // CotAD_55509 // CotAD_32723 // CotAD_31075 // CotAD_49553 // CotAD_14727 // CotAD_14726 // CotAD_51999 // CotAD_23414 // CotAD_…
// CotAD_02378 // CotAD_16285 // CotAD_01175 // CotAD_59332 // CotAD_48894 // CotAD_04542 // CotAD_44320 // CotAD_18272 // CotAD_17234 // CotAD_44327 // CotAD_17541 // CotAD_64193 // CotAD_50893 // CotAD_50892 // CotAD_26409 // CotAD_50896 // CotAD_20465 // CotAD_20464 // CotAD_20463 // CotAD_56226 // CotAD_17786 // CotAD_40999 // CotAD_38682 // CotAD_22779 // CotAD_67882 // CotAD_28331 // CotAD_…
// CotAD_12725 // CotAD_72141 // CotAD_45954 // CotAD_39099 // CotAD_53928 // CotAD_45827 // CotAD_52982 // CotAD_18406 // CotAD_18407 // CotAD_68124 // CotAD_13454 // CotAD_68123 // CotAD_42078 // CotAD_58011 // CotAD_46029 // CotAD_58525 // CotAD_24192 // CotAD_42072 // CotAD_42073 // CotAD_28343 // CotAD_42076 // CotAD_53218 // CotAD_73226 // CotAD_08615 // CotAD_22697 // CotAD_09523 // CotAD_…
GO:0006950	P	response to stress	23	1256	1277	39347	1	1	// CotAD_16264 // CotAD_35704 // CotAD_57567 // CotAD_76937 // CotAD_10942 // CotAD_26393 // CotAD_14502 // CotAD_00145 // CotAD_46800 // CotAD_18824 // CotAD_38481 // CotAD_41095 // CotAD_32224 // CotAD_05179 // CotAD_62732 // CotAD_23950 // CotAD_58404 // CotAD_29182 // CotAD_62775 // CotAD_20183 // CotAD_55718 // CotAD_32863 // CotAD_24316	// CotAD_07950 // CotAD_49385 // CotAD_61816 // CotAD_13410 // CotAD_40833 // CotAD_16114 // CotAD_09241 // CotAD_68272 // CotAD_74696 // CotAD_37264 // CotAD_38038 // CotAD_63342 // CotAD_18687 // CotAD_54994 // CotAD_20227 // CotAD_05571 // CotAD_39198 // CotAD_71937 // CotAD_51992 // CotAD_32668 // CotAD_29419 // CotAD_37788 // CotAD_63536 // CotAD_42041 // CotAD_37173 // CotAD_57049 // CotAD_…
GO:0009141	P	nucleoside triphosphate metabolic process	19	1256	402	39347	0.062	1	// CotAD_18492 // CotAD_40386 // CotAD_72812 // CotAD_13403 // CotAD_43974 // CotAD_50492 // CotAD_32396 // CotAD_43095 // CotAD_20820 // CotAD_58529 // CotAD_35684 // CotAD_31749 // CotAD_36835 // CotAD_05674 // CotAD_24988 // CotAD_31711 // CotAD_17691 // CotAD_52879 // CotAD_17530	// CotAD_55138 // CotAD_40831 // CotAD_38934 // CotAD_05674 // CotAD_28470 // CotAD_05672 // CotAD_21262 // CotAD_38938 // CotAD_26619 // CotAD_26201 // CotAD_07828 // CotAD_17274 // CotAD_53423 // CotAD_23488 // CotAD_23489 // CotAD_51199 // CotAD_05818 // CotAD_30530 // CotAD_74792 // CotAD_49987 // CotAD_71846 // CotAD_17690 // CotAD_17691 // CotAD_28471 // CotAD_71636 // CotAD_65443 // CotAD_…
GO:0009143	P	nucleoside triphosphate catabolic process	14	1256	251	39347	0.033	1	// CotAD_40386 // CotAD_72812 // CotAD_13403 // CotAD_32396 // CotAD_20820 // CotAD_58529 // CotAD_35684 // CotAD_31749 // CotAD_36835 // CotAD_05674 // CotAD_52879 // CotAD_43974 // CotAD_17691 // CotAD_18492	// CotAD_30349 // CotAD_35268 // CotAD_28149 // CotAD_42133 // CotAD_03454 // CotAD_36093 // CotAD_02852 // CotAD_57521 // CotAD_38934 // CotAD_30530 // CotAD_05674 // CotAD_02913 // CotAD_05672 // CotAD_21262 // CotAD_20516 // CotAD_26619 // CotAD_16856 // CotAD_19670 // CotAD_19671 // CotAD_26201 // CotAD_07828 // CotAD_73886 // CotAD_74660 // CotAD_01153 // CotAD_05489 // CotAD_39454 // CotAD_…
GO:0009144	P	purine nucleoside triphosphate metabolic process	19	1256	401	39347	0.06	1	// CotAD_18492 // CotAD_40386 // CotAD_72812 // CotAD_13403 // CotAD_43974 // CotAD_50492 // CotAD_32396 // CotAD_43095 // CotAD_20820 // CotAD_58529 // CotAD_35684 // CotAD_31749 // CotAD_36835 // CotAD_05674 // CotAD_24988 // CotAD_31711 // CotAD_17691 // CotAD_52879 // CotAD_17530	// CotAD_55138 // CotAD_40831 // CotAD_38934 // CotAD_05674 // CotAD_28470 // CotAD_05672 // CotAD_21262 // CotAD_38938 // CotAD_26619 // CotAD_26201 // CotAD_07828 // CotAD_17274 // CotAD_53423 // CotAD_23488 // CotAD_23489 // CotAD_51199 // CotAD_05818 // CotAD_30530 // CotAD_74792 // CotAD_49987 // CotAD_71846 // CotAD_17690 // CotAD_17691 // CotAD_28471 // CotAD_71636 // CotAD_65443 // CotAD_…
GO:0009146	P	purine nucleoside triphosphate catabolic process	14	1256	251	39347	0.033	1	// CotAD_40386 // CotAD_72812 // CotAD_13403 // CotAD_32396 // CotAD_20820 // CotAD_58529 // CotAD_35684 // CotAD_31749 // CotAD_36835 // CotAD_05674 // CotAD_52879 // CotAD_43974 // CotAD_17691 // CotAD_18492	// CotAD_30349 // CotAD_35268 // CotAD_28149 // CotAD_42133 // CotAD_03454 // CotAD_36093 // CotAD_02852 // CotAD_57521 // CotAD_38934 // CotAD_30530 // CotAD_05674 // CotAD_02913 // CotAD_05672 // CotAD_21262 // CotAD_20516 // CotAD_26619 // CotAD_16856 // CotAD_19670 // CotAD_19671 // CotAD_26201 // CotAD_07828 // CotAD_73886 // CotAD_74660 // CotAD_01153 // CotAD_05489 // CotAD_39454 // CotAD_…
GO:0006807	P	nitrogen compound metabolic process	159	1256	5170	39347	0.69	1	// CotAD_00131 // CotAD_17596 // CotAD_46557 // CotAD_22231 // CotAD_52256 // CotAD_32451 // CotAD_05674 // CotAD_04648 // CotAD_20847 // CotAD_09634 // CotAD_09738 // CotAD_73374 // CotAD_39755 // CotAD_15926 // CotAD_37224 // CotAD_44276 // CotAD_60508 // CotAD_00145 // CotAD_24988 // CotAD_34742 // CotAD_34756 // CotAD_30723 // CotAD_17061 // CotAD_21869 // CotAD_37529 // CotAD_56026 // CotAD_…	// CotAD_51516 // CotAD_31423 // CotAD_40835 // CotAD_57702 // CotAD_60902 // CotAD_40831 // CotAD_31429 // CotAD_04205 // CotAD_00328 // CotAD_57703 // CotAD_26117 // CotAD_56631 // CotAD_56630 // CotAD_50778 // CotAD_04086 // CotAD_55503 // CotAD_19369 // CotAD_55505 // CotAD_63971 // CotAD_55509 // CotAD_28042 // CotAD_15529 // CotAD_08209 // CotAD_52329 // CotAD_76913 // CotAD_31935 // CotAD_…
// CotAD_06229 // CotAD_12194 // CotAD_71176 // CotAD_29953 // CotAD_59522 // CotAD_27481 // CotAD_41543 // CotAD_62007 // CotAD_74902 // CotAD_74904 // CotAD_59528 // CotAD_34911 // CotAD_02948 // CotAD_28051 // CotAD_45045 // CotAD_03170 // CotAD_10333 // CotAD_44201 // CotAD_44752 // CotAD_65552 // CotAD_34621 // CotAD_08557 // CotAD_41142 // CotAD_41145 // CotAD_48958 // CotAD_68720 // CotAD_…
// CotAD_12881 // CotAD_54309 // CotAD_39983 // CotAD_74136 // CotAD_05137 // CotAD_61166 // CotAD_01725 // CotAD_00272 // CotAD_13707 // CotAD_01859 // CotAD_01672 // CotAD_01671 // CotAD_70539 // CotAD_01675 // CotAD_55309 // CotAD_10288 // CotAD_49694 // CotAD_06825 // CotAD_40660 // CotAD_18427 // CotAD_06820 // CotAD_44605 // CotAD_37596 // CotAD_08402 // CotAD_08401 // CotAD_30580 // CotAD_…
GO:0034660	P	ncRNA metabolic process	15	1256	301	39347	0.063	1	// CotAD_12484 // CotAD_26569 // CotAD_37647 // CotAD_13270 // CotAD_13715 // CotAD_39052 // CotAD_68805 // CotAD_28101 // CotAD_61615 // CotAD_63682 // CotAD_37529 // CotAD_19582 // CotAD_20847 // CotAD_53859 // CotAD_34756	// CotAD_03058 // CotAD_56855 // CotAD_45223 // CotAD_50829 // CotAD_31429 // CotAD_08975 // CotAD_33792 // CotAD_12705 // CotAD_17346 // CotAD_58089 // CotAD_51365 // CotAD_44760 // CotAD_52546 // CotAD_25134 // CotAD_28662 // CotAD_20847 // CotAD_63252 // CotAD_35639 // CotAD_19290 // CotAD_53098 // CotAD_62600 // CotAD_11380 // CotAD_48006 // CotAD_39045 // CotAD_29411 // CotAD_34289 // CotAD_…
GO:0006195	P	purine nucleotide catabolic process	14	1256	251	39347	0.033	1	// CotAD_40386 // CotAD_72812 // CotAD_13403 // CotAD_32396 // CotAD_20820 // CotAD_58529 // CotAD_35684 // CotAD_31749 // CotAD_36835 // CotAD_05674 // CotAD_52879 // CotAD_43974 // CotAD_17691 // CotAD_18492	// CotAD_30349 // CotAD_35268 // CotAD_28149 // CotAD_42133 // CotAD_03454 // CotAD_36093 // CotAD_02852 // CotAD_57521 // CotAD_38934 // CotAD_30530 // CotAD_05674 // CotAD_02913 // CotAD_05672 // CotAD_21262 // CotAD_20516 // CotAD_26619 // CotAD_16856 // CotAD_19670 // CotAD_19671 // CotAD_26201 // CotAD_07828 // CotAD_73886 // CotAD_74660 // CotAD_01153 // CotAD_05489 // CotAD_39454 // CotAD_…
GO:0050789	P	regulation of biological process	99	1256	3685	39347	0.96	1	// CotAD_00131 // CotAD_22231 // CotAD_32451 // CotAD_05674 // CotAD_09634 // CotAD_73374 // CotAD_39755 // CotAD_44276 // CotAD_03266 // CotAD_13368 // CotAD_68118 // CotAD_16189 // CotAD_30723 // CotAD_02626 // CotAD_73875 // CotAD_33213 // CotAD_62928 // CotAD_45672 // CotAD_74946 // CotAD_19882 // CotAD_72812 // CotAD_50352 // CotAD_54732 // CotAD_55806 // CotAD_74493 // CotAD_17691 // CotAD_…	// CotAD_00322 // CotAD_04316 // CotAD_31423 // CotAD_40835 // CotAD_57702 // CotAD_60902 // CotAD_03454 // CotAD_04205 // CotAD_56631 // CotAD_56630 // CotAD_50778 // CotAD_67222 // CotAD_31930 // CotAD_48570 // CotAD_55505 // CotAD_55509 // CotAD_49470 // CotAD_19029 // CotAD_41952 // CotAD_49553 // CotAD_49476 // CotAD_14727 // CotAD_14726 // CotAD_51999 // CotAD_23414 // CotAD_51357 // CotAD_…
// CotAD_63989 // CotAD_56873 // CotAD_22726 // CotAD_63763 // CotAD_63762 // CotAD_34236 // CotAD_43376 // CotAD_34720 // CotAD_65377 // CotAD_22500 // CotAD_10614 // CotAD_27809 // CotAD_39714 // CotAD_29208 // CotAD_61861 // CotAD_73156 // CotAD_31269 // CotAD_73150 // CotAD_59048 // CotAD_48213 // CotAD_12244 // CotAD_12245 // CotAD_43976 // CotAD_28829 // CotAD_34124 // CotAD_62430 // CotAD_…
GO:0006793	P	phosphorus metabolic process	92	1256	3549	39347	0.98	1	// CotAD_40293 // CotAD_26468 // CotAD_20697 // CotAD_45682 // CotAD_21577 // CotAD_20224 // CotAD_36392 // CotAD_44274 // CotAD_01895 // CotAD_32179 // CotAD_05262 // CotAD_36560 // CotAD_28916 // CotAD_51218 // CotAD_04324 // CotAD_03328 // CotAD_08452 // CotAD_01924 // CotAD_63020 // CotAD_14436 // CotAD_05478 // CotAD_00237 // CotAD_05174 // CotAD_12312 // CotAD_27990 // CotAD_37798 // CotAD_…	// CotAD_04316 // CotAD_76597 // CotAD_31937 // CotAD_40293 // CotAD_05776 // CotAD_56980 // CotAD_56983 // CotAD_56982 // CotAD_71641 // CotAD_71640 // CotAD_56631 // CotAD_73510 // CotAD_33681 // CotAD_60580 // CotAD_49476 // CotAD_71243 // CotAD_01890 // CotAD_63123 // CotAD_01895 // CotAD_71688 // CotAD_27750 // CotAD_09336 // CotAD_49276 // CotAD_23309 // CotAD_23307 // CotAD_63751 // CotAD_…
// CotAD_44744 // CotAD_44343 // CotAD_26234 // CotAD_09722 // CotAD_18106 // CotAD_18455 // CotAD_18454 // CotAD_74085 // CotAD_33968 // CotAD_51147 // CotAD_05871 // CotAD_45262 // CotAD_53088 // CotAD_53087 // CotAD_53086 // CotAD_06704 // CotAD_74206 // CotAD_47992 // CotAD_64738 // CotAD_19856 // CotAD_10817 // CotAD_07653 // CotAD_60353 // CotAD_06098 // CotAD_18588 // CotAD_53577 // CotAD_…
GO:0044267	P	cellular protein metabolic process	207	1256	5696	39347	0.044	1	// CotAD_40293 // CotAD_51515 // CotAD_01008 // CotAD_09325 // CotAD_41632 // CotAD_44640 // CotAD_26468 // CotAD_25039 // CotAD_63924 // CotAD_20847 // CotAD_20697 // CotAD_45682 // CotAD_29832 // CotAD_21577 // CotAD_59284 // CotAD_20224 // CotAD_36392 // CotAD_44205 // CotAD_66141 // CotAD_44274 // CotAD_54915 // CotAD_01895 // CotAD_63249 // CotAD_10417 // CotAD_22231 // CotAD_03328 // CotAD_…	// CotAD_40293 // CotAD_74038 // CotAD_40526 // CotAD_05776 // CotAD_19026 // CotAD_23309 // CotAD_23307 // CotAD_36002 // CotAD_26579 // CotAD_48381 // CotAD_48382 // CotAD_71481 // CotAD_03518 // CotAD_71489 // CotAD_71488 // CotAD_03511 // CotAD_57342 // CotAD_31758 // CotAD_51228 // CotAD_31754 // CotAD_02551 // CotAD_15709 // CotAD_15255 // CotAD_15257 // CotAD_62502 // CotAD_62501 // CotAD_…
// CotAD_53761 // CotAD_05061 // CotAD_30718 // CotAD_54238 // CotAD_30717 // CotAD_64350 // CotAD_14233 // CotAD_36418 // CotAD_63439 // CotAD_36417 // CotAD_36411 // CotAD_36413 // CotAD_36412 // CotAD_71176 // CotAD_37098 // CotAD_27133 // CotAD_30826 // CotAD_26269 // CotAD_20956 // CotAD_24802 // CotAD_71310 // CotAD_65593 // CotAD_14943 // CotAD_14946 // CotAD_57500 // CotAD_14494 // CotAD_…
// CotAD_23400 // CotAD_71657 // CotAD_15710 // CotAD_38317 // CotAD_50745 // CotAD_05546 // CotAD_58172 // CotAD_58176 // CotAD_58174 // CotAD_14734 // CotAD_08214 // CotAD_08215 // CotAD_32906 // CotAD_08210 // CotAD_63133 // CotAD_04763 // CotAD_41732 // CotAD_49489 // CotAD_48023 // CotAD_48028 // CotAD_47770 // CotAD_47771 // CotAD_00914 // CotAD_25801 // CotAD_48289 // CotAD_48288 // CotAD_…
GO:0044264	P	cellular polysaccharide metabolic process	8	1256	264	39347	0.61	1	// CotAD_00023 // CotAD_71434 // CotAD_21591 // CotAD_66210 // CotAD_61556 // CotAD_31769 // CotAD_10037 // CotAD_39409	// CotAD_17595 // CotAD_17594 // CotAD_40755 // CotAD_23417 // CotAD_23415 // CotAD_27593 // CotAD_34066 // CotAD_10202 // CotAD_57522 // CotAD_51367 // CotAD_64355 // CotAD_62834 // CotAD_64356 // CotAD_71836 // CotAD_74973 // CotAD_04892 // CotAD_24232 // CotAD_08442 // CotAD_28406 // CotAD_53460 // CotAD_57212 // CotAD_56339 // CotAD_61788 // CotAD_13481 // CotAD_42539 // CotAD_35508 // CotAD_…
GO:0051186	P	cofactor metabolic process	14	1256	236	39347	0.021	1	// CotAD_39061 // CotAD_38081 // CotAD_08196 // CotAD_56192 // CotAD_21869 // CotAD_08787 // CotAD_04094 // CotAD_19313 // CotAD_05667 // CotAD_06698 // CotAD_26211 // CotAD_10554 // CotAD_12272 // CotAD_13052	// CotAD_17713 // CotAD_23023 // CotAD_31935 // CotAD_76119 // CotAD_55229 // CotAD_08976 // CotAD_53521 // CotAD_28381 // CotAD_22236 // CotAD_12272 // CotAD_63926 // CotAD_23390 // CotAD_13873 // CotAD_56424 // CotAD_41035 // CotAD_60757 // CotAD_61626 // CotAD_56230 // CotAD_26777 // CotAD_13765 // CotAD_16335 // CotAD_36968 // CotAD_36965 // CotAD_27135 // CotAD_65878 // CotAD_52518 // CotAD_…
GO:0015992	P	proton transport	10	1256	232	39347	0.21	1	// CotAD_50492 // CotAD_43066 // CotAD_08798 // CotAD_20820 // CotAD_43095 // CotAD_37244 // CotAD_24988 // CotAD_31711 // CotAD_26228 // CotAD_17530	// CotAD_09879 // CotAD_55138 // CotAD_24249 // CotAD_65983 // CotAD_08871 // CotAD_63809 // CotAD_66535 // CotAD_28498 // CotAD_28470 // CotAD_64354 // CotAD_46492 // CotAD_08321 // CotAD_53495 // CotAD_56330 // CotAD_74279 // CotAD_62345 // CotAD_19022 // CotAD_15230 // CotAD_64486 // CotAD_43834 // CotAD_24988 // CotAD_73371 // CotAD_67252 // CotAD_32077 // CotAD_62442 // CotAD_19475 // CotAD_…
GO:0044260	P	cellular macromolecule metabolic process	324	1256	9677	39347	0.23	1	// CotAD_59437 // CotAD_40293 // CotAD_51515 // CotAD_17596 // CotAD_01008 // CotAD_09325 // CotAD_41632 // CotAD_46557 // CotAD_44640 // CotAD_32451 // CotAD_00131 // CotAD_04414 // CotAD_25039 // CotAD_63924 // CotAD_68861 // CotAD_53859 // CotAD_20847 // CotAD_20697 // CotAD_45682 // CotAD_29832 // CotAD_21577 // CotAD_05700 // CotAD_08787 // CotAD_20224 // CotAD_36392 // CotAD_17421 // CotAD_…	// CotAD_40293 // CotAD_40835 // CotAD_60902 // CotAD_51516 // CotAD_05776 // CotAD_51515 // CotAD_31930 // CotAD_32723 // CotAD_40526 // CotAD_51999 // CotAD_19026 // CotAD_23309 // CotAD_23307 // CotAD_36002 // CotAD_27337 // CotAD_76288 // CotAD_26579 // CotAD_00329 // CotAD_76286 // CotAD_48384 // CotAD_04791 // CotAD_75813 // CotAD_48381 // CotAD_48382 // CotAD_51194 // CotAD_19369 // CotAD_…
// CotAD_72798 // CotAD_73320 // CotAD_22235 // CotAD_73988 // CotAD_17654 // CotAD_55141 // CotAD_68007 // CotAD_68006 // CotAD_68003 // CotAD_20003 // CotAD_75205 // CotAD_75204 // CotAD_20007 // CotAD_20009 // CotAD_56769 // CotAD_44313 // CotAD_24073 // CotAD_02319 // CotAD_02318 // CotAD_10926 // CotAD_53449 // CotAD_05290 // CotAD_53110 // CotAD_43889 // CotAD_53114 // CotAD_02641 // CotAD_…
// CotAD_22889 // CotAD_30477 // CotAD_30476 // CotAD_04298 // CotAD_48112 // CotAD_08094 // CotAD_47609 // CotAD_63370 // CotAD_08099 // CotAD_51490 // CotAD_64898 // CotAD_31876 // CotAD_41468 // CotAD_31713 // CotAD_41462 // CotAD_49601 // CotAD_49607 // CotAD_29740 // CotAD_22086 // CotAD_22085 // CotAD_22083 // CotAD_22088 // CotAD_19391 // CotAD_19390 // CotAD_67272 // CotAD_67271 // CotAD_…
// CotAD_58048 // CotAD_23230 // CotAD_40011 // CotAD_35302 // CotAD_22187 // CotAD_22185 // CotAD_65318 // CotAD_75929 // CotAD_73550 // CotAD_47962 // CotAD_73556 // CotAD_20563 // CotAD_12646 // CotAD_73559 // CotAD_73558 // CotAD_75926 // CotAD_75927 // CotAD_75767 // CotAD_23580 // CotAD_04035 // CotAD_03428 // CotAD_23584 // CotAD_27066 // CotAD_04032 // CotAD_03427 // CotAD_27060 // CotAD_…
// CotAD_08991 // CotAD_30891 // CotAD_38009 // CotAD_70286 // CotAD_38001 // CotAD_21887 // CotAD_21884 // CotAD_18106 // CotAD_44589 // CotAD_18455 // CotAD_68174 // CotAD_44582 // CotAD_68170 // CotAD_68173 // CotAD_64734 // CotAD_64733 // CotAD_08660 // CotAD_24101 // CotAD_64738 // CotAD_10815 // CotAD_10817 // CotAD_10816 // CotAD_10811 // CotAD_06098 // CotAD_10812 // CotAD_53577 // CotAD_…
GO:0015991	P	ATP hydrolysis coupled proton transport	5	1256	113	39347	0.29	1	// CotAD_20820 // CotAD_37244 // CotAD_24988 // CotAD_50492 // CotAD_08798	// CotAD_55138 // CotAD_24249 // CotAD_65983 // CotAD_08871 // CotAD_63809 // CotAD_66535 // CotAD_30686 // CotAD_08321 // CotAD_53495 // CotAD_56330 // CotAD_36807 // CotAD_64486 // CotAD_24988 // CotAD_73371 // CotAD_67252 // CotAD_23138 // CotAD_47360 // CotAD_51501 // CotAD_26265 // CotAD_39854 // CotAD_10075 // CotAD_33696 // CotAD_19132 // CotAD_05389 // CotAD_13964 // CotAD_33906 // CotAD_…
GO:0006886	P	intracellular protein transport	29	1256	613	39347	0.026	1	// CotAD_25767 // CotAD_27494 // CotAD_15932 // CotAD_08697 // CotAD_06457 // CotAD_05674 // CotAD_46390 // CotAD_74960 // CotAD_06434 // CotAD_56210 // CotAD_28602 // CotAD_34735 // CotAD_40386 // CotAD_12638 // CotAD_31749 // CotAD_05743 // CotAD_05702 // CotAD_44997 // CotAD_21214 // CotAD_72812 // CotAD_58529 // CotAD_61750 // CotAD_19931 // CotAD_50795 // CotAD_74493 // CotAD_17691 // CotAD_…	// CotAD_30835 // CotAD_13008 // CotAD_07894 // CotAD_37267 // CotAD_70153 // CotAD_46797 // CotAD_05674 // CotAD_62218 // CotAD_49937 // CotAD_21262 // CotAD_26619 // CotAD_33444 // CotAD_15932 // CotAD_71247 // CotAD_33442 // CotAD_39120 // CotAD_07828 // CotAD_20113 // CotAD_69100 // CotAD_44815 // CotAD_49554 // CotAD_02852 // CotAD_55134 // CotAD_23488 // CotAD_23489 // CotAD_51199 // CotAD_…
GO:0042254	P	ribosome biogenesis	5	1256	97	39347	0.2	1	// CotAD_22111 // CotAD_28101 // CotAD_39030 // CotAD_17421 // CotAD_19582	// CotAD_10488 // CotAD_31765 // CotAD_44760 // CotAD_60752 // CotAD_33919 // CotAD_59776 // CotAD_16331 // CotAD_34753 // CotAD_04229 // CotAD_61019 // CotAD_03834 // CotAD_50466 // CotAD_50999 // CotAD_07376 // CotAD_54842 // CotAD_51217 // CotAD_05827 // CotAD_14020 // CotAD_06077 // CotAD_51607 // CotAD_69264 // CotAD_02325 // CotAD_28710 // CotAD_01753 // CotAD_75612 // CotAD_33745 // CotAD_…
GO:0016043	P	cellular component organization	25	1256	683	39347	0.27	1	// CotAD_69242 // CotAD_38818 // CotAD_14881 // CotAD_03158 // CotAD_29499 // CotAD_53869 // CotAD_60630 // CotAD_44276 // CotAD_18492 // CotAD_43974 // CotAD_16189 // CotAD_48180 // CotAD_01040 // CotAD_32396 // CotAD_20919 // CotAD_35684 // CotAD_22473 // CotAD_44997 // CotAD_09047 // CotAD_42556 // CotAD_19931 // CotAD_36835 // CotAD_52765 // CotAD_13066 // CotAD_39409	// CotAD_03457 // CotAD_03456 // CotAD_53380 // CotAD_66437 // CotAD_69882 // CotAD_70152 // CotAD_75888 // CotAD_03459 // CotAD_03458 // CotAD_68274 // CotAD_40930 // CotAD_15527 // CotAD_26116 // CotAD_04083 // CotAD_75320 // CotAD_63534 // CotAD_29551 // CotAD_14441 // CotAD_33444 // CotAD_71247 // CotAD_19024 // CotAD_26201 // CotAD_13193 // CotAD_00436 // CotAD_04778 // CotAD_00435 // CotAD_…
GO:0065003	P	macromolecular complex assembly	12	1256	355	39347	0.46	1	// CotAD_14881 // CotAD_32396 // CotAD_38818 // CotAD_35684 // CotAD_44276 // CotAD_42556 // CotAD_36835 // CotAD_18492 // CotAD_43974 // CotAD_13066 // CotAD_09047 // CotAD_03158	// CotAD_03457 // CotAD_03456 // CotAD_66437 // CotAD_03459 // CotAD_03458 // CotAD_40930 // CotAD_26116 // CotAD_63534 // CotAD_29551 // CotAD_63248 // CotAD_19024 // CotAD_26201 // CotAD_04778 // CotAD_70767 // CotAD_60527 // CotAD_04228 // CotAD_10476 // CotAD_53422 // CotAD_04227 // CotAD_53955 // CotAD_04791 // CotAD_74792 // CotAD_59605 // CotAD_64491 // CotAD_32590 // CotAD_47310 // CotAD_…
GO:0065007	P	biological regulation	103	1256	3879	39347	0.97	1	// CotAD_00131 // CotAD_22231 // CotAD_32451 // CotAD_05674 // CotAD_09634 // CotAD_73374 // CotAD_39755 // CotAD_44276 // CotAD_03266 // CotAD_13368 // CotAD_68118 // CotAD_16189 // CotAD_30723 // CotAD_02626 // CotAD_73875 // CotAD_33213 // CotAD_62928 // CotAD_45672 // CotAD_74946 // CotAD_19882 // CotAD_72812 // CotAD_50352 // CotAD_54732 // CotAD_55806 // CotAD_74493 // CotAD_17691 // CotAD_…	// CotAD_00322 // CotAD_04316 // CotAD_31423 // CotAD_40835 // CotAD_57702 // CotAD_60902 // CotAD_03454 // CotAD_04205 // CotAD_56631 // CotAD_56630 // CotAD_50778 // CotAD_67222 // CotAD_31930 // CotAD_48570 // CotAD_55505 // CotAD_55507 // CotAD_55509 // CotAD_06968 // CotAD_19029 // CotAD_41952 // CotAD_49553 // CotAD_49476 // CotAD_14727 // CotAD_14726 // CotAD_51999 // CotAD_23414 // CotAD_…
// CotAD_65809 // CotAD_22934 // CotAD_48045 // CotAD_36383 // CotAD_74673 // CotAD_37895 // CotAD_36388 // CotAD_10225 // CotAD_00524 // CotAD_00525 // CotAD_16261 // CotAD_72262 // CotAD_24242 // CotAD_72260 // CotAD_12195 // CotAD_33117 // CotAD_32978 // CotAD_06862 // CotAD_32975 // CotAD_16617 // CotAD_66900 // CotAD_16265 // CotAD_33284 // CotAD_23925 // CotAD_33289 // CotAD_75414 // CotAD_…
GO:0065004	P	protein-DNA complex assembly	5	1256	157	39347	0.56	1	// CotAD_14881 // CotAD_09047 // CotAD_38818 // CotAD_42556 // CotAD_13066	// CotAD_24938 // CotAD_48650 // CotAD_03456 // CotAD_66437 // CotAD_38832 // CotAD_22542 // CotAD_03457 // CotAD_40930 // CotAD_38422 // CotAD_08529 // CotAD_23554 // CotAD_23712 // CotAD_23716 // CotAD_22705 // CotAD_63534 // CotAD_29551 // CotAD_37038 // CotAD_55626 // CotAD_08770 // CotAD_19024 // CotAD_54284 // CotAD_41135 // CotAD_60182 // CotAD_04778 // CotAD_35379 // CotAD_64905 // CotAD_…
GO:0032259	P	methylation	5	1256	117	39347	0.32	1	// CotAD_18925 // CotAD_13270 // CotAD_61615 // CotAD_37647 // CotAD_41976	// CotAD_16343 // CotAD_00522 // CotAD_45438 // CotAD_31765 // CotAD_68274 // CotAD_46796 // CotAD_55747 // CotAD_17513 // CotAD_53497 // CotAD_14441 // CotAD_36802 // CotAD_71075 // CotAD_12078 // CotAD_21774 // CotAD_39476 // CotAD_19902 // CotAD_12876 // CotAD_17462 // CotAD_03289 // CotAD_02829 // CotAD_35977 // CotAD_38104 // CotAD_59883 // CotAD_72292 // CotAD_70370 // CotAD_69661 // CotAD_…
GO:0034613	P	cellular protein localization	30	1256	626	39347	0.021	1	// CotAD_25767 // CotAD_27494 // CotAD_15932 // CotAD_08697 // CotAD_06457 // CotAD_05674 // CotAD_46390 // CotAD_29499 // CotAD_74960 // CotAD_06434 // CotAD_56210 // CotAD_28602 // CotAD_34735 // CotAD_40386 // CotAD_12638 // CotAD_31749 // CotAD_05743 // CotAD_05702 // CotAD_44997 // CotAD_21214 // CotAD_72812 // CotAD_58529 // CotAD_61750 // CotAD_19931 // CotAD_50795 // CotAD_74493 // CotAD_…	// CotAD_53380 // CotAD_30835 // CotAD_13008 // CotAD_07894 // CotAD_37267 // CotAD_70153 // CotAD_46797 // CotAD_05674 // CotAD_62218 // CotAD_49937 // CotAD_21262 // CotAD_26619 // CotAD_33444 // CotAD_15932 // CotAD_71247 // CotAD_33442 // CotAD_39120 // CotAD_07828 // CotAD_20113 // CotAD_69100 // CotAD_44815 // CotAD_49554 // CotAD_02852 // CotAD_55134 // CotAD_23488 // CotAD_23489 // CotAD_…
GO:0018130	P	heterocycle biosynthetic process	7	1256	119	39347	0.088	1	// CotAD_52256 // CotAD_10554 // CotAD_55641 // CotAD_21869 // CotAD_66783 // CotAD_62105 // CotAD_05667	// CotAD_76119 // CotAD_60631 // CotAD_37596 // CotAD_03603 // CotAD_70572 // CotAD_52256 // CotAD_63926 // CotAD_13873 // CotAD_29884 // CotAD_60757 // CotAD_61626 // CotAD_39758 // CotAD_34163 // CotAD_07531 // CotAD_18966 // CotAD_16335 // CotAD_10414 // CotAD_16421 // CotAD_55129 // CotAD_17460 // CotAD_02536 // CotAD_19139 // CotAD_05667 // CotAD_04758 // CotAD_21869 // CotAD_56101 // CotAD_…
GO:0006810	P	transport	110	1256	3423	39347	0.49	1	// CotAD_15932 // CotAD_34272 // CotAD_03056 // CotAD_05674 // CotAD_60104 // CotAD_46390 // CotAD_23483 // CotAD_03697 // CotAD_22834 // CotAD_49377 // CotAD_24988 // CotAD_10487 // CotAD_13788 // CotAD_25918 // CotAD_21980 // CotAD_05702 // CotAD_23482 // CotAD_21214 // CotAD_16610 // CotAD_56228 // CotAD_72812 // CotAD_49152 // CotAD_19931 // CotAD_74493 // CotAD_17691 // CotAD_00163 // CotAD_…	// CotAD_76595 // CotAD_70973 // CotAD_40831 // CotAD_41831 // CotAD_05777 // CotAD_22570 // CotAD_27755 // CotAD_62726 // CotAD_30405 // CotAD_33687 // CotAD_54852 // CotAD_50776 // CotAD_19028 // CotAD_26595 // CotAD_32722 // CotAD_08201 // CotAD_19022 // CotAD_71247 // CotAD_14720 // CotAD_31429 // CotAD_49270 // CotAD_41342 // CotAD_27333 // CotAD_23304 // CotAD_56180 // CotAD_43478 // CotAD_…
// CotAD_20820 // CotAD_00195 // CotAD_56304 // CotAD_50697 // CotAD_37841 // CotAD_19647 // CotAD_76522 // CotAD_04389 // CotAD_64521 // CotAD_04385 // CotAD_33582 // CotAD_26671 // CotAD_70787 // CotAD_56913 // CotAD_00511 // CotAD_00174 // CotAD_07333 // CotAD_00043 // CotAD_37444 // CotAD_14950 // CotAD_22198 // CotAD_11180 // CotAD_11182 // CotAD_54919 // CotAD_60953 // CotAD_37508 // CotAD_…
GO:0006629	P	lipid metabolic process	35	1256	1030	39347	0.38	1	// CotAD_45186 // CotAD_66411 // CotAD_62087 // CotAD_44351 // CotAD_35960 // CotAD_12806 // CotAD_71890 // CotAD_06867 // CotAD_00023 // CotAD_55813 // CotAD_68231 // CotAD_56358 // CotAD_45426 // CotAD_40346 // CotAD_04241 // CotAD_32179 // CotAD_60911 // CotAD_29356 // CotAD_01149 // CotAD_74297 // CotAD_23788 // CotAD_71414 // CotAD_09649 // CotAD_73166 // CotAD_36504 // CotAD_28057 // CotAD_…	// CotAD_02184 // CotAD_17050 // CotAD_13559 // CotAD_66712 // CotAD_04311 // CotAD_31932 // CotAD_17058 // CotAD_40680 // CotAD_00329 // CotAD_28474 // CotAD_38937 // CotAD_08067 // CotAD_54997 // CotAD_73302 // CotAD_73300 // CotAD_24833 // CotAD_62937 // CotAD_52697 // CotAD_71831 // CotAD_13380 // CotAD_49473 // CotAD_71933 // CotAD_61780 // CotAD_07006 // CotAD_07002 // CotAD_49273 // CotAD_…
GO:0009308	P	amine metabolic process	21	1256	721	39347	0.69	1	// CotAD_26569 // CotAD_58990 // CotAD_26499 // CotAD_45481 // CotAD_73847 // CotAD_40314 // CotAD_22914 // CotAD_39052 // CotAD_26567 // CotAD_68805 // CotAD_24960 // CotAD_09329 // CotAD_21501 // CotAD_06855 // CotAD_04520 // CotAD_36108 // CotAD_20847 // CotAD_53859 // CotAD_14894 // CotAD_13715 // CotAD_09738	// CotAD_40681 // CotAD_00440 // CotAD_55507 // CotAD_46416 // CotAD_20847 // CotAD_21755 // CotAD_71833 // CotAD_08209 // CotAD_76913 // CotAD_14728 // CotAD_39045 // CotAD_13483 // CotAD_59934 // CotAD_50488 // CotAD_35509 // CotAD_02869 // CotAD_18619 // CotAD_00439 // CotAD_28971 // CotAD_51676 // CotAD_55182 // CotAD_53424 // CotAD_32445 // CotAD_18536 // CotAD_49558 // CotAD_53428 // CotAD_…
GO:0019318	P	hexose metabolic process	12	1256	234	39347	0.075	1	// CotAD_58035 // CotAD_56464 // CotAD_31470 // CotAD_08787 // CotAD_58316 // CotAD_06729 // CotAD_06698 // CotAD_14516 // CotAD_24236 // CotAD_31769 // CotAD_12272 // CotAD_13052	// CotAD_07482 // CotAD_11226 // CotAD_15428 // CotAD_52093 // CotAD_05067 // CotAD_02182 // CotAD_53521 // CotAD_69463 // CotAD_57522 // CotAD_29396 // CotAD_71836 // CotAD_44887 // CotAD_53496 // CotAD_60103 // CotAD_56333 // CotAD_70418 // CotAD_28406 // CotAD_41035 // CotAD_34283 // CotAD_26840 // CotAD_36805 // CotAD_13481 // CotAD_33910 // CotAD_53568 // CotAD_24238 // CotAD_52771 // CotAD_…
GO:0006811	P	ion transport	32	1256	878	39347	0.25	1	// CotAD_14864 // CotAD_43066 // CotAD_08798 // CotAD_34272 // CotAD_03056 // CotAD_37244 // CotAD_31711 // CotAD_20820 // CotAD_60104 // CotAD_71387 // CotAD_17530 // CotAD_09693 // CotAD_50492 // CotAD_08754 // CotAD_46805 // CotAD_24988 // CotAD_26228 // CotAD_37715 // CotAD_03220 // CotAD_00163 // CotAD_24605 // CotAD_13788 // CotAD_49738 // CotAD_43095 // CotAD_05767 // CotAD_02712 // CotAD_…	// CotAD_55138 // CotAD_07952 // CotAD_73136 // CotAD_03450 // CotAD_13005 // CotAD_40831 // CotAD_31429 // CotAD_41342 // CotAD_66535 // CotAD_11665 // CotAD_49932 // CotAD_42037 // CotAD_28470 // CotAD_28471 // CotAD_23393 // CotAD_30869 // CotAD_30019 // CotAD_43522 // CotAD_02056 // CotAD_19028 // CotAD_26595 // CotAD_62345 // CotAD_19022 // CotAD_13178 // CotAD_70763 // CotAD_16025 // CotAD_…
GO:0009154	P	purine ribonucleotide catabolic process	14	1256	251	39347	0.033	1	// CotAD_40386 // CotAD_72812 // CotAD_13403 // CotAD_32396 // CotAD_20820 // CotAD_58529 // CotAD_35684 // CotAD_31749 // CotAD_36835 // CotAD_05674 // CotAD_52879 // CotAD_43974 // CotAD_17691 // CotAD_18492	// CotAD_30349 // CotAD_35268 // CotAD_28149 // CotAD_42133 // CotAD_03454 // CotAD_36093 // CotAD_02852 // CotAD_57521 // CotAD_38934 // CotAD_30530 // CotAD_05674 // CotAD_02913 // CotAD_05672 // CotAD_21262 // CotAD_20516 // CotAD_26619 // CotAD_16856 // CotAD_19670 // CotAD_19671 // CotAD_26201 // CotAD_07828 // CotAD_73886 // CotAD_74660 // CotAD_01153 // CotAD_05489 // CotAD_39454 // CotAD_…
GO:0009889	P	regulation of biosynthetic process	64	1256	2576	39347	0.98	1	// CotAD_00115 // CotAD_01715 // CotAD_00131 // CotAD_49601 // CotAD_12236 // CotAD_64780 // CotAD_22231 // CotAD_26562 // CotAD_32451 // CotAD_51573 // CotAD_06531 // CotAD_22085 // CotAD_56017 // CotAD_16548 // CotAD_37224 // CotAD_09634 // CotAD_30694 // CotAD_29570 // CotAD_08464 // CotAD_71816 // CotAD_74946 // CotAD_25972 // CotAD_39755 // CotAD_62252 // CotAD_05908 // CotAD_44276 // CotAD_…	// CotAD_51516 // CotAD_31423 // CotAD_40835 // CotAD_57702 // CotAD_60902 // CotAD_56737 // CotAD_56631 // CotAD_56630 // CotAD_50778 // CotAD_31930 // CotAD_48570 // CotAD_55505 // CotAD_55509 // CotAD_49470 // CotAD_31075 // CotAD_49553 // CotAD_14727 // CotAD_14726 // CotAD_51999 // CotAD_23414 // CotAD_33440 // CotAD_04770 // CotAD_05680 // CotAD_05681 // CotAD_00431 // CotAD_51423 // CotAD_…
// CotAD_70539 // CotAD_01675 // CotAD_10737 // CotAD_06825 // CotAD_04999 // CotAD_08402 // CotAD_08401 // CotAD_48804 // CotAD_68634 // CotAD_39002 // CotAD_27462 // CotAD_27466 // CotAD_60418 // CotAD_22796 // CotAD_75120 // CotAD_06633 // CotAD_04709 // CotAD_06135 // CotAD_50043 // CotAD_58525 // CotAD_24519 // CotAD_71783 // CotAD_27860 // CotAD_72310 // CotAD_20811 // CotAD_71786 // CotAD_…
GO:0050794	P	regulation of cellular process	98	1256	3629	39347	0.96	1	// CotAD_00131 // CotAD_22231 // CotAD_32451 // CotAD_05674 // CotAD_09634 // CotAD_73374 // CotAD_39755 // CotAD_44276 // CotAD_03266 // CotAD_13368 // CotAD_68118 // CotAD_16189 // CotAD_30723 // CotAD_02626 // CotAD_73875 // CotAD_33213 // CotAD_62928 // CotAD_45672 // CotAD_74946 // CotAD_19882 // CotAD_72812 // CotAD_50352 // CotAD_55806 // CotAD_74493 // CotAD_17691 // CotAD_08111 // CotAD_…	// CotAD_00322 // CotAD_04316 // CotAD_31423 // CotAD_40835 // CotAD_57702 // CotAD_60902 // CotAD_03454 // CotAD_56631 // CotAD_56630 // CotAD_50778 // CotAD_31930 // CotAD_48570 // CotAD_55505 // CotAD_55509 // CotAD_49470 // CotAD_19029 // CotAD_41952 // CotAD_49553 // CotAD_49476 // CotAD_14727 // CotAD_14726 // CotAD_51999 // CotAD_23414 // CotAD_51357 // CotAD_33440 // CotAD_04770 // CotAD_…
// CotAD_73039 // CotAD_11996 // CotAD_36903 // CotAD_47855 // CotAD_60326 // CotAD_39622 // CotAD_55835 // CotAD_39627 // CotAD_39626 // CotAD_57254 // CotAD_13596 // CotAD_39159 // CotAD_19438 // CotAD_39629 // CotAD_39900 // CotAD_13200 // CotAD_13757 // CotAD_63258 // CotAD_46184 // CotAD_13759 // CotAD_66181 // CotAD_14329 // CotAD_61288 // CotAD_45180 // CotAD_01946 // CotAD_59820 // CotAD_…
GO:0009261	P	ribonucleotide catabolic process	14	1256	251	39347	0.033	1	// CotAD_40386 // CotAD_72812 // CotAD_13403 // CotAD_32396 // CotAD_20820 // CotAD_58529 // CotAD_35684 // CotAD_31749 // CotAD_36835 // CotAD_05674 // CotAD_52879 // CotAD_43974 // CotAD_17691 // CotAD_18492	// CotAD_30349 // CotAD_35268 // CotAD_28149 // CotAD_42133 // CotAD_03454 // CotAD_36093 // CotAD_02852 // CotAD_57521 // CotAD_38934 // CotAD_30530 // CotAD_05674 // CotAD_02913 // CotAD_05672 // CotAD_21262 // CotAD_20516 // CotAD_26619 // CotAD_16856 // CotAD_19670 // CotAD_19671 // CotAD_26201 // CotAD_07828 // CotAD_73886 // CotAD_74660 // CotAD_01153 // CotAD_05489 // CotAD_39454 // CotAD_…
GO:0043412	P	macromolecule modification	109	1256	3793	39347	0.87	1	// CotAD_40293 // CotAD_26468 // CotAD_20697 // CotAD_45682 // CotAD_21577 // CotAD_20224 // CotAD_36392 // CotAD_66141 // CotAD_44274 // CotAD_54915 // CotAD_01895 // CotAD_09702 // CotAD_34756 // CotAD_05262 // CotAD_36560 // CotAD_28916 // CotAD_51218 // CotAD_01924 // CotAD_25140 // CotAD_03328 // CotAD_08452 // CotAD_08761 // CotAD_08215 // CotAD_63020 // CotAD_14436 // CotAD_05478 // CotAD_…	// CotAD_04316 // CotAD_76597 // CotAD_31937 // CotAD_40293 // CotAD_05776 // CotAD_56980 // CotAD_56983 // CotAD_56982 // CotAD_71641 // CotAD_71640 // CotAD_56631 // CotAD_73510 // CotAD_37303 // CotAD_33681 // CotAD_60580 // CotAD_71248 // CotAD_49476 // CotAD_71243 // CotAD_01890 // CotAD_63123 // CotAD_01895 // CotAD_46452 // CotAD_56981 // CotAD_00150 // CotAD_09336 // CotAD_23309 // CotAD_…
// CotAD_31999 // CotAD_19219 // CotAD_31444 // CotAD_19216 // CotAD_27915 // CotAD_27912 // CotAD_41856 // CotAD_19212 // CotAD_72040 // CotAD_72041 // CotAD_72046 // CotAD_15547 // CotAD_51821 // CotAD_63617 // CotAD_71558 // CotAD_26063 // CotAD_73606 // CotAD_26065 // CotAD_26064 // CotAD_26066 // CotAD_51936 // CotAD_40450 // CotAD_71554 // CotAD_25565 // CotAD_25566 // CotAD_70912 // CotAD_…
GO:0016311	P	dephosphorylation	11	1256	198	39347	0.055	1	// CotAD_72285 // CotAD_09702 // CotAD_03793 // CotAD_24101 // CotAD_00293 // CotAD_57554 // CotAD_31151 // CotAD_52768 // CotAD_49132 // CotAD_04324 // CotAD_03328	// CotAD_41014 // CotAD_07954 // CotAD_33981 // CotAD_31097 // CotAD_53383 // CotAD_36091 // CotAD_11430 // CotAD_33005 // CotAD_40056 // CotAD_50803 // CotAD_46665 // CotAD_30011 // CotAD_25131 // CotAD_15257 // CotAD_18886 // CotAD_75491 // CotAD_72660 // CotAD_18198 // CotAD_71770 // CotAD_70205 // CotAD_48009 // CotAD_24136 // CotAD_35568 // CotAD_23771 // CotAD_13978 // CotAD_09484 // CotAD_…
GO:0008152	P	metabolic process	608	1256	19401	39347	0.66	1	// CotAD_13414 // CotAD_40293 // CotAD_51515 // CotAD_31368 // CotAD_52256 // CotAD_25039 // CotAD_05674 // CotAD_73265 // CotAD_20848 // CotAD_20847 // CotAD_45682 // CotAD_05577 // CotAD_44205 // CotAD_01895 // CotAD_63249 // CotAD_09238 // CotAD_40638 // CotAD_53484 // CotAD_22231 // CotAD_05687 // CotAD_26579 // CotAD_04551 // CotAD_21869 // CotAD_56026 // CotAD_05700 // CotAD_68118 // CotAD_…	// CotAD_60904 // CotAD_40293 // CotAD_49385 // CotAD_40835 // CotAD_60902 // CotAD_40831 // CotAD_05776 // CotAD_05774 // CotAD_50575 // CotAD_50572 // CotAD_41349 // CotAD_40839 // CotAD_49276 // CotAD_30407 // CotAD_06363 // CotAD_32051 // CotAD_31075 // CotAD_40526 // CotAD_37480 // CotAD_51999 // CotAD_51998 // CotAD_62248 // CotAD_19026 // CotAD_57981 // CotAD_27338 // CotAD_32052 // CotAD_…
// CotAD_14141 // CotAD_63747 // CotAD_57853 // CotAD_17615 // CotAD_25094 // CotAD_08953 // CotAD_08952 // CotAD_08955 // CotAD_25090 // CotAD_25093 // CotAD_08956 // CotAD_67620 // CotAD_15817 // CotAD_15814 // CotAD_46271 // CotAD_46276 // CotAD_42794 // CotAD_46274 // CotAD_11846 // CotAD_03132 // CotAD_03130 // CotAD_03134 // CotAD_03135 // CotAD_13951 // CotAD_49469 // CotAD_72473 // CotAD_…
// CotAD_29537 // CotAD_22235 // CotAD_72585 // CotAD_73988 // CotAD_39882 // CotAD_39880 // CotAD_56762 // CotAD_11122 // CotAD_72821 // CotAD_17652 // CotAD_50112 // CotAD_15168 // CotAD_18568 // CotAD_17654 // CotAD_55141 // CotAD_46943 // CotAD_17658 // CotAD_68006 // CotAD_68003 // CotAD_69161 // CotAD_20003 // CotAD_75205 // CotAD_75204 // CotAD_64601 // CotAD_64600 // CotAD_20009 // CotAD_…
// CotAD_75198 // CotAD_36597 // CotAD_64926 // CotAD_20391 // CotAD_13535 // CotAD_06988 // CotAD_06989 // CotAD_10325 // CotAD_21455 // CotAD_10322 // CotAD_06980 // CotAD_07877 // CotAD_06982 // CotAD_06983 // CotAD_13889 // CotAD_27541 // CotAD_23841 // CotAD_27543 // CotAD_13531 // CotAD_27546 // CotAD_65781 // CotAD_45327 // CotAD_65785 // CotAD_65832 // CotAD_65787 // CotAD_45322 // CotAD_…
// CotAD_04035 // CotAD_00065 // CotAD_00064 // CotAD_00067 // CotAD_00066 // CotAD_53797 // CotAD_05138 // CotAD_04038 // CotAD_20158 // CotAD_71454 // CotAD_71455 // CotAD_03567 // CotAD_56065 // CotAD_03561 // CotAD_50103 // CotAD_23172 // CotAD_56061 // CotAD_60975 // CotAD_03568 // CotAD_56068 // CotAD_08231 // CotAD_05747 // CotAD_05746 // CotAD_19433 // CotAD_50544 // CotAD_30479 // CotAD_…
// CotAD_03103 // CotAD_03104 // CotAD_50640 // CotAD_64312 // CotAD_72932 // CotAD_60477 // CotAD_31711 // CotAD_72427 // CotAD_72428 // CotAD_72429 // CotAD_72939 // CotAD_66304 // CotAD_66305 // CotAD_68134 // CotAD_45915 // CotAD_61547 // CotAD_66301 // CotAD_66303 // CotAD_28409 // CotAD_66309 // CotAD_07482 // CotAD_52702 // CotAD_52701 // CotAD_52700 // CotAD_07486 // CotAD_52705 // CotAD_…
// CotAD_09999 // CotAD_62120 // CotAD_30692 // CotAD_48869 // CotAD_08460 // CotAD_51829 // CotAD_51828 // CotAD_70156 // CotAD_55813 // CotAD_70154 // CotAD_51824 // CotAD_55816 // CotAD_48860 // CotAD_51821 // CotAD_70151 // CotAD_41501 // CotAD_26963 // CotAD_06119 // CotAD_14148 // CotAD_51547 // CotAD_18960 // CotAD_37672 // CotAD_37673 // CotAD_37671 // CotAD_06117 // CotAD_19829 // CotAD_…
// CotAD_20146 // CotAD_52041 // CotAD_49254 // CotAD_49257 // CotAD_49256 // CotAD_40344 // CotAD_40613 // CotAD_05158 // CotAD_49252 // CotAD_40348 // CotAD_05154 // CotAD_05080 // CotAD_42784 // CotAD_66565 // CotAD_47697 // CotAD_46204 // CotAD_54804 // CotAD_31359 // CotAD_04205 // CotAD_11504 // CotAD_51401 // CotAD_04200 // CotAD_04203 // CotAD_11505 // CotAD_01071 // CotAD_59182 // CotAD_…
// CotAD_19430 // CotAD_15949 // CotAD_11998 // CotAD_62560 // CotAD_62430 // CotAD_15762 // CotAD_11222 // CotAD_11225 // CotAD_15941 // CotAD_15942 // CotAD_67511 // CotAD_45989 // CotAD_16412 // CotAD_28955 // CotAD_16416 // CotAD_28951 // CotAD_45638 // CotAD_45981 // CotAD_71886 // CotAD_45635 // CotAD_65051 // CotAD_71883 // CotAD_45631 // CotAD_43778 // CotAD_43779 // CotAD_57094 // CotAD_…
GO:0019438	P	aromatic compound biosynthetic process	5	1256	104	39347	0.24	1	// CotAD_66783 // CotAD_52256 // CotAD_09738 // CotAD_55641 // CotAD_62105	// CotAD_12174 // CotAD_52256 // CotAD_28141 // CotAD_19576 // CotAD_57995 // CotAD_21755 // CotAD_09738 // CotAD_29884 // CotAD_16335 // CotAD_36968 // CotAD_35467 // CotAD_44973 // CotAD_70708 // CotAD_35155 // CotAD_19139 // CotAD_07563 // CotAD_21697 // CotAD_58931 // CotAD_36035 // CotAD_02584 // CotAD_52495 // CotAD_16421 // CotAD_42733 // CotAD_28908 // CotAD_28909 // CotAD_65092 // CotAD_…
GO:0006184	P	GTP catabolic process	13	1256	248	39347	0.058	1	// CotAD_40386 // CotAD_72812 // CotAD_13403 // CotAD_32396 // CotAD_58529 // CotAD_35684 // CotAD_31749 // CotAD_36835 // CotAD_05674 // CotAD_52879 // CotAD_43974 // CotAD_17691 // CotAD_18492	// CotAD_30349 // CotAD_35268 // CotAD_28149 // CotAD_42133 // CotAD_03454 // CotAD_36093 // CotAD_02852 // CotAD_57521 // CotAD_38934 // CotAD_30530 // CotAD_05674 // CotAD_02913 // CotAD_05672 // CotAD_21262 // CotAD_20516 // CotAD_26619 // CotAD_16856 // CotAD_19670 // CotAD_19671 // CotAD_26201 // CotAD_07828 // CotAD_73886 // CotAD_74660 // CotAD_01153 // CotAD_05489 // CotAD_39454 // CotAD_…
GO:0051234	P	establishment of localization	110	1256	3423	39347	0.49	1	// CotAD_15932 // CotAD_34272 // CotAD_03056 // CotAD_05674 // CotAD_60104 // CotAD_46390 // CotAD_23483 // CotAD_03697 // CotAD_22834 // CotAD_49377 // CotAD_24988 // CotAD_10487 // CotAD_13788 // CotAD_25918 // CotAD_21980 // CotAD_05702 // CotAD_23482 // CotAD_21214 // CotAD_16610 // CotAD_56228 // CotAD_72812 // CotAD_49152 // CotAD_19931 // CotAD_74493 // CotAD_17691 // CotAD_00163 // CotAD_…	// CotAD_76595 // CotAD_70973 // CotAD_40831 // CotAD_41831 // CotAD_05777 // CotAD_22570 // CotAD_27755 // CotAD_62726 // CotAD_30405 // CotAD_33687 // CotAD_54852 // CotAD_50776 // CotAD_19028 // CotAD_26595 // CotAD_32722 // CotAD_08201 // CotAD_19022 // CotAD_71247 // CotAD_14720 // CotAD_31429 // CotAD_49270 // CotAD_41342 // CotAD_27333 // CotAD_23304 // CotAD_56180 // CotAD_43478 // CotAD_…
// CotAD_20820 // CotAD_00195 // CotAD_56304 // CotAD_50697 // CotAD_37841 // CotAD_19647 // CotAD_76522 // CotAD_04389 // CotAD_64521 // CotAD_04385 // CotAD_33582 // CotAD_26671 // CotAD_70787 // CotAD_56913 // CotAD_00511 // CotAD_00174 // CotAD_07333 // CotAD_00043 // CotAD_37444 // CotAD_14950 // CotAD_22198 // CotAD_11180 // CotAD_11182 // CotAD_54919 // CotAD_60953 // CotAD_37508 // CotAD_…
GO:0016070	P	RNA metabolic process	102	1256	3410	39347	0.75	1	// CotAD_00131 // CotAD_17596 // CotAD_46557 // CotAD_22231 // CotAD_32451 // CotAD_04648 // CotAD_20847 // CotAD_09634 // CotAD_74946 // CotAD_39755 // CotAD_44276 // CotAD_60508 // CotAD_34756 // CotAD_30723 // CotAD_17061 // CotAD_27197 // CotAD_56026 // CotAD_24888 // CotAD_33213 // CotAD_45672 // CotAD_05700 // CotAD_04414 // CotAD_68118 // CotAD_09070 // CotAD_50352 // CotAD_13715 // CotAD_…	// CotAD_51516 // CotAD_31423 // CotAD_40835 // CotAD_57702 // CotAD_60902 // CotAD_56737 // CotAD_31429 // CotAD_26117 // CotAD_56631 // CotAD_56630 // CotAD_50778 // CotAD_19433 // CotAD_55503 // CotAD_48570 // CotAD_55505 // CotAD_55509 // CotAD_49470 // CotAD_31075 // CotAD_54746 // CotAD_49553 // CotAD_14727 // CotAD_14726 // CotAD_51999 // CotAD_23414 // CotAD_33440 // CotAD_04770 // CotAD_…
// CotAD_51858 // CotAD_33293 // CotAD_23939 // CotAD_70146 // CotAD_55806 // CotAD_55800 // CotAD_00603 // CotAD_00602 // CotAD_27458 // CotAD_01730 // CotAD_50852 // CotAD_29715 // CotAD_04701 // CotAD_40660 // CotAD_31529 // CotAD_04706 // CotAD_04708 // CotAD_41033 // CotAD_05652 // CotAD_71784 // CotAD_71785 // CotAD_05125 // CotAD_43000 // CotAD_30032 // CotAD_05493 // CotAD_33747 // CotAD_…
GO:0016071	P	mRNA metabolic process	6	1256	83	39347	0.05	1	// CotAD_56438 // CotAD_46557 // CotAD_27197 // CotAD_44943 // CotAD_09303 // CotAD_04648	// CotAD_17154 // CotAD_26117 // CotAD_63804 // CotAD_28875 // CotAD_48781 // CotAD_28626 // CotAD_46557 // CotAD_70189 // CotAD_59982 // CotAD_64873 // CotAD_09923 // CotAD_04648 // CotAD_09892 // CotAD_63795 // CotAD_06462 // CotAD_39670 // CotAD_10366 // CotAD_30580 // CotAD_44238 // CotAD_31485 // CotAD_16630 // CotAD_66102 // CotAD_32951 // CotAD_09302 // CotAD_08174 // CotAD_07120 // CotAD_…
GO:0033692	P	cellular polysaccharide biosynthetic process	7	1256	202	39347	0.47	1	// CotAD_71434 // CotAD_00023 // CotAD_21591 // CotAD_66210 // CotAD_61556 // CotAD_31769 // CotAD_39409	// CotAD_19830 // CotAD_17594 // CotAD_40755 // CotAD_27593 // CotAD_19832 // CotAD_57522 // CotAD_64355 // CotAD_62834 // CotAD_64356 // CotAD_71836 // CotAD_74973 // CotAD_04892 // CotAD_28406 // CotAD_60220 // CotAD_56339 // CotAD_61788 // CotAD_13481 // CotAD_42539 // CotAD_24032 // CotAD_48165 // CotAD_71369 // CotAD_11302 // CotAD_11301 // CotAD_55841 // CotAD_71090 // CotAD_61556 // CotAD_…
GO:0044271	P	cellular nitrogen compound biosynthetic process	11	1256	339	39347	0.52	1	// CotAD_66783 // CotAD_10554 // CotAD_55641 // CotAD_21869 // CotAD_52256 // CotAD_14894 // CotAD_62105 // CotAD_21501 // CotAD_05667 // CotAD_04520 // CotAD_45481	// CotAD_76119 // CotAD_08875 // CotAD_33980 // CotAD_48684 // CotAD_37596 // CotAD_03603 // CotAD_40681 // CotAD_44470 // CotAD_30573 // CotAD_56377 // CotAD_15938 // CotAD_03352 // CotAD_70922 // CotAD_70921 // CotAD_15936 // CotAD_70926 // CotAD_08322 // CotAD_12174 // CotAD_10360 // CotAD_10554 // CotAD_13873 // CotAD_48141 // CotAD_48118 // CotAD_29884 // CotAD_76913 // CotAD_02699 // CotAD_…
GO:0046907	P	intracellular transport	33	1256	704	39347	0.021	1	// CotAD_25767 // CotAD_27494 // CotAD_15932 // CotAD_08697 // CotAD_06457 // CotAD_05674 // CotAD_46390 // CotAD_74960 // CotAD_06434 // CotAD_03697 // CotAD_56210 // CotAD_35624 // CotAD_28602 // CotAD_34735 // CotAD_40386 // CotAD_12638 // CotAD_31749 // CotAD_52879 // CotAD_05702 // CotAD_44997 // CotAD_21214 // CotAD_71588 // CotAD_72812 // CotAD_58529 // CotAD_61750 // CotAD_19931 // CotAD_…	// CotAD_30835 // CotAD_13008 // CotAD_07894 // CotAD_37267 // CotAD_70153 // CotAD_25133 // CotAD_46797 // CotAD_30010 // CotAD_62218 // CotAD_49937 // CotAD_21262 // CotAD_26619 // CotAD_33444 // CotAD_15932 // CotAD_71247 // CotAD_33442 // CotAD_39120 // CotAD_07828 // CotAD_20113 // CotAD_44815 // CotAD_49554 // CotAD_64820 // CotAD_02852 // CotAD_36169 // CotAD_55134 // CotAD_23488 // CotAD_…
GO:0008654	P	phospholipid biosynthetic process	5	1256	69	39347	0.07	1	// CotAD_46977 // CotAD_01511 // CotAD_01149 // CotAD_12806 // CotAD_36504	// CotAD_73898 // CotAD_40755 // CotAD_01511 // CotAD_35484 // CotAD_00956 // CotAD_34982 // CotAD_10675 // CotAD_55607 // CotAD_54518 // CotAD_59417 // CotAD_53707 // CotAD_44336 // CotAD_57713 // CotAD_57998 // CotAD_12806 // CotAD_06517 // CotAD_75220 // CotAD_30444 // CotAD_28163 // CotAD_74642 // CotAD_71933 // CotAD_76384 // CotAD_45163 // CotAD_11442 // CotAD_13911 // CotAD_20714 // CotAD_…
GO:0046394	P	carboxylic acid biosynthetic process	11	1256	394	39347	0.71	1	// CotAD_28057 // CotAD_60911 // CotAD_29356 // CotAD_55813 // CotAD_74297 // CotAD_71414 // CotAD_14894 // CotAD_04241 // CotAD_31761 // CotAD_73166 // CotAD_45481	// CotAD_02184 // CotAD_40681 // CotAD_28474 // CotAD_73302 // CotAD_73300 // CotAD_62937 // CotAD_71833 // CotAD_76913 // CotAD_14728 // CotAD_76503 // CotAD_59934 // CotAD_09330 // CotAD_35467 // CotAD_28971 // CotAD_13171 // CotAD_32445 // CotAD_18536 // CotAD_71414 // CotAD_56024 // CotAD_42328 // CotAD_51050 // CotAD_53956 // CotAD_04655 // CotAD_28273 // CotAD_63926 // CotAD_53228 // CotAD_…
GO:0050896	P	response to stimulus	31	1256	1655	39347	1	1	// CotAD_16264 // CotAD_35704 // CotAD_57638 // CotAD_32995 // CotAD_57567 // CotAD_76937 // CotAD_10942 // CotAD_26393 // CotAD_14502 // CotAD_00145 // CotAD_46800 // CotAD_13602 // CotAD_25918 // CotAD_37617 // CotAD_18824 // CotAD_24316 // CotAD_41095 // CotAD_32224 // CotAD_05179 // CotAD_62732 // CotAD_23950 // CotAD_44201 // CotAD_58404 // CotAD_55718 // CotAD_62775 // CotAD_06531 // CotAD_…	// CotAD_49385 // CotAD_40833 // CotAD_56631 // CotAD_05571 // CotAD_15529 // CotAD_51992 // CotAD_51177 // CotAD_51178 // CotAD_55181 // CotAD_50485 // CotAD_04559 // CotAD_04558 // CotAD_48018 // CotAD_59763 // CotAD_14430 // CotAD_71893 // CotAD_63581 // CotAD_63909 // CotAD_48635 // CotAD_63901 // CotAD_63900 // CotAD_63903 // CotAD_63905 // CotAD_29919 // CotAD_37756 // CotAD_55728 // CotAD_…
GO:0015988	P	energy coupled proton transport, against electrochemical gradient	5	1256	113	39347	0.29	1	// CotAD_20820 // CotAD_37244 // CotAD_24988 // CotAD_50492 // CotAD_08798	// CotAD_55138 // CotAD_24249 // CotAD_65983 // CotAD_08871 // CotAD_63809 // CotAD_66535 // CotAD_30686 // CotAD_08321 // CotAD_53495 // CotAD_56330 // CotAD_36807 // CotAD_64486 // CotAD_24988 // CotAD_73371 // CotAD_67252 // CotAD_23138 // CotAD_47360 // CotAD_51501 // CotAD_26265 // CotAD_39854 // CotAD_10075 // CotAD_33696 // CotAD_19132 // CotAD_05389 // CotAD_13964 // CotAD_33906 // CotAD_…
GO:0006355	P	regulation of transcription, DNA-dependent	62	1256	2517	39347	0.98	1	// CotAD_00115 // CotAD_01715 // CotAD_00131 // CotAD_49601 // CotAD_12236 // CotAD_64780 // CotAD_22231 // CotAD_26562 // CotAD_32451 // CotAD_51573 // CotAD_06531 // CotAD_22085 // CotAD_56017 // CotAD_16548 // CotAD_37224 // CotAD_09634 // CotAD_30694 // CotAD_29570 // CotAD_08464 // CotAD_71816 // CotAD_74946 // CotAD_25972 // CotAD_39755 // CotAD_62252 // CotAD_05908 // CotAD_38155 // CotAD_…	// CotAD_51516 // CotAD_31423 // CotAD_40835 // CotAD_57702 // CotAD_60902 // CotAD_56737 // CotAD_56631 // CotAD_56630 // CotAD_50778 // CotAD_31930 // CotAD_48570 // CotAD_55505 // CotAD_55509 // CotAD_49470 // CotAD_31075 // CotAD_49553 // CotAD_14727 // CotAD_14726 // CotAD_51999 // CotAD_23414 // CotAD_33440 // CotAD_04770 // CotAD_05680 // CotAD_05681 // CotAD_00431 // CotAD_51423 // CotAD_…
// CotAD_33469 // CotAD_47635 // CotAD_48101 // CotAD_51971 // CotAD_39897 // CotAD_48109 // CotAD_63497 // CotAD_08224 // CotAD_63493 // CotAD_08222 // CotAD_51153 // CotAD_63498 // CotAD_33391 // CotAD_11711 // CotAD_11710 // CotAD_11712 // CotAD_37900 // CotAD_49679 // CotAD_56436 // CotAD_23544 // CotAD_15346 // CotAD_11392 // CotAD_15342 // CotAD_30261 // CotAD_15341 // CotAD_54903 // CotAD_…
GO:0006511	P	ubiquitin-dependent protein catabolic process	10	1256	258	39347	0.31	1	// CotAD_21333 // CotAD_27028 // CotAD_02284 // CotAD_58201 // CotAD_32612 // CotAD_23263 // CotAD_49161 // CotAD_59437 // CotAD_32071 // CotAD_67018	// CotAD_15935 // CotAD_09785 // CotAD_18282 // CotAD_70808 // CotAD_45282 // CotAD_32518 // CotAD_76115 // CotAD_68160 // CotAD_45479 // CotAD_45478 // CotAD_45477 // CotAD_66123 // CotAD_32354 // CotAD_48635 // CotAD_06170 // CotAD_63125 // CotAD_02058 // CotAD_01251 // CotAD_39459 // CotAD_20200 // CotAD_47148 // CotAD_17124 // CotAD_03502 // CotAD_42537 // CotAD_71094 // CotAD_10470 // CotAD_…
GO:0006350	P	transcription	71	1256	2840	39347	0.98	1	// CotAD_00115 // CotAD_01715 // CotAD_00131 // CotAD_49601 // CotAD_12236 // CotAD_64780 // CotAD_22231 // CotAD_26562 // CotAD_32451 // CotAD_51573 // CotAD_06531 // CotAD_44201 // CotAD_22085 // CotAD_17596 // CotAD_56017 // CotAD_16548 // CotAD_37224 // CotAD_09634 // CotAD_30694 // CotAD_29570 // CotAD_08464 // CotAD_71816 // CotAD_05700 // CotAD_25972 // CotAD_39755 // CotAD_62252 // CotAD_…	// CotAD_51516 // CotAD_31423 // CotAD_40835 // CotAD_57702 // CotAD_60902 // CotAD_56737 // CotAD_56631 // CotAD_56630 // CotAD_50778 // CotAD_55503 // CotAD_48570 // CotAD_55505 // CotAD_55509 // CotAD_49470 // CotAD_31075 // CotAD_49553 // CotAD_14727 // CotAD_14726 // CotAD_51999 // CotAD_23414 // CotAD_33440 // CotAD_04770 // CotAD_05680 // CotAD_05681 // CotAD_00431 // CotAD_51423 // CotAD_…
// CotAD_74262 // CotAD_73943 // CotAD_13396 // CotAD_02025 // CotAD_35761 // CotAD_05255 // CotAD_32234 // CotAD_24490 // CotAD_40091 // CotAD_10585 // CotAD_68028 // CotAD_44701 // CotAD_68023 // CotAD_28818 // CotAD_65722 // CotAD_20029 // CotAD_21688 // CotAD_45146 // CotAD_74862 // CotAD_10906 // CotAD_33836 // CotAD_43976 // CotAD_36862 // CotAD_10908 // CotAD_72236 // CotAD_33126 // CotAD_…
GO:0006351	P	transcription, DNA-dependent	71	1256	2835	39347	0.98	1	// CotAD_00115 // CotAD_01715 // CotAD_00131 // CotAD_49601 // CotAD_12236 // CotAD_64780 // CotAD_22231 // CotAD_26562 // CotAD_32451 // CotAD_51573 // CotAD_06531 // CotAD_44201 // CotAD_22085 // CotAD_17596 // CotAD_56017 // CotAD_16548 // CotAD_37224 // CotAD_09634 // CotAD_30694 // CotAD_29570 // CotAD_08464 // CotAD_71816 // CotAD_05700 // CotAD_25972 // CotAD_39755 // CotAD_62252 // CotAD_…	// CotAD_51516 // CotAD_31423 // CotAD_40835 // CotAD_57702 // CotAD_60902 // CotAD_56737 // CotAD_56631 // CotAD_56630 // CotAD_50778 // CotAD_55503 // CotAD_48570 // CotAD_55505 // CotAD_55509 // CotAD_49470 // CotAD_31075 // CotAD_49553 // CotAD_14727 // CotAD_14726 // CotAD_51999 // CotAD_23414 // CotAD_33440 // CotAD_04770 // CotAD_05680 // CotAD_05681 // CotAD_00431 // CotAD_51423 // CotAD_…
// CotAD_05255 // CotAD_32234 // CotAD_24490 // CotAD_40091 // CotAD_10585 // CotAD_68028 // CotAD_44701 // CotAD_68023 // CotAD_28818 // CotAD_65722 // CotAD_20029 // CotAD_21688 // CotAD_45146 // CotAD_74862 // CotAD_10906 // CotAD_33836 // CotAD_43976 // CotAD_36862 // CotAD_10908 // CotAD_72236 // CotAD_33126 // CotAD_13975 // CotAD_19094 // CotAD_08478 // CotAD_03418 // CotAD_44637 // CotAD_…
GO:0006812	P	cation transport	28	1256	744	39347	0.22	1	// CotAD_14864 // CotAD_43066 // CotAD_08798 // CotAD_34272 // CotAD_03056 // CotAD_37244 // CotAD_31711 // CotAD_20820 // CotAD_17530 // CotAD_09693 // CotAD_50492 // CotAD_08754 // CotAD_46805 // CotAD_24988 // CotAD_26228 // CotAD_37715 // CotAD_03220 // CotAD_00163 // CotAD_24605 // CotAD_13788 // CotAD_49738 // CotAD_43095 // CotAD_05767 // CotAD_37196 // CotAD_65287 // CotAD_66914 // CotAD_…	// CotAD_55138 // CotAD_07952 // CotAD_73136 // CotAD_03450 // CotAD_40831 // CotAD_66535 // CotAD_11665 // CotAD_49932 // CotAD_42037 // CotAD_28470 // CotAD_28471 // CotAD_23393 // CotAD_30019 // CotAD_43522 // CotAD_02056 // CotAD_19028 // CotAD_26595 // CotAD_19022 // CotAD_13178 // CotAD_70763 // CotAD_16025 // CotAD_52673 // CotAD_23138 // CotAD_56847 // CotAD_10075 // CotAD_19809 // CotAD_…
GO:0006753	P	nucleoside phosphate metabolic process	27	1256	548	39347	0.02	1	// CotAD_56192 // CotAD_50492 // CotAD_05674 // CotAD_06698 // CotAD_31711 // CotAD_20820 // CotAD_17530 // CotAD_38689 // CotAD_18492 // CotAD_24988 // CotAD_43974 // CotAD_21419 // CotAD_13052 // CotAD_40386 // CotAD_13403 // CotAD_32396 // CotAD_08787 // CotAD_43095 // CotAD_35684 // CotAD_31749 // CotAD_52879 // CotAD_72812 // CotAD_58529 // CotAD_36835 // CotAD_17691 // CotAD_12272 // CotAD_…	// CotAD_55138 // CotAD_31935 // CotAD_40831 // CotAD_28381 // CotAD_38934 // CotAD_56271 // CotAD_28470 // CotAD_05672 // CotAD_21262 // CotAD_38938 // CotAD_26619 // CotAD_02119 // CotAD_33443 // CotAD_26201 // CotAD_07828 // CotAD_40636 // CotAD_09339 // CotAD_17274 // CotAD_32447 // CotAD_30349 // CotAD_23488 // CotAD_23489 // CotAD_51199 // CotAD_35488 // CotAD_05818 // CotAD_30530 // CotAD_…
GO:0009116	P	nucleoside metabolic process	5	1256	96	39347	0.19	1	// CotAD_56192 // CotAD_38186 // CotAD_21419 // CotAD_66203 // CotAD_38689	// CotAD_08976 // CotAD_28381 // CotAD_33203 // CotAD_62832 // CotAD_08288 // CotAD_38938 // CotAD_34163 // CotAD_27135 // CotAD_20110 // CotAD_60851 // CotAD_16299 // CotAD_13013 // CotAD_00129 // CotAD_06285 // CotAD_57251 // CotAD_02820 // CotAD_16612 // CotAD_36796 // CotAD_20109 // CotAD_22926 // CotAD_26058 // CotAD_06079 // CotAD_66203 // CotAD_38186 // CotAD_56194 // CotAD_56192 // CotAD_…
GO:0006633	P	fatty acid biosynthetic process	9	1256	192	39347	0.16	1	// CotAD_28057 // CotAD_60911 // CotAD_29356 // CotAD_55813 // CotAD_74297 // CotAD_71414 // CotAD_04241 // CotAD_31761 // CotAD_73166	// CotAD_02184 // CotAD_08877 // CotAD_68993 // CotAD_41222 // CotAD_11373 // CotAD_04655 // CotAD_08878 // CotAD_09876 // CotAD_28474 // CotAD_39667 // CotAD_75498 // CotAD_39840 // CotAD_73302 // CotAD_73300 // CotAD_62937 // CotAD_52143 // CotAD_60459 // CotAD_17681 // CotAD_76503 // CotAD_45038 // CotAD_20597 // CotAD_20596 // CotAD_49061 // CotAD_25525 // CotAD_25524 // CotAD_04241 // CotAD_…
GO:0071103	P	DNA conformation change	5	1256	179	39347	0.68	1	// CotAD_14881 // CotAD_09047 // CotAD_38818 // CotAD_42556 // CotAD_13066	// CotAD_24938 // CotAD_48650 // CotAD_03456 // CotAD_66437 // CotAD_38832 // CotAD_36242 // CotAD_22542 // CotAD_03457 // CotAD_40930 // CotAD_38422 // CotAD_08529 // CotAD_23554 // CotAD_23712 // CotAD_66902 // CotAD_23716 // CotAD_22705 // CotAD_63534 // CotAD_29551 // CotAD_37038 // CotAD_55626 // CotAD_08770 // CotAD_19024 // CotAD_41644 // CotAD_54284 // CotAD_41135 // CotAD_60182 // CotAD_…
GO:0006631	P	fatty acid metabolic process	12	1256	225	39347	0.06	1	// CotAD_28057 // CotAD_60911 // CotAD_29356 // CotAD_55813 // CotAD_74297 // CotAD_23788 // CotAD_71414 // CotAD_52391 // CotAD_04241 // CotAD_31761 // CotAD_34211 // CotAD_73166	// CotAD_02184 // CotAD_08877 // CotAD_68993 // CotAD_41222 // CotAD_11373 // CotAD_04655 // CotAD_08878 // CotAD_09876 // CotAD_28474 // CotAD_39667 // CotAD_75498 // CotAD_29360 // CotAD_73302 // CotAD_73300 // CotAD_24833 // CotAD_62937 // CotAD_11386 // CotAD_52143 // CotAD_60459 // CotAD_17681 // CotAD_76503 // CotAD_45038 // CotAD_20597 // CotAD_20596 // CotAD_49061 // CotAD_25525 // CotAD_…
GO:0032774	P	RNA biosynthetic process	71	1256	2840	39347	0.98	1	// CotAD_00115 // CotAD_01715 // CotAD_00131 // CotAD_49601 // CotAD_12236 // CotAD_64780 // CotAD_22231 // CotAD_26562 // CotAD_32451 // CotAD_51573 // CotAD_06531 // CotAD_44201 // CotAD_22085 // CotAD_17596 // CotAD_56017 // CotAD_16548 // CotAD_37224 // CotAD_09634 // CotAD_30694 // CotAD_29570 // CotAD_08464 // CotAD_71816 // CotAD_05700 // CotAD_25972 // CotAD_39755 // CotAD_62252 // CotAD_…	// CotAD_51516 // CotAD_31423 // CotAD_40835 // CotAD_57702 // CotAD_60902 // CotAD_56737 // CotAD_56631 // CotAD_56630 // CotAD_50778 // CotAD_55503 // CotAD_48570 // CotAD_55505 // CotAD_55509 // CotAD_49470 // CotAD_31075 // CotAD_49553 // CotAD_14727 // CotAD_14726 // CotAD_51999 // CotAD_23414 // CotAD_33440 // CotAD_04770 // CotAD_05680 // CotAD_05681 // CotAD_00431 // CotAD_51423 // CotAD_…
// CotAD_13396 // CotAD_02025 // CotAD_35761 // CotAD_05255 // CotAD_32234 // CotAD_24490 // CotAD_40091 // CotAD_10585 // CotAD_68028 // CotAD_44701 // CotAD_68023 // CotAD_28818 // CotAD_65722 // CotAD_20029 // CotAD_21688 // CotAD_45146 // CotAD_74862 // CotAD_10906 // CotAD_33836 // CotAD_43976 // CotAD_36862 // CotAD_10908 // CotAD_72236 // CotAD_33126 // CotAD_13975 // CotAD_19094 // CotAD_…
GO:0070271	P	protein complex biogenesis	7	1256	193	39347	0.42	1	// CotAD_32396 // CotAD_35684 // CotAD_44276 // CotAD_36835 // CotAD_18492 // CotAD_43974 // CotAD_03158	// CotAD_02610 // CotAD_13796 // CotAD_34279 // CotAD_26116 // CotAD_28921 // CotAD_02913 // CotAD_16805 // CotAD_35922 // CotAD_08327 // CotAD_74373 // CotAD_46653 // CotAD_33913 // CotAD_63248 // CotAD_26201 // CotAD_02597 // CotAD_55837 // CotAD_74660 // CotAD_06069 // CotAD_70767 // CotAD_66528 // CotAD_09487 // CotAD_43309 // CotAD_10476 // CotAD_45077 // CotAD_39185 // CotAD_25303 // CotAD_…
GO:0006732	P	coenzyme metabolic process	8	1256	164	39347	0.16	1	// CotAD_38081 // CotAD_56192 // CotAD_08787 // CotAD_19313 // CotAD_06698 // CotAD_26211 // CotAD_12272 // CotAD_13052	// CotAD_31935 // CotAD_55229 // CotAD_08976 // CotAD_56424 // CotAD_28381 // CotAD_22236 // CotAD_12272 // CotAD_63926 // CotAD_58244 // CotAD_41035 // CotAD_56230 // CotAD_16335 // CotAD_36968 // CotAD_36965 // CotAD_27135 // CotAD_65878 // CotAD_24981 // CotAD_13013 // CotAD_32447 // CotAD_01234 // CotAD_70669 // CotAD_19139 // CotAD_43735 // CotAD_30168 // CotAD_44087 // CotAD_59010 // CotAD_…
GO:0016310	P	phosphorylation	81	1256	3313	39347	0.99	1	// CotAD_13472 // CotAD_40293 // CotAD_12312 // CotAD_04320 // CotAD_54107 // CotAD_12236 // CotAD_27990 // CotAD_56438 // CotAD_73474 // CotAD_66411 // CotAD_06855 // CotAD_14595 // CotAD_68508 // CotAD_11455 // CotAD_23438 // CotAD_65912 // CotAD_31711 // CotAD_32179 // CotAD_14215 // CotAD_20697 // CotAD_45682 // CotAD_26468 // CotAD_21577 // CotAD_05174 // CotAD_59284 // CotAD_62154 // CotAD_…	// CotAD_04316 // CotAD_76597 // CotAD_31937 // CotAD_40293 // CotAD_05776 // CotAD_56980 // CotAD_56983 // CotAD_56982 // CotAD_71641 // CotAD_71640 // CotAD_56631 // CotAD_73510 // CotAD_33681 // CotAD_60580 // CotAD_49476 // CotAD_71243 // CotAD_01890 // CotAD_63123 // CotAD_01895 // CotAD_46452 // CotAD_56981 // CotAD_09336 // CotAD_23309 // CotAD_23307 // CotAD_63751 // CotAD_30837 // CotAD_…
// CotAD_28634 // CotAD_28630 // CotAD_69381 // CotAD_48667 // CotAD_63401 // CotAD_47309 // CotAD_51911 // CotAD_39702 // CotAD_39703 // CotAD_65693 // CotAD_56266 // CotAD_23419 // CotAD_56260 // CotAD_56263 // CotAD_19400 // CotAD_56269 // CotAD_16886 // CotAD_15200 // CotAD_16880 // CotAD_48260 // CotAD_48599 // CotAD_62550 // CotAD_54914 // CotAD_49956 // CotAD_35517 // CotAD_06403 // CotAD_…
GO:0006730	P	one-carbon metabolic process	5	1256	137	39347	0.45	1	// CotAD_18925 // CotAD_13270 // CotAD_61615 // CotAD_37647 // CotAD_41976	// CotAD_16343 // CotAD_00522 // CotAD_45438 // CotAD_31765 // CotAD_68274 // CotAD_46796 // CotAD_55747 // CotAD_17513 // CotAD_53497 // CotAD_14441 // CotAD_36802 // CotAD_71075 // CotAD_12078 // CotAD_21774 // CotAD_04599 // CotAD_39476 // CotAD_56937 // CotAD_19902 // CotAD_12876 // CotAD_17462 // CotAD_03289 // CotAD_02829 // CotAD_33510 // CotAD_35977 // CotAD_72292 // CotAD_59883 // CotAD_…
GO:0045454	P	cell redox homeostasis	9	1256	270	39347	0.5	1	// CotAD_06382 // CotAD_03266 // CotAD_55302 // CotAD_70741 // CotAD_49608 // CotAD_73875 // CotAD_31368 // CotAD_62928 // CotAD_13368	// CotAD_64852 // CotAD_02613 // CotAD_40644 // CotAD_48793 // CotAD_00687 // CotAD_46073 // CotAD_09590 // CotAD_36886 // CotAD_64407 // CotAD_64059 // CotAD_51058 // CotAD_57614 // CotAD_30652 // CotAD_58249 // CotAD_43527 // CotAD_64409 // CotAD_64408 // CotAD_02919 // CotAD_54577 // CotAD_33284 // CotAD_60024 // CotAD_21666 // CotAD_73953 // CotAD_12966 // CotAD_75245 // CotAD_45431 // CotAD_…
GO:0044042	P	glucan metabolic process	5	1256	236	39347	0.87	1	// CotAD_39409 // CotAD_31769 // CotAD_10037 // CotAD_71434 // CotAD_61556	// CotAD_17595 // CotAD_17594 // CotAD_19832 // CotAD_23417 // CotAD_23415 // CotAD_19831 // CotAD_34066 // CotAD_10202 // CotAD_57522 // CotAD_51367 // CotAD_64355 // CotAD_62834 // CotAD_64356 // CotAD_71836 // CotAD_74973 // CotAD_04892 // CotAD_24232 // CotAD_08442 // CotAD_28406 // CotAD_57212 // CotAD_56339 // CotAD_61788 // CotAD_13481 // CotAD_42539 // CotAD_35508 // CotAD_24033 // CotAD_…
GO:0044249	P	cellular biosynthetic process	189	1256	5508	39347	0.18	1	// CotAD_41632 // CotAD_51515 // CotAD_17596 // CotAD_44640 // CotAD_52256 // CotAD_32451 // CotAD_00131 // CotAD_63924 // CotAD_20847 // CotAD_09634 // CotAD_09738 // CotAD_29832 // CotAD_05700 // CotAD_39755 // CotAD_44205 // CotAD_15926 // CotAD_37224 // CotAD_44276 // CotAD_63249 // CotAD_10417 // CotAD_22231 // CotAD_04241 // CotAD_05687 // CotAD_26579 // CotAD_43636 // CotAD_21869 // CotAD_…	// CotAD_40835 // CotAD_60902 // CotAD_40831 // CotAD_51515 // CotAD_31930 // CotAD_32051 // CotAD_51999 // CotAD_26579 // CotAD_76286 // CotAD_48384 // CotAD_04791 // CotAD_75813 // CotAD_51194 // CotAD_19369 // CotAD_67240 // CotAD_03518 // CotAD_71489 // CotAD_22211 // CotAD_22215 // CotAD_57342 // CotAD_51228 // CotAD_04423 // CotAD_15259 // CotAD_11289 // CotAD_15254 // CotAD_11286 // CotAD_…
// CotAD_10530 // CotAD_10827 // CotAD_06080 // CotAD_53500 // CotAD_53507 // CotAD_06086 // CotAD_17446 // CotAD_58251 // CotAD_44775 // CotAD_44773 // CotAD_48931 // CotAD_20271 // CotAD_10792 // CotAD_55905 // CotAD_00701 // CotAD_00702 // CotAD_06889 // CotAD_37895 // CotAD_05061 // CotAD_69447 // CotAD_64355 // CotAD_64354 // CotAD_32978 // CotAD_64356 // CotAD_27252 // CotAD_71176 // CotAD_…
// CotAD_60631 // CotAD_49254 // CotAD_60326 // CotAD_49256 // CotAD_40344 // CotAD_40613 // CotAD_05158 // CotAD_49252 // CotAD_50352 // CotAD_50350 // CotAD_47697 // CotAD_04208 // CotAD_73894 // CotAD_04203 // CotAD_51402 // CotAD_10962 // CotAD_65360 // CotAD_73893 // CotAD_49032 // CotAD_26179 // CotAD_26175 // CotAD_22120 // CotAD_26172 // CotAD_46658 // CotAD_29117 // CotAD_23615 // CotAD_…
GO:0034641	P	cellular nitrogen compound metabolic process	28	1256	772	39347	0.28	1	// CotAD_26569 // CotAD_58990 // CotAD_52256 // CotAD_26567 // CotAD_06698 // CotAD_04520 // CotAD_20847 // CotAD_09738 // CotAD_55641 // CotAD_22914 // CotAD_68805 // CotAD_36108 // CotAD_45481 // CotAD_13052 // CotAD_08787 // CotAD_10554 // CotAD_21869 // CotAD_66783 // CotAD_14894 // CotAD_24960 // CotAD_05667 // CotAD_53859 // CotAD_13715 // CotAD_39052 // CotAD_62105 // CotAD_21501 // CotAD_…	// CotAD_31935 // CotAD_76119 // CotAD_40681 // CotAD_53521 // CotAD_52256 // CotAD_04086 // CotAD_15936 // CotAD_20847 // CotAD_21755 // CotAD_71833 // CotAD_08209 // CotAD_76913 // CotAD_14728 // CotAD_61626 // CotAD_39045 // CotAD_13483 // CotAD_59934 // CotAD_50488 // CotAD_35509 // CotAD_02869 // CotAD_18619 // CotAD_00439 // CotAD_28971 // CotAD_51676 // CotAD_55182 // CotAD_53424 // CotAD_…
GO:0023052	P	signaling	32	1256	1084	39347	0.7	1	// CotAD_25767 // CotAD_01715 // CotAD_12236 // CotAD_01226 // CotAD_08697 // CotAD_51573 // CotAD_49377 // CotAD_05674 // CotAD_18010 // CotAD_00057 // CotAD_56210 // CotAD_48468 // CotAD_18824 // CotAD_59284 // CotAD_40386 // CotAD_02626 // CotAD_13403 // CotAD_14595 // CotAD_31749 // CotAD_52879 // CotAD_72338 // CotAD_63461 // CotAD_19882 // CotAD_72812 // CotAD_58529 // CotAD_02416 // CotAD_…	// CotAD_00322 // CotAD_04316 // CotAD_13000 // CotAD_13007 // CotAD_07260 // CotAD_07485 // CotAD_16053 // CotAD_07890 // CotAD_56631 // CotAD_56630 // CotAD_38934 // CotAD_23395 // CotAD_46797 // CotAD_05674 // CotAD_05672 // CotAD_45686 // CotAD_21262 // CotAD_28574 // CotAD_28571 // CotAD_28570 // CotAD_45286 // CotAD_28572 // CotAD_19029 // CotAD_26619 // CotAD_09563 // CotAD_09562 // CotAD_…
GO:0031497	P	chromatin assembly	5	1256	157	39347	0.56	1	// CotAD_14881 // CotAD_09047 // CotAD_38818 // CotAD_42556 // CotAD_13066	// CotAD_24938 // CotAD_48650 // CotAD_03456 // CotAD_66437 // CotAD_38832 // CotAD_22542 // CotAD_03457 // CotAD_40930 // CotAD_38422 // CotAD_08529 // CotAD_23554 // CotAD_23712 // CotAD_23716 // CotAD_22705 // CotAD_63534 // CotAD_29551 // CotAD_37038 // CotAD_55626 // CotAD_08770 // CotAD_19024 // CotAD_54284 // CotAD_41135 // CotAD_60182 // CotAD_04778 // CotAD_35379 // CotAD_64905 // CotAD_…
GO:0042221	P	response to chemical stimulus	11	1256	549	39347	0.96	1	// CotAD_57638 // CotAD_20183 // CotAD_29182 // CotAD_32224 // CotAD_32863 // CotAD_06531 // CotAD_25918 // CotAD_62732 // CotAD_13602 // CotAD_44201 // CotAD_08111	// CotAD_49385 // CotAD_02187 // CotAD_00443 // CotAD_02188 // CotAD_07480 // CotAD_31544 // CotAD_35167 // CotAD_18687 // CotAD_54994 // CotAD_35982 // CotAD_35980 // CotAD_49470 // CotAD_63536 // CotAD_76501 // CotAD_38028 // CotAD_52674 // CotAD_36296 // CotAD_40068 // CotAD_53428 // CotAD_37264 // CotAD_08648 // CotAD_18432 // CotAD_44568 // CotAD_69977 // CotAD_08646 // CotAD_30126 // CotAD_…
GO:0009259	P	ribonucleotide metabolic process	19	1256	433	39347	0.11	1	// CotAD_18492 // CotAD_40386 // CotAD_72812 // CotAD_13403 // CotAD_43974 // CotAD_50492 // CotAD_32396 // CotAD_43095 // CotAD_20820 // CotAD_58529 // CotAD_35684 // CotAD_31749 // CotAD_36835 // CotAD_05674 // CotAD_24988 // CotAD_31711 // CotAD_17691 // CotAD_52879 // CotAD_17530	// CotAD_55138 // CotAD_40831 // CotAD_38934 // CotAD_05674 // CotAD_28470 // CotAD_05672 // CotAD_21262 // CotAD_38938 // CotAD_26619 // CotAD_02119 // CotAD_26201 // CotAD_07828 // CotAD_17274 // CotAD_53423 // CotAD_23488 // CotAD_23489 // CotAD_51199 // CotAD_35488 // CotAD_05818 // CotAD_30530 // CotAD_74792 // CotAD_16612 // CotAD_49987 // CotAD_71846 // CotAD_17690 // CotAD_17691 // CotAD_…
GO:0043632	P	modification-dependent macromolecule catabolic process	10	1256	258	39347	0.31	1	// CotAD_21333 // CotAD_27028 // CotAD_02284 // CotAD_58201 // CotAD_32612 // CotAD_23263 // CotAD_49161 // CotAD_59437 // CotAD_32071 // CotAD_67018	// CotAD_15935 // CotAD_09785 // CotAD_18282 // CotAD_70808 // CotAD_45282 // CotAD_32518 // CotAD_76115 // CotAD_68160 // CotAD_45479 // CotAD_45478 // CotAD_45477 // CotAD_66123 // CotAD_32354 // CotAD_48635 // CotAD_06170 // CotAD_63125 // CotAD_02058 // CotAD_01251 // CotAD_39459 // CotAD_20200 // CotAD_47148 // CotAD_17124 // CotAD_03502 // CotAD_42537 // CotAD_71094 // CotAD_10470 // CotAD_…
GO:0006139	P	nucleobase, nucleoside, nucleotide and nucleic acid metabolic process	136	1256	4453	39347	0.7	1	// CotAD_00131 // CotAD_17596 // CotAD_46557 // CotAD_22231 // CotAD_32451 // CotAD_05674 // CotAD_04648 // CotAD_20847 // CotAD_09634 // CotAD_74946 // CotAD_39755 // CotAD_44276 // CotAD_60508 // CotAD_00145 // CotAD_24988 // CotAD_34756 // CotAD_30723 // CotAD_17061 // CotAD_27197 // CotAD_56026 // CotAD_24888 // CotAD_33213 // CotAD_45672 // CotAD_05700 // CotAD_04414 // CotAD_68118 // CotAD_…	// CotAD_51516 // CotAD_31423 // CotAD_40835 // CotAD_57702 // CotAD_60902 // CotAD_40831 // CotAD_31429 // CotAD_04205 // CotAD_00328 // CotAD_26117 // CotAD_56631 // CotAD_56630 // CotAD_50778 // CotAD_19433 // CotAD_55503 // CotAD_19369 // CotAD_55505 // CotAD_63971 // CotAD_55509 // CotAD_15529 // CotAD_51992 // CotAD_31075 // CotAD_31935 // CotAD_49553 // CotAD_14727 // CotAD_14726 // CotAD_…
// CotAD_01572 // CotAD_64752 // CotAD_21936 // CotAD_21422 // CotAD_31440 // CotAD_10525 // CotAD_39235 // CotAD_06633 // CotAD_36110 // CotAD_32142 // CotAD_07633 // CotAD_11289 // CotAD_24342 // CotAD_01715 // CotAD_54516 // CotAD_01710 // CotAD_30942 // CotAD_24618 // CotAD_74917 // CotAD_33546 // CotAD_33547 // CotAD_30948 // CotAD_10307 // CotAD_03080 // CotAD_40990 // CotAD_30602 // CotAD_…
// CotAD_09669 // CotAD_28238 // CotAD_37837 // CotAD_45139 // CotAD_33860 // CotAD_01475 // CotAD_39309 // CotAD_36835 // CotAD_09612 // CotAD_02309 // CotAD_39301 // CotAD_02656 // CotAD_21833 // CotAD_21787 // CotAD_02653 // CotAD_05350 // CotAD_10717 // CotAD_01655 // CotAD_05359 // CotAD_36307 // CotAD_16257 // CotAD_54453 // CotAD_44195 // CotAD_66117 // CotAD_25614 // CotAD_08425 // CotAD_…
GO:0030384	P	phosphoinositide metabolic process	6	1256	144	39347	0.31	1	// CotAD_66411 // CotAD_01511 // CotAD_01149 // CotAD_46977 // CotAD_32179 // CotAD_36504	// CotAD_46311 // CotAD_46315 // CotAD_71082 // CotAD_10675 // CotAD_03050 // CotAD_02503 // CotAD_28708 // CotAD_38937 // CotAD_13559 // CotAD_62922 // CotAD_17988 // CotAD_33856 // CotAD_71933 // CotAD_45163 // CotAD_46712 // CotAD_49273 // CotAD_76614 // CotAD_08351 // CotAD_40680 // CotAD_53564 // CotAD_07793 // CotAD_32179 // CotAD_00329 // CotAD_16692 // CotAD_41826 // CotAD_57353 // CotAD_…
GO:0043933	P	macromolecular complex subunit organization	12	1256	420	39347	0.69	1	// CotAD_14881 // CotAD_32396 // CotAD_38818 // CotAD_35684 // CotAD_44276 // CotAD_42556 // CotAD_36835 // CotAD_18492 // CotAD_43974 // CotAD_13066 // CotAD_09047 // CotAD_03158	// CotAD_03457 // CotAD_03456 // CotAD_66437 // CotAD_69882 // CotAD_03459 // CotAD_03458 // CotAD_40930 // CotAD_26116 // CotAD_63534 // CotAD_29551 // CotAD_63248 // CotAD_19024 // CotAD_26201 // CotAD_04778 // CotAD_70767 // CotAD_60527 // CotAD_04228 // CotAD_10476 // CotAD_53422 // CotAD_14352 // CotAD_04227 // CotAD_53955 // CotAD_04791 // CotAD_74792 // CotAD_42327 // CotAD_59605 // CotAD_…
GO:0022613	P	ribonucleoprotein complex biogenesis	5	1256	97	39347	0.2	1	// CotAD_22111 // CotAD_28101 // CotAD_39030 // CotAD_17421 // CotAD_19582	// CotAD_10488 // CotAD_31765 // CotAD_44760 // CotAD_60752 // CotAD_33919 // CotAD_59776 // CotAD_16331 // CotAD_34753 // CotAD_04229 // CotAD_61019 // CotAD_03834 // CotAD_50466 // CotAD_50999 // CotAD_07376 // CotAD_54842 // CotAD_51217 // CotAD_05827 // CotAD_14020 // CotAD_06077 // CotAD_51607 // CotAD_69264 // CotAD_02325 // CotAD_28710 // CotAD_01753 // CotAD_75612 // CotAD_33745 // CotAD_…
GO:0006508	P	proteolysis	36	1256	1214	39347	0.69	1	// CotAD_40016 // CotAD_54024 // CotAD_03491 // CotAD_76030 // CotAD_58201 // CotAD_34275 // CotAD_33265 // CotAD_23263 // CotAD_59437 // CotAD_17514 // CotAD_57634 // CotAD_42981 // CotAD_13937 // CotAD_30176 // CotAD_21627 // CotAD_49161 // CotAD_32071 // CotAD_00466 // CotAD_38198 // CotAD_24250 // CotAD_27028 // CotAD_06918 // CotAD_71795 // CotAD_38968 // CotAD_63546 // CotAD_59236 // CotAD_…	// CotAD_59437 // CotAD_28388 // CotAD_18727 // CotAD_40526 // CotAD_40938 // CotAD_52709 // CotAD_66530 // CotAD_28386 // CotAD_35312 // CotAD_55081 // CotAD_74540 // CotAD_08692 // CotAD_30407 // CotAD_38930 // CotAD_28472 // CotAD_20227 // CotAD_07486 // CotAD_34969 // CotAD_21608 // CotAD_41619 // CotAD_76265 // CotAD_38968 // CotAD_26599 // CotAD_27687 // CotAD_51998 // CotAD_07002 // CotAD_…
GO:0008610	P	lipid biosynthetic process	18	1256	375	39347	0.06	1	// CotAD_00023 // CotAD_28057 // CotAD_60911 // CotAD_45186 // CotAD_29356 // CotAD_01149 // CotAD_74297 // CotAD_01511 // CotAD_71414 // CotAD_44351 // CotAD_35960 // CotAD_04241 // CotAD_46977 // CotAD_31761 // CotAD_12806 // CotAD_55813 // CotAD_73166 // CotAD_36504	// CotAD_02184 // CotAD_28474 // CotAD_38937 // CotAD_73302 // CotAD_73300 // CotAD_62937 // CotAD_49473 // CotAD_71933 // CotAD_07006 // CotAD_76503 // CotAD_11373 // CotAD_39699 // CotAD_71414 // CotAD_42245 // CotAD_04655 // CotAD_35484 // CotAD_33618 // CotAD_46461 // CotAD_53228 // CotAD_10611 // CotAD_39902 // CotAD_18228 // CotAD_23630 // CotAD_75221 // CotAD_75220 // CotAD_74642 // CotAD_…
GO:0015672	P	monovalent inorganic cation transport	14	1256	321	39347	0.15	1	// CotAD_50492 // CotAD_43066 // CotAD_08798 // CotAD_43095 // CotAD_20820 // CotAD_13788 // CotAD_03056 // CotAD_37244 // CotAD_24988 // CotAD_31711 // CotAD_26228 // CotAD_17530 // CotAD_66914 // CotAD_00163	// CotAD_09879 // CotAD_55138 // CotAD_24249 // CotAD_25231 // CotAD_08871 // CotAD_63809 // CotAD_66535 // CotAD_03056 // CotAD_28498 // CotAD_28470 // CotAD_64354 // CotAD_65983 // CotAD_08321 // CotAD_53495 // CotAD_56330 // CotAD_08798 // CotAD_74279 // CotAD_50492 // CotAD_20364 // CotAD_19022 // CotAD_15230 // CotAD_64486 // CotAD_43834 // CotAD_24988 // CotAD_73371 // CotAD_17687 // CotAD_…
GO:0044275	P	cellular carbohydrate catabolic process	12	1256	186	39347	0.017	1	// CotAD_58035 // CotAD_56464 // CotAD_31470 // CotAD_08787 // CotAD_58316 // CotAD_06729 // CotAD_06698 // CotAD_14516 // CotAD_06675 // CotAD_24236 // CotAD_12272 // CotAD_13052	// CotAD_07482 // CotAD_11226 // CotAD_52093 // CotAD_56424 // CotAD_06675 // CotAD_60103 // CotAD_60022 // CotAD_71935 // CotAD_41035 // CotAD_34283 // CotAD_26840 // CotAD_33911 // CotAD_33910 // CotAD_53568 // CotAD_24238 // CotAD_52771 // CotAD_36965 // CotAD_06679 // CotAD_29396 // CotAD_24981 // CotAD_00430 // CotAD_76288 // CotAD_54030 // CotAD_32447 // CotAD_68982 // CotAD_68983 // CotAD_…
GO:0006644	P	phospholipid metabolic process	7	1256	188	39347	0.39	1	// CotAD_66411 // CotAD_01511 // CotAD_01149 // CotAD_46977 // CotAD_12806 // CotAD_36504 // CotAD_32179	// CotAD_46311 // CotAD_40755 // CotAD_46315 // CotAD_71082 // CotAD_10675 // CotAD_03050 // CotAD_02503 // CotAD_28708 // CotAD_53707 // CotAD_38937 // CotAD_57998 // CotAD_16614 // CotAD_13559 // CotAD_44089 // CotAD_17988 // CotAD_33856 // CotAD_74642 // CotAD_71933 // CotAD_45163 // CotAD_73898 // CotAD_46712 // CotAD_49273 // CotAD_25831 // CotAD_76614 // CotAD_08351 // CotAD_65238 // CotAD_…
GO:0008033	P	tRNA processing	7	1256	116	39347	0.079	1	// CotAD_12484 // CotAD_13270 // CotAD_37647 // CotAD_61615 // CotAD_63682 // CotAD_37529 // CotAD_34756	// CotAD_31429 // CotAD_25134 // CotAD_28662 // CotAD_53098 // CotAD_62600 // CotAD_48006 // CotAD_32267 // CotAD_34756 // CotAD_76188 // CotAD_36961 // CotAD_35406 // CotAD_32117 // CotAD_25917 // CotAD_59682 // CotAD_06285 // CotAD_02829 // CotAD_44042 // CotAD_72292 // CotAD_67159 // CotAD_51988 // CotAD_52016 // CotAD_29328 // CotAD_12484 // CotAD_05795 // CotAD_53827 // CotAD_59515 // CotAD_…
GO:0051603	P	proteolysis involved in cellular protein catabolic process	13	1256	293	39347	0.15	1	// CotAD_76030 // CotAD_54024 // CotAD_06918 // CotAD_27028 // CotAD_02284 // CotAD_32612 // CotAD_58201 // CotAD_21333 // CotAD_49161 // CotAD_59437 // CotAD_23263 // CotAD_32071 // CotAD_67018	// CotAD_15935 // CotAD_09785 // CotAD_10567 // CotAD_70808 // CotAD_45282 // CotAD_32518 // CotAD_76115 // CotAD_39551 // CotAD_51747 // CotAD_68160 // CotAD_45479 // CotAD_45478 // CotAD_46256 // CotAD_71545 // CotAD_45477 // CotAD_66123 // CotAD_30633 // CotAD_23609 // CotAD_60452 // CotAD_06170 // CotAD_63125 // CotAD_52238 // CotAD_19026 // CotAD_02058 // CotAD_01251 // CotAD_39459 // CotAD_…
GO:0043687	P	post-translational protein modification	94	1256	3468	39347	0.95	1	// CotAD_40293 // CotAD_26468 // CotAD_20697 // CotAD_45682 // CotAD_21577 // CotAD_20224 // CotAD_36392 // CotAD_66141 // CotAD_44274 // CotAD_01895 // CotAD_09702 // CotAD_05262 // CotAD_36560 // CotAD_28916 // CotAD_51218 // CotAD_01924 // CotAD_03328 // CotAD_08452 // CotAD_08761 // CotAD_63020 // CotAD_14436 // CotAD_05478 // CotAD_00237 // CotAD_05174 // CotAD_12312 // CotAD_27990 // CotAD_…	// CotAD_04316 // CotAD_76597 // CotAD_31937 // CotAD_40293 // CotAD_05776 // CotAD_56980 // CotAD_56983 // CotAD_56982 // CotAD_71641 // CotAD_71640 // CotAD_56631 // CotAD_73510 // CotAD_37303 // CotAD_33681 // CotAD_60580 // CotAD_71248 // CotAD_49476 // CotAD_71243 // CotAD_01890 // CotAD_63123 // CotAD_01895 // CotAD_46452 // CotAD_56981 // CotAD_09336 // CotAD_23309 // CotAD_23307 // CotAD_…
// CotAD_00288 // CotAD_27211 // CotAD_72217 // CotAD_24255 // CotAD_24256 // CotAD_50185 // CotAD_51899 // CotAD_23125 // CotAD_32985 // CotAD_50180 // CotAD_02822 // CotAD_47177 // CotAD_08450 // CotAD_08452 // CotAD_44167 // CotAD_13803 // CotAD_51853 // CotAD_68607 // CotAD_68606 // CotAD_60421 // CotAD_05471 // CotAD_14415 // CotAD_00601 // CotAD_27104 // CotAD_50855 // CotAD_05478 // CotAD_…
GO:0046164	P	alcohol catabolic process	12	1256	186	39347	0.017	1	// CotAD_58035 // CotAD_56464 // CotAD_31470 // CotAD_08787 // CotAD_58316 // CotAD_06729 // CotAD_06698 // CotAD_14516 // CotAD_06675 // CotAD_24236 // CotAD_12272 // CotAD_13052	// CotAD_07482 // CotAD_11226 // CotAD_52093 // CotAD_56424 // CotAD_06675 // CotAD_60103 // CotAD_60022 // CotAD_71935 // CotAD_41035 // CotAD_34283 // CotAD_26840 // CotAD_33911 // CotAD_33910 // CotAD_53568 // CotAD_24238 // CotAD_52771 // CotAD_36965 // CotAD_06679 // CotAD_29396 // CotAD_24981 // CotAD_00430 // CotAD_76288 // CotAD_54030 // CotAD_32447 // CotAD_68982 // CotAD_68983 // CotAD_…
GO:0006725	P	cellular aromatic compound metabolic process	8	1256	197	39347	0.3	1	// CotAD_66783 // CotAD_55641 // CotAD_73847 // CotAD_52256 // CotAD_62105 // CotAD_19313 // CotAD_09329 // CotAD_09738	// CotAD_13707 // CotAD_12174 // CotAD_52256 // CotAD_28141 // CotAD_58244 // CotAD_19576 // CotAD_57995 // CotAD_21755 // CotAD_09738 // CotAD_29884 // CotAD_69801 // CotAD_16855 // CotAD_64484 // CotAD_54913 // CotAD_23720 // CotAD_36781 // CotAD_40438 // CotAD_16335 // CotAD_36968 // CotAD_35467 // CotAD_44973 // CotAD_53424 // CotAD_70708 // CotAD_66214 // CotAD_35155 // CotAD_53815 // CotAD_…
GO:0006974	P	response to DNA damage stimulus	6	1256	235	39347	0.76	1	// CotAD_10942 // CotAD_26393 // CotAD_00145 // CotAD_57567 // CotAD_76937 // CotAD_58404	// CotAD_69133 // CotAD_01784 // CotAD_24320 // CotAD_37788 // CotAD_68272 // CotAD_24084 // CotAD_60827 // CotAD_61697 // CotAD_06869 // CotAD_46495 // CotAD_42030 // CotAD_42234 // CotAD_62932 // CotAD_15529 // CotAD_71937 // CotAD_38504 // CotAD_67990 // CotAD_75168 // CotAD_50101 // CotAD_33509 // CotAD_61432 // CotAD_48844 // CotAD_21770 // CotAD_16334 // CotAD_00145 // CotAD_50901 // CotAD_…
GO:0034637	P	cellular carbohydrate biosynthetic process	9	1256	276	39347	0.52	1	// CotAD_00023 // CotAD_71434 // CotAD_21591 // CotAD_21592 // CotAD_66210 // CotAD_61556 // CotAD_23615 // CotAD_31769 // CotAD_39409	// CotAD_07482 // CotAD_17594 // CotAD_40755 // CotAD_27593 // CotAD_69463 // CotAD_19832 // CotAD_57522 // CotAD_28276 // CotAD_64355 // CotAD_50394 // CotAD_62834 // CotAD_64356 // CotAD_71836 // CotAD_74973 // CotAD_04892 // CotAD_01092 // CotAD_56333 // CotAD_31769 // CotAD_09030 // CotAD_53460 // CotAD_49140 // CotAD_56339 // CotAD_61788 // CotAD_13481 // CotAD_42539 // CotAD_66239 // CotAD_…
GO:0023046	P	signaling process	28	1256	871	39347	0.51	1	// CotAD_25767 // CotAD_01715 // CotAD_12236 // CotAD_01226 // CotAD_08697 // CotAD_51573 // CotAD_05674 // CotAD_18010 // CotAD_00057 // CotAD_56210 // CotAD_48468 // CotAD_18824 // CotAD_40386 // CotAD_02626 // CotAD_13403 // CotAD_14595 // CotAD_31749 // CotAD_52879 // CotAD_63461 // CotAD_19882 // CotAD_72812 // CotAD_58529 // CotAD_74493 // CotAD_08037 // CotAD_17691 // CotAD_00234 // CotAD_…	// CotAD_00322 // CotAD_04316 // CotAD_13007 // CotAD_07260 // CotAD_07485 // CotAD_28382 // CotAD_07890 // CotAD_56631 // CotAD_56630 // CotAD_38934 // CotAD_23395 // CotAD_46797 // CotAD_05674 // CotAD_05672 // CotAD_45686 // CotAD_21262 // CotAD_19029 // CotAD_26619 // CotAD_09563 // CotAD_09562 // CotAD_49476 // CotAD_51999 // CotAD_23414 // CotAD_38749 // CotAD_07828 // CotAD_56934 // CotAD_…
GO:0030001	P	metal ion transport	14	1256	308	39347	0.12	1	// CotAD_14864 // CotAD_34272 // CotAD_49738 // CotAD_73921 // CotAD_13788 // CotAD_05767 // CotAD_03056 // CotAD_37715 // CotAD_52643 // CotAD_66914 // CotAD_03220 // CotAD_08754 // CotAD_37196 // CotAD_00163	// CotAD_51604 // CotAD_25231 // CotAD_03450 // CotAD_17260 // CotAD_12179 // CotAD_34272 // CotAD_56425 // CotAD_13178 // CotAD_03056 // CotAD_42233 // CotAD_13089 // CotAD_42037 // CotAD_07368 // CotAD_29091 // CotAD_18312 // CotAD_30019 // CotAD_08754 // CotAD_30255 // CotAD_56852 // CotAD_37196 // CotAD_08642 // CotAD_09844 // CotAD_36615 // CotAD_20364 // CotAD_12962 // CotAD_66332 // CotAD_…
GO:0044257	P	cellular protein catabolic process	13	1256	293	39347	0.15	1	// CotAD_76030 // CotAD_54024 // CotAD_06918 // CotAD_27028 // CotAD_02284 // CotAD_32612 // CotAD_58201 // CotAD_21333 // CotAD_49161 // CotAD_59437 // CotAD_23263 // CotAD_32071 // CotAD_67018	// CotAD_15935 // CotAD_09785 // CotAD_10567 // CotAD_70808 // CotAD_45282 // CotAD_32518 // CotAD_76115 // CotAD_39551 // CotAD_51747 // CotAD_68160 // CotAD_45479 // CotAD_45478 // CotAD_46256 // CotAD_71545 // CotAD_45477 // CotAD_66123 // CotAD_30633 // CotAD_23609 // CotAD_60452 // CotAD_06170 // CotAD_63125 // CotAD_52238 // CotAD_19026 // CotAD_02058 // CotAD_01251 // CotAD_39459 // CotAD_…
GO:0044255	P	cellular lipid metabolic process	23	1256	510	39347	0.066	1	// CotAD_45186 // CotAD_66411 // CotAD_01149 // CotAD_44351 // CotAD_12806 // CotAD_60911 // CotAD_55813 // CotAD_04241 // CotAD_32179 // CotAD_00023 // CotAD_29356 // CotAD_74297 // CotAD_23788 // CotAD_71414 // CotAD_31761 // CotAD_73166 // CotAD_36504 // CotAD_28057 // CotAD_01511 // CotAD_52391 // CotAD_46977 // CotAD_34211 // CotAD_17972	// CotAD_02184 // CotAD_13559 // CotAD_40680 // CotAD_00329 // CotAD_28474 // CotAD_38937 // CotAD_73302 // CotAD_73300 // CotAD_24833 // CotAD_62937 // CotAD_71831 // CotAD_49473 // CotAD_71933 // CotAD_61780 // CotAD_07006 // CotAD_76503 // CotAD_49273 // CotAD_11373 // CotAD_16614 // CotAD_65238 // CotAD_07793 // CotAD_36087 // CotAD_26570 // CotAD_71414 // CotAD_76329 // CotAD_42245 // CotAD_…
GO:0006979	P	response to oxidative stress	5	1256	241	39347	0.88	1	// CotAD_62732 // CotAD_20183 // CotAD_29182 // CotAD_32224 // CotAD_32863	// CotAD_03767 // CotAD_49385 // CotAD_18103 // CotAD_49548 // CotAD_67727 // CotAD_37264 // CotAD_56859 // CotAD_19394 // CotAD_39878 // CotAD_29152 // CotAD_39880 // CotAD_54994 // CotAD_67854 // CotAD_16808 // CotAD_49549 // CotAD_55744 // CotAD_64448 // CotAD_22672 // CotAD_16807 // CotAD_73758 // CotAD_08672 // CotAD_61438 // CotAD_61437 // CotAD_61436 // CotAD_62230 // CotAD_54287 // CotAD_…
GO:0055086	P	nucleobase, nucleoside and nucleotide metabolic process	28	1256	596	39347	0.031	1	// CotAD_56192 // CotAD_50492 // CotAD_05674 // CotAD_06698 // CotAD_31711 // CotAD_20820 // CotAD_17530 // CotAD_38689 // CotAD_18492 // CotAD_24988 // CotAD_43974 // CotAD_21419 // CotAD_13052 // CotAD_40386 // CotAD_13403 // CotAD_32396 // CotAD_08787 // CotAD_43095 // CotAD_35684 // CotAD_31749 // CotAD_52879 // CotAD_72812 // CotAD_58529 // CotAD_36835 // CotAD_17691 // CotAD_12272 // CotAD_…	// CotAD_55138 // CotAD_31935 // CotAD_40831 // CotAD_28381 // CotAD_62832 // CotAD_56271 // CotAD_28470 // CotAD_05672 // CotAD_21262 // CotAD_38938 // CotAD_26619 // CotAD_02119 // CotAD_33443 // CotAD_26201 // CotAD_07828 // CotAD_40636 // CotAD_09339 // CotAD_17274 // CotAD_32447 // CotAD_30349 // CotAD_53815 // CotAD_23488 // CotAD_23489 // CotAD_51199 // CotAD_35488 // CotAD_05818 // CotAD_…
GO:0042180	P	cellular ketone metabolic process	32	1256	890	39347	0.27	1	// CotAD_26569 // CotAD_58990 // CotAD_26567 // CotAD_19313 // CotAD_20847 // CotAD_65461 // CotAD_09738 // CotAD_60911 // CotAD_55813 // CotAD_22914 // CotAD_68805 // CotAD_36108 // CotAD_04241 // CotAD_45481 // CotAD_41194 // CotAD_51392 // CotAD_29356 // CotAD_74297 // CotAD_23788 // CotAD_71414 // CotAD_14894 // CotAD_24960 // CotAD_31761 // CotAD_73166 // CotAD_53859 // CotAD_34290 // CotAD_…	// CotAD_07482 // CotAD_02184 // CotAD_40681 // CotAD_30573 // CotAD_28474 // CotAD_15018 // CotAD_73302 // CotAD_73300 // CotAD_28042 // CotAD_62937 // CotAD_71833 // CotAD_08209 // CotAD_76913 // CotAD_14728 // CotAD_39045 // CotAD_13483 // CotAD_45038 // CotAD_59934 // CotAD_23464 // CotAD_35509 // CotAD_02869 // CotAD_18619 // CotAD_00439 // CotAD_28971 // CotAD_33266 // CotAD_55182 // CotAD_…
GO:0051258	P	protein polymerization	6	1256	79	39347	0.041	1	// CotAD_32396 // CotAD_35684 // CotAD_36835 // CotAD_18492 // CotAD_43974 // CotAD_03158	// CotAD_02610 // CotAD_28167 // CotAD_33482 // CotAD_44820 // CotAD_12213 // CotAD_53083 // CotAD_56716 // CotAD_51576 // CotAD_24548 // CotAD_07542 // CotAD_36056 // CotAD_02913 // CotAD_59942 // CotAD_14218 // CotAD_03158 // CotAD_45535 // CotAD_55837 // CotAD_46437 // CotAD_28739 // CotAD_19099 // CotAD_34492 // CotAD_68904 // CotAD_58906 // CotAD_63248 // CotAD_60653 // CotAD_26201 // CotAD_…
GO:0006082	P	organic acid metabolic process	32	1256	890	39347	0.27	1	// CotAD_26569 // CotAD_58990 // CotAD_26567 // CotAD_19313 // CotAD_20847 // CotAD_65461 // CotAD_09738 // CotAD_60911 // CotAD_55813 // CotAD_22914 // CotAD_68805 // CotAD_36108 // CotAD_04241 // CotAD_45481 // CotAD_41194 // CotAD_51392 // CotAD_29356 // CotAD_74297 // CotAD_23788 // CotAD_71414 // CotAD_14894 // CotAD_24960 // CotAD_31761 // CotAD_73166 // CotAD_53859 // CotAD_34290 // CotAD_…	// CotAD_07482 // CotAD_02184 // CotAD_40681 // CotAD_30573 // CotAD_28474 // CotAD_15018 // CotAD_73302 // CotAD_73300 // CotAD_28042 // CotAD_62937 // CotAD_71833 // CotAD_08209 // CotAD_76913 // CotAD_14728 // CotAD_39045 // CotAD_13483 // CotAD_45038 // CotAD_59934 // CotAD_23464 // CotAD_35509 // CotAD_02869 // CotAD_18619 // CotAD_00439 // CotAD_28971 // CotAD_33266 // CotAD_55182 // CotAD_…
GO:0007242	P	intracellular signaling cascade	18	1256	452	39347	0.2	1	// CotAD_25767 // CotAD_00057 // CotAD_40386 // CotAD_02626 // CotAD_13403 // CotAD_01226 // CotAD_72812 // CotAD_58529 // CotAD_56210 // CotAD_08697 // CotAD_31749 // CotAD_05674 // CotAD_52879 // CotAD_18010 // CotAD_17691 // CotAD_48468 // CotAD_74493 // CotAD_63461	// CotAD_00322 // CotAD_03454 // CotAD_28382 // CotAD_38934 // CotAD_46797 // CotAD_05674 // CotAD_05672 // CotAD_21262 // CotAD_19029 // CotAD_26619 // CotAD_29975 // CotAD_38749 // CotAD_07828 // CotAD_72720 // CotAD_02626 // CotAD_53423 // CotAD_11130 // CotAD_02852 // CotAD_04221 // CotAD_23488 // CotAD_53954 // CotAD_51199 // CotAD_05818 // CotAD_30530 // CotAD_46663 // CotAD_60528 // CotAD_…
GO:0051188	P	cofactor biosynthetic process	8	1256	137	39347	0.074	1	// CotAD_39061 // CotAD_38081 // CotAD_08196 // CotAD_10554 // CotAD_21869 // CotAD_04094 // CotAD_19313 // CotAD_05667	// CotAD_76119 // CotAD_31935 // CotAD_55229 // CotAD_63926 // CotAD_23390 // CotAD_13873 // CotAD_60757 // CotAD_61626 // CotAD_21665 // CotAD_13765 // CotAD_16335 // CotAD_36968 // CotAD_27135 // CotAD_65878 // CotAD_13541 // CotAD_44817 // CotAD_17460 // CotAD_02536 // CotAD_28915 // CotAD_19139 // CotAD_05667 // CotAD_44087 // CotAD_04758 // CotAD_21869 // CotAD_02820 // CotAD_50506 // CotAD_…
GO:0005996	P	monosaccharide metabolic process	14	1256	256	39347	0.038	1	// CotAD_58035 // CotAD_56464 // CotAD_06729 // CotAD_31470 // CotAD_08787 // CotAD_58316 // CotAD_12272 // CotAD_06698 // CotAD_14516 // CotAD_24236 // CotAD_69191 // CotAD_31769 // CotAD_76372 // CotAD_13052	// CotAD_07482 // CotAD_11226 // CotAD_15428 // CotAD_52093 // CotAD_05067 // CotAD_02182 // CotAD_48411 // CotAD_53521 // CotAD_69463 // CotAD_57522 // CotAD_50994 // CotAD_30698 // CotAD_29396 // CotAD_19884 // CotAD_28261 // CotAD_44887 // CotAD_53496 // CotAD_60103 // CotAD_56333 // CotAD_70418 // CotAD_28406 // CotAD_41035 // CotAD_34283 // CotAD_26840 // CotAD_36805 // CotAD_13481 // CotAD_…
GO:0006334	P	nucleosome assembly	5	1256	157	39347	0.56	1	// CotAD_14881 // CotAD_09047 // CotAD_38818 // CotAD_42556 // CotAD_13066	// CotAD_24938 // CotAD_48650 // CotAD_03456 // CotAD_66437 // CotAD_38832 // CotAD_22542 // CotAD_03457 // CotAD_40930 // CotAD_38422 // CotAD_08529 // CotAD_23554 // CotAD_23712 // CotAD_23716 // CotAD_22705 // CotAD_63534 // CotAD_29551 // CotAD_37038 // CotAD_55626 // CotAD_08770 // CotAD_19024 // CotAD_54284 // CotAD_41135 // CotAD_60182 // CotAD_04778 // CotAD_35379 // CotAD_64905 // CotAD_…
GO:0051252	P	regulation of RNA metabolic process	62	1256	2517	39347	0.98	1	// CotAD_00115 // CotAD_01715 // CotAD_00131 // CotAD_49601 // CotAD_12236 // CotAD_64780 // CotAD_22231 // CotAD_26562 // CotAD_32451 // CotAD_51573 // CotAD_06531 // CotAD_22085 // CotAD_56017 // CotAD_16548 // CotAD_37224 // CotAD_09634 // CotAD_30694 // CotAD_29570 // CotAD_08464 // CotAD_71816 // CotAD_74946 // CotAD_25972 // CotAD_39755 // CotAD_62252 // CotAD_05908 // CotAD_38155 // CotAD_…	// CotAD_51516 // CotAD_31423 // CotAD_40835 // CotAD_57702 // CotAD_60902 // CotAD_56737 // CotAD_56631 // CotAD_56630 // CotAD_50778 // CotAD_31930 // CotAD_48570 // CotAD_55505 // CotAD_55509 // CotAD_49470 // CotAD_31075 // CotAD_49553 // CotAD_14727 // CotAD_14726 // CotAD_51999 // CotAD_23414 // CotAD_33440 // CotAD_04770 // CotAD_05680 // CotAD_05681 // CotAD_00431 // CotAD_51423 // CotAD_…
// CotAD_33469 // CotAD_47635 // CotAD_48101 // CotAD_51971 // CotAD_39897 // CotAD_48109 // CotAD_63497 // CotAD_08224 // CotAD_63493 // CotAD_08222 // CotAD_51153 // CotAD_63498 // CotAD_33391 // CotAD_11711 // CotAD_11710 // CotAD_11712 // CotAD_37900 // CotAD_49679 // CotAD_56436 // CotAD_23544 // CotAD_15346 // CotAD_11392 // CotAD_15342 // CotAD_30261 // CotAD_15341 // CotAD_54903 // CotAD_…
GO:0006333	P	chromatin assembly or disassembly	5	1256	159	39347	0.58	1	// CotAD_14881 // CotAD_09047 // CotAD_38818 // CotAD_42556 // CotAD_13066	// CotAD_24938 // CotAD_48650 // CotAD_03456 // CotAD_66437 // CotAD_38832 // CotAD_22542 // CotAD_03457 // CotAD_40930 // CotAD_38422 // CotAD_08529 // CotAD_23554 // CotAD_23712 // CotAD_23716 // CotAD_22705 // CotAD_63534 // CotAD_29551 // CotAD_37038 // CotAD_55626 // CotAD_08770 // CotAD_19024 // CotAD_54284 // CotAD_41135 // CotAD_60182 // CotAD_04778 // CotAD_35379 // CotAD_64905 // CotAD_…
GO:0046700	P	heterocycle catabolic process	14	1256	307	39347	0.12	1	// CotAD_40386 // CotAD_72812 // CotAD_13403 // CotAD_32396 // CotAD_20820 // CotAD_58529 // CotAD_35684 // CotAD_31749 // CotAD_36835 // CotAD_05674 // CotAD_52879 // CotAD_43974 // CotAD_17691 // CotAD_18492	// CotAD_30349 // CotAD_75439 // CotAD_35268 // CotAD_28149 // CotAD_42133 // CotAD_03454 // CotAD_36093 // CotAD_02852 // CotAD_57521 // CotAD_11130 // CotAD_38934 // CotAD_30530 // CotAD_05674 // CotAD_02913 // CotAD_05672 // CotAD_21262 // CotAD_20516 // CotAD_07902 // CotAD_58433 // CotAD_26619 // CotAD_16856 // CotAD_70682 // CotAD_75783 // CotAD_19670 // CotAD_19671 // CotAD_26201 // CotAD_…
GO:0043170	P	macromolecule metabolic process	357	1256	10750	39347	0.26	1	// CotAD_40293 // CotAD_51515 // CotAD_25039 // CotAD_20847 // CotAD_45682 // CotAD_44205 // CotAD_01895 // CotAD_63249 // CotAD_53484 // CotAD_22231 // CotAD_05687 // CotAD_26579 // CotAD_56026 // CotAD_05700 // CotAD_68118 // CotAD_08761 // CotAD_11074 // CotAD_30744 // CotAD_03518 // CotAD_14436 // CotAD_08111 // CotAD_12484 // CotAD_54024 // CotAD_76030 // CotAD_43133 // CotAD_01981 // CotAD_…	// CotAD_40293 // CotAD_40835 // CotAD_60902 // CotAD_51516 // CotAD_05776 // CotAD_51515 // CotAD_30407 // CotAD_32723 // CotAD_40526 // CotAD_51999 // CotAD_51998 // CotAD_19026 // CotAD_23309 // CotAD_23307 // CotAD_36002 // CotAD_27337 // CotAD_76288 // CotAD_26579 // CotAD_76286 // CotAD_48384 // CotAD_04791 // CotAD_75813 // CotAD_48381 // CotAD_48382 // CotAD_51194 // CotAD_19369 // CotAD_…
// CotAD_59039 // CotAD_59035 // CotAD_29148 // CotAD_62154 // CotAD_70897 // CotAD_70896 // CotAD_34111 // CotAD_56084 // CotAD_56085 // CotAD_38120 // CotAD_62159 // CotAD_28818 // CotAD_68085 // CotAD_42735 // CotAD_76841 // CotAD_01646 // CotAD_44922 // CotAD_07084 // CotAD_44435 // CotAD_29491 // CotAD_29490 // CotAD_07081 // CotAD_11943 // CotAD_51630 // CotAD_56336 // CotAD_72798 // CotAD_…
// CotAD_42680 // CotAD_42689 // CotAD_17577 // CotAD_16099 // CotAD_16098 // CotAD_16097 // CotAD_19438 // CotAD_16095 // CotAD_16093 // CotAD_72528 // CotAD_66247 // CotAD_16090 // CotAD_35639 // CotAD_44317 // CotAD_35632 // CotAD_52376 // CotAD_59820 // CotAD_42421 // CotAD_42357 // CotAD_38951 // CotAD_34909 // CotAD_13899 // CotAD_28552 // CotAD_28003 // CotAD_63155 // CotAD_28556 // CotAD_…
// CotAD_14329 // CotAD_63528 // CotAD_58658 // CotAD_31951 // CotAD_00381 // CotAD_04097 // CotAD_00384 // CotAD_31954 // CotAD_41321 // CotAD_41325 // CotAD_56856 // CotAD_56855 // CotAD_03602 // CotAD_54362 // CotAD_54361 // CotAD_40056 // CotAD_74836 // CotAD_26196 // CotAD_26190 // CotAD_73596 // CotAD_73593 // CotAD_03088 // CotAD_50740 // CotAD_17553 // CotAD_62544 // CotAD_62545 // CotAD_…
// CotAD_35663 // CotAD_35661 // CotAD_43328 // CotAD_49804 // CotAD_49805 // CotAD_48401 // CotAD_14908 // CotAD_43456 // CotAD_29259 // CotAD_59232 // CotAD_07313 // CotAD_29251 // CotAD_29250 // CotAD_59236 // CotAD_25286 // CotAD_29254 // CotAD_03576 // CotAD_42582 // CotAD_38321 // CotAD_16240 // CotAD_16245 // CotAD_35007 // CotAD_67488 // CotAD_35005 // CotAD_35004 // CotAD_68272 // CotAD_…
GO:0009203	P	ribonucleoside triphosphate catabolic process	14	1256	251	39347	0.033	1	// CotAD_40386 // CotAD_72812 // CotAD_13403 // CotAD_32396 // CotAD_20820 // CotAD_58529 // CotAD_35684 // CotAD_31749 // CotAD_36835 // CotAD_05674 // CotAD_52879 // CotAD_43974 // CotAD_17691 // CotAD_18492	// CotAD_30349 // CotAD_35268 // CotAD_28149 // CotAD_42133 // CotAD_03454 // CotAD_36093 // CotAD_02852 // CotAD_57521 // CotAD_38934 // CotAD_30530 // CotAD_05674 // CotAD_02913 // CotAD_05672 // CotAD_21262 // CotAD_20516 // CotAD_26619 // CotAD_16856 // CotAD_19670 // CotAD_19671 // CotAD_26201 // CotAD_07828 // CotAD_73886 // CotAD_74660 // CotAD_01153 // CotAD_05489 // CotAD_39454 // CotAD_…
GO:0033365	P	protein localization in organelle	5	1256	69	39347	0.07	1	// CotAD_19931 // CotAD_06457 // CotAD_21214 // CotAD_34735 // CotAD_12638	// CotAD_21214 // CotAD_06447 // CotAD_31409 // CotAD_49740 // CotAD_38551 // CotAD_16283 // CotAD_06457 // CotAD_05550 // CotAD_32081 // CotAD_11292 // CotAD_62811 // CotAD_30376 // CotAD_05614 // CotAD_29093 // CotAD_21644 // CotAD_23963 // CotAD_15350 // CotAD_76816 // CotAD_09466 // CotAD_35643 // CotAD_33444 // CotAD_18294 // CotAD_62027 // CotAD_71247 // CotAD_36290 // CotAD_18491 // CotAD_…
GO:0006006	P	glucose metabolic process	12	1256	208	39347	0.037	1	// CotAD_58035 // CotAD_56464 // CotAD_31470 // CotAD_08787 // CotAD_58316 // CotAD_06729 // CotAD_06698 // CotAD_14516 // CotAD_24236 // CotAD_31769 // CotAD_12272 // CotAD_13052	// CotAD_07482 // CotAD_11226 // CotAD_15428 // CotAD_52093 // CotAD_05067 // CotAD_02182 // CotAD_53521 // CotAD_69463 // CotAD_57522 // CotAD_71836 // CotAD_60103 // CotAD_56333 // CotAD_56424 // CotAD_28406 // CotAD_41035 // CotAD_34283 // CotAD_26840 // CotAD_13481 // CotAD_33910 // CotAD_53568 // CotAD_24238 // CotAD_52771 // CotAD_36965 // CotAD_24157 // CotAD_06679 // CotAD_29396 // CotAD_…
GO:0006007	P	glucose catabolic process	11	1256	164	39347	0.017	1	// CotAD_58035 // CotAD_56464 // CotAD_31470 // CotAD_08787 // CotAD_58316 // CotAD_06729 // CotAD_06698 // CotAD_14516 // CotAD_24236 // CotAD_12272 // CotAD_13052	// CotAD_07482 // CotAD_11226 // CotAD_52093 // CotAD_56424 // CotAD_60103 // CotAD_41035 // CotAD_34283 // CotAD_26840 // CotAD_33911 // CotAD_33910 // CotAD_53568 // CotAD_24238 // CotAD_52771 // CotAD_36965 // CotAD_06679 // CotAD_29396 // CotAD_24981 // CotAD_00430 // CotAD_76288 // CotAD_54030 // CotAD_32447 // CotAD_68982 // CotAD_68983 // CotAD_73506 // CotAD_70669 // CotAD_30168 // CotAD_…
GO:0044106	P	cellular amine metabolic process	17	1256	612	39347	0.75	1	// CotAD_26569 // CotAD_58990 // CotAD_13715 // CotAD_22914 // CotAD_39052 // CotAD_26567 // CotAD_68805 // CotAD_24960 // CotAD_09329 // CotAD_21501 // CotAD_36108 // CotAD_04520 // CotAD_53859 // CotAD_20847 // CotAD_14894 // CotAD_45481 // CotAD_09738	// CotAD_40681 // CotAD_00440 // CotAD_20847 // CotAD_21755 // CotAD_71833 // CotAD_08209 // CotAD_76913 // CotAD_14728 // CotAD_39045 // CotAD_13483 // CotAD_59934 // CotAD_23464 // CotAD_35509 // CotAD_02869 // CotAD_18619 // CotAD_00439 // CotAD_28971 // CotAD_51676 // CotAD_55182 // CotAD_54714 // CotAD_32445 // CotAD_18536 // CotAD_49558 // CotAD_53428 // CotAD_56024 // CotAD_60837 // CotAD_…
GO:0009207	P	purine ribonucleoside triphosphate catabolic process	14	1256	251	39347	0.033	1	// CotAD_40386 // CotAD_72812 // CotAD_13403 // CotAD_32396 // CotAD_20820 // CotAD_58529 // CotAD_35684 // CotAD_31749 // CotAD_36835 // CotAD_05674 // CotAD_52879 // CotAD_43974 // CotAD_17691 // CotAD_18492	// CotAD_30349 // CotAD_35268 // CotAD_28149 // CotAD_42133 // CotAD_03454 // CotAD_36093 // CotAD_02852 // CotAD_57521 // CotAD_38934 // CotAD_30530 // CotAD_05674 // CotAD_02913 // CotAD_05672 // CotAD_21262 // CotAD_20516 // CotAD_26619 // CotAD_16856 // CotAD_19670 // CotAD_19671 // CotAD_26201 // CotAD_07828 // CotAD_73886 // CotAD_74660 // CotAD_01153 // CotAD_05489 // CotAD_39454 // CotAD_…
GO:0006650	P	glycerophospholipid metabolic process	7	1256	148	39347	0.2	1	// CotAD_66411 // CotAD_01511 // CotAD_01149 // CotAD_46977 // CotAD_12806 // CotAD_36504 // CotAD_32179	// CotAD_46311 // CotAD_46315 // CotAD_71082 // CotAD_10675 // CotAD_03050 // CotAD_02503 // CotAD_28708 // CotAD_53707 // CotAD_38937 // CotAD_13559 // CotAD_62922 // CotAD_17988 // CotAD_33856 // CotAD_71933 // CotAD_45163 // CotAD_46712 // CotAD_49273 // CotAD_76614 // CotAD_08351 // CotAD_40680 // CotAD_53564 // CotAD_07793 // CotAD_32179 // CotAD_00329 // CotAD_16692 // CotAD_41826 // CotAD_…
GO:0046365	P	monosaccharide catabolic process	11	1256	164	39347	0.017	1	// CotAD_58035 // CotAD_56464 // CotAD_31470 // CotAD_08787 // CotAD_58316 // CotAD_06729 // CotAD_06698 // CotAD_14516 // CotAD_24236 // CotAD_12272 // CotAD_13052	// CotAD_07482 // CotAD_11226 // CotAD_52093 // CotAD_56424 // CotAD_60103 // CotAD_41035 // CotAD_34283 // CotAD_26840 // CotAD_33911 // CotAD_33910 // CotAD_53568 // CotAD_24238 // CotAD_52771 // CotAD_36965 // CotAD_06679 // CotAD_29396 // CotAD_24981 // CotAD_00430 // CotAD_76288 // CotAD_54030 // CotAD_32447 // CotAD_68982 // CotAD_68983 // CotAD_73506 // CotAD_70669 // CotAD_30168 // CotAD_…
GO:0031326	P	regulation of cellular biosynthetic process	64	1256	2576	39347	0.98	1	// CotAD_00115 // CotAD_01715 // CotAD_00131 // CotAD_49601 // CotAD_12236 // CotAD_64780 // CotAD_22231 // CotAD_26562 // CotAD_32451 // CotAD_51573 // CotAD_06531 // CotAD_22085 // CotAD_56017 // CotAD_16548 // CotAD_37224 // CotAD_09634 // CotAD_30694 // CotAD_29570 // CotAD_08464 // CotAD_71816 // CotAD_74946 // CotAD_25972 // CotAD_39755 // CotAD_62252 // CotAD_05908 // CotAD_44276 // CotAD_…	// CotAD_51516 // CotAD_31423 // CotAD_40835 // CotAD_57702 // CotAD_60902 // CotAD_56737 // CotAD_56631 // CotAD_56630 // CotAD_50778 // CotAD_31930 // CotAD_48570 // CotAD_55505 // CotAD_55509 // CotAD_49470 // CotAD_31075 // CotAD_49553 // CotAD_14727 // CotAD_14726 // CotAD_51999 // CotAD_23414 // CotAD_33440 // CotAD_04770 // CotAD_05680 // CotAD_05681 // CotAD_00431 // CotAD_51423 // CotAD_…
// CotAD_70539 // CotAD_01675 // CotAD_10737 // CotAD_06825 // CotAD_04999 // CotAD_08402 // CotAD_08401 // CotAD_48804 // CotAD_68634 // CotAD_39002 // CotAD_27462 // CotAD_27466 // CotAD_60418 // CotAD_22796 // CotAD_75120 // CotAD_06633 // CotAD_04709 // CotAD_06135 // CotAD_50043 // CotAD_58525 // CotAD_24519 // CotAD_71783 // CotAD_27860 // CotAD_72310 // CotAD_20811 // CotAD_71786 // CotAD_…
GO:0031323	P	regulation of cellular metabolic process	64	1256	2646	39347	0.99	1	// CotAD_00115 // CotAD_01715 // CotAD_00131 // CotAD_49601 // CotAD_12236 // CotAD_64780 // CotAD_22231 // CotAD_26562 // CotAD_32451 // CotAD_51573 // CotAD_06531 // CotAD_22085 // CotAD_56017 // CotAD_16548 // CotAD_37224 // CotAD_09634 // CotAD_30694 // CotAD_29570 // CotAD_08464 // CotAD_71816 // CotAD_74946 // CotAD_25972 // CotAD_39755 // CotAD_62252 // CotAD_05908 // CotAD_44276 // CotAD_…	// CotAD_51516 // CotAD_31423 // CotAD_40835 // CotAD_57702 // CotAD_60902 // CotAD_56737 // CotAD_56631 // CotAD_56630 // CotAD_50778 // CotAD_31930 // CotAD_48570 // CotAD_55505 // CotAD_55509 // CotAD_49470 // CotAD_31075 // CotAD_49553 // CotAD_14727 // CotAD_14726 // CotAD_51999 // CotAD_23414 // CotAD_33440 // CotAD_04770 // CotAD_05680 // CotAD_05681 // CotAD_00431 // CotAD_51423 // CotAD_…
// CotAD_68567 // CotAD_18735 // CotAD_45771 // CotAD_16510 // CotAD_47738 // CotAD_69188 // CotAD_73374 // CotAD_12384 // CotAD_32756 // CotAD_61383 // CotAD_47952 // CotAD_02101 // CotAD_29765 // CotAD_16195 // CotAD_17112 // CotAD_17115 // CotAD_35574 // CotAD_39290 // CotAD_19953 // CotAD_44824 // CotAD_10462 // CotAD_44823 // CotAD_45556 // CotAD_63770 // CotAD_21859 // CotAD_16600 // CotAD_…
GO:0019752	P	carboxylic acid metabolic process	32	1256	888	39347	0.27	1	// CotAD_26569 // CotAD_58990 // CotAD_26567 // CotAD_19313 // CotAD_20847 // CotAD_65461 // CotAD_09738 // CotAD_60911 // CotAD_55813 // CotAD_22914 // CotAD_68805 // CotAD_36108 // CotAD_04241 // CotAD_45481 // CotAD_41194 // CotAD_51392 // CotAD_29356 // CotAD_74297 // CotAD_23788 // CotAD_71414 // CotAD_14894 // CotAD_24960 // CotAD_31761 // CotAD_73166 // CotAD_53859 // CotAD_34290 // CotAD_…	// CotAD_07482 // CotAD_02184 // CotAD_40681 // CotAD_30573 // CotAD_28474 // CotAD_15018 // CotAD_73302 // CotAD_73300 // CotAD_28042 // CotAD_62937 // CotAD_71833 // CotAD_08209 // CotAD_76913 // CotAD_14728 // CotAD_39045 // CotAD_13483 // CotAD_45038 // CotAD_59934 // CotAD_23464 // CotAD_35509 // CotAD_02869 // CotAD_18619 // CotAD_00439 // CotAD_28971 // CotAD_33266 // CotAD_55182 // CotAD_…
GO:0042592	P	homeostatic process	10	1256	301	39347	0.49	1	// CotAD_06382 // CotAD_03266 // CotAD_55302 // CotAD_70741 // CotAD_54212 // CotAD_49608 // CotAD_73875 // CotAD_31368 // CotAD_62928 // CotAD_13368	// CotAD_64852 // CotAD_30369 // CotAD_02613 // CotAD_31368 // CotAD_40644 // CotAD_48793 // CotAD_00687 // CotAD_46073 // CotAD_30240 // CotAD_09590 // CotAD_36886 // CotAD_64407 // CotAD_64059 // CotAD_51058 // CotAD_57614 // CotAD_30652 // CotAD_58249 // CotAD_43527 // CotAD_04890 // CotAD_64408 // CotAD_02919 // CotAD_54577 // CotAD_06968 // CotAD_53313 // CotAD_33284 // CotAD_60024 // CotAD_…
GO:0045449	P	regulation of transcription	63	1256	2526	39347	0.98	1	// CotAD_00115 // CotAD_01715 // CotAD_00131 // CotAD_49601 // CotAD_12236 // CotAD_64780 // CotAD_22231 // CotAD_26562 // CotAD_32451 // CotAD_51573 // CotAD_06531 // CotAD_22085 // CotAD_56017 // CotAD_16548 // CotAD_37224 // CotAD_09634 // CotAD_30694 // CotAD_29570 // CotAD_08464 // CotAD_71816 // CotAD_74946 // CotAD_25972 // CotAD_39755 // CotAD_62252 // CotAD_05908 // CotAD_44276 // CotAD_…	// CotAD_51516 // CotAD_31423 // CotAD_40835 // CotAD_57702 // CotAD_60902 // CotAD_56737 // CotAD_56631 // CotAD_56630 // CotAD_50778 // CotAD_31930 // CotAD_48570 // CotAD_55505 // CotAD_55509 // CotAD_49470 // CotAD_31075 // CotAD_49553 // CotAD_14727 // CotAD_14726 // CotAD_51999 // CotAD_23414 // CotAD_33440 // CotAD_04770 // CotAD_05680 // CotAD_05681 // CotAD_00431 // CotAD_51423 // CotAD_…
// CotAD_40817 // CotAD_51573 // CotAD_00099 // CotAD_38248 // CotAD_00095 // CotAD_00096 // CotAD_44284 // CotAD_54877 // CotAD_33469 // CotAD_47635 // CotAD_48101 // CotAD_51971 // CotAD_39897 // CotAD_48109 // CotAD_63497 // CotAD_08224 // CotAD_63493 // CotAD_08222 // CotAD_51153 // CotAD_63498 // CotAD_33391 // CotAD_11711 // CotAD_11710 // CotAD_11712 // CotAD_37900 // CotAD_49679 // CotAD_…
GO:0015031	P	protein transport	34	1256	789	39347	0.053	1	// CotAD_25767 // CotAD_27494 // CotAD_15932 // CotAD_08697 // CotAD_06457 // CotAD_05674 // CotAD_46390 // CotAD_74960 // CotAD_06434 // CotAD_00057 // CotAD_08201 // CotAD_56210 // CotAD_48468 // CotAD_28602 // CotAD_34735 // CotAD_40386 // CotAD_13403 // CotAD_12638 // CotAD_31749 // CotAD_05743 // CotAD_05702 // CotAD_44997 // CotAD_21214 // CotAD_72812 // CotAD_58529 // CotAD_61750 // CotAD_…	// CotAD_30349 // CotAD_65997 // CotAD_03454 // CotAD_30835 // CotAD_13008 // CotAD_07894 // CotAD_37267 // CotAD_70153 // CotAD_38934 // CotAD_50779 // CotAD_46797 // CotAD_05674 // CotAD_05672 // CotAD_49937 // CotAD_21262 // CotAD_50776 // CotAD_47947 // CotAD_26619 // CotAD_20358 // CotAD_08201 // CotAD_33444 // CotAD_15932 // CotAD_71247 // CotAD_33442 // CotAD_39120 // CotAD_52774 // CotAD_…
GO:0034622	P	cellular macromolecular complex assembly	11	1256	267	39347	0.24	1	// CotAD_14881 // CotAD_32396 // CotAD_38818 // CotAD_35684 // CotAD_42556 // CotAD_36835 // CotAD_18492 // CotAD_43974 // CotAD_13066 // CotAD_09047 // CotAD_03158	// CotAD_02610 // CotAD_24938 // CotAD_48650 // CotAD_03456 // CotAD_66437 // CotAD_38832 // CotAD_22542 // CotAD_03457 // CotAD_40930 // CotAD_36056 // CotAD_02913 // CotAD_08529 // CotAD_23554 // CotAD_75320 // CotAD_23712 // CotAD_23716 // CotAD_22705 // CotAD_63534 // CotAD_29551 // CotAD_37038 // CotAD_55626 // CotAD_51576 // CotAD_08770 // CotAD_63248 // CotAD_19024 // CotAD_26201 // CotAD_…
GO:0034470	P	ncRNA processing	8	1256	155	39347	0.13	1	// CotAD_12484 // CotAD_13270 // CotAD_37647 // CotAD_61615 // CotAD_63682 // CotAD_37529 // CotAD_34756 // CotAD_19582	// CotAD_31429 // CotAD_31765 // CotAD_44760 // CotAD_25134 // CotAD_28662 // CotAD_53098 // CotAD_62600 // CotAD_33919 // CotAD_48006 // CotAD_16331 // CotAD_32267 // CotAD_34756 // CotAD_76188 // CotAD_36961 // CotAD_26064 // CotAD_35406 // CotAD_41195 // CotAD_25917 // CotAD_59682 // CotAD_06285 // CotAD_02829 // CotAD_50999 // CotAD_44042 // CotAD_72292 // CotAD_67159 // CotAD_51988 // CotAD_…
GO:0006091	P	generation of precursor metabolites and energy	11	1256	359	39347	0.6	1	// CotAD_58035 // CotAD_17530 // CotAD_56464 // CotAD_43095 // CotAD_31470 // CotAD_58316 // CotAD_31711 // CotAD_26211 // CotAD_24236 // CotAD_31769 // CotAD_06729	// CotAD_07482 // CotAD_76595 // CotAD_28470 // CotAD_28471 // CotAD_71836 // CotAD_28478 // CotAD_39511 // CotAD_39512 // CotAD_13481 // CotAD_60346 // CotAD_52771 // CotAD_66546 // CotAD_00430 // CotAD_51675 // CotAD_76288 // CotAD_70836 // CotAD_51055 // CotAD_64490 // CotAD_10876 // CotAD_49987 // CotAD_56566 // CotAD_65443 // CotAD_09942 // CotAD_23738 // CotAD_59113 // CotAD_24157 // CotAD_…
GO:0006096	P	glycolysis	6	1256	119	39347	0.18	1	// CotAD_58035 // CotAD_31470 // CotAD_58316 // CotAD_56464 // CotAD_24236 // CotAD_06729	// CotAD_07482 // CotAD_52093 // CotAD_60103 // CotAD_34283 // CotAD_26840 // CotAD_33911 // CotAD_33910 // CotAD_48164 // CotAD_24238 // CotAD_52771 // CotAD_24236 // CotAD_06679 // CotAD_00430 // CotAD_76288 // CotAD_54030 // CotAD_68982 // CotAD_68983 // CotAD_73506 // CotAD_51055 // CotAD_59254 // CotAD_50997 // CotAD_32197 // CotAD_64490 // CotAD_25221 // CotAD_01920 // CotAD_33611 // CotAD_…
GO:0009150	P	purine ribonucleotide metabolic process	19	1256	422	39347	0.088	1	// CotAD_18492 // CotAD_40386 // CotAD_72812 // CotAD_13403 // CotAD_43974 // CotAD_50492 // CotAD_32396 // CotAD_43095 // CotAD_20820 // CotAD_58529 // CotAD_35684 // CotAD_31749 // CotAD_36835 // CotAD_05674 // CotAD_24988 // CotAD_31711 // CotAD_17691 // CotAD_52879 // CotAD_17530	// CotAD_55138 // CotAD_40831 // CotAD_38934 // CotAD_05674 // CotAD_28470 // CotAD_05672 // CotAD_21262 // CotAD_38938 // CotAD_26619 // CotAD_26201 // CotAD_07828 // CotAD_17274 // CotAD_53423 // CotAD_23488 // CotAD_23489 // CotAD_51199 // CotAD_35488 // CotAD_05818 // CotAD_30530 // CotAD_74792 // CotAD_49987 // CotAD_71846 // CotAD_17690 // CotAD_17691 // CotAD_58529 // CotAD_28471 // CotAD_…
GO:0006325	P	chromatin organization	6	1256	222	39347	0.71	1	// CotAD_69242 // CotAD_38818 // CotAD_42556 // CotAD_14881 // CotAD_13066 // CotAD_09047	// CotAD_13796 // CotAD_48650 // CotAD_03456 // CotAD_66437 // CotAD_24938 // CotAD_08977 // CotAD_22542 // CotAD_03457 // CotAD_68274 // CotAD_40930 // CotAD_38422 // CotAD_08529 // CotAD_23554 // CotAD_23712 // CotAD_08327 // CotAD_17513 // CotAD_53497 // CotAD_63534 // CotAD_29551 // CotAD_14441 // CotAD_37038 // CotAD_00400 // CotAD_36802 // CotAD_08770 // CotAD_19024 // CotAD_54284 // CotAD_…
GO:0044265	P	cellular macromolecule catabolic process	25	1256	491	39347	0.017	1	// CotAD_54024 // CotAD_76030 // CotAD_58201 // CotAD_23263 // CotAD_06698 // CotAD_56464 // CotAD_59437 // CotAD_49161 // CotAD_06675 // CotAD_24236 // CotAD_31470 // CotAD_32071 // CotAD_08787 // CotAD_27028 // CotAD_06918 // CotAD_58316 // CotAD_58035 // CotAD_21333 // CotAD_02284 // CotAD_32612 // CotAD_06729 // CotAD_13052 // CotAD_14516 // CotAD_12272 // CotAD_67018	// CotAD_07482 // CotAD_71935 // CotAD_63125 // CotAD_19026 // CotAD_02058 // CotAD_07829 // CotAD_52771 // CotAD_17124 // CotAD_18614 // CotAD_42537 // CotAD_76288 // CotAD_10470 // CotAD_10477 // CotAD_32447 // CotAD_57327 // CotAD_72691 // CotAD_56740 // CotAD_04657 // CotAD_51055 // CotAD_10974 // CotAD_33611 // CotAD_33653 // CotAD_49150 // CotAD_12977 // CotAD_03927 // CotAD_52496 // CotAD_…
GO:0006520	P	cellular amino acid metabolic process	15	1256	549	39347	0.76	1	// CotAD_26569 // CotAD_58990 // CotAD_13715 // CotAD_22914 // CotAD_39052 // CotAD_26567 // CotAD_68805 // CotAD_24960 // CotAD_09329 // CotAD_36108 // CotAD_53859 // CotAD_20847 // CotAD_14894 // CotAD_45481 // CotAD_09738	// CotAD_40681 // CotAD_00440 // CotAD_20847 // CotAD_21755 // CotAD_71833 // CotAD_08209 // CotAD_76913 // CotAD_14728 // CotAD_39045 // CotAD_13483 // CotAD_59934 // CotAD_23464 // CotAD_35509 // CotAD_02869 // CotAD_18619 // CotAD_00439 // CotAD_28971 // CotAD_51676 // CotAD_55182 // CotAD_53424 // CotAD_18536 // CotAD_49558 // CotAD_56024 // CotAD_60837 // CotAD_42328 // CotAD_26181 // CotAD_…
GO:0006323	P	DNA packaging	5	1256	158	39347	0.57	1	// CotAD_14881 // CotAD_09047 // CotAD_38818 // CotAD_42556 // CotAD_13066	// CotAD_24938 // CotAD_48650 // CotAD_03456 // CotAD_66437 // CotAD_38832 // CotAD_22542 // CotAD_03457 // CotAD_40930 // CotAD_38422 // CotAD_08529 // CotAD_23554 // CotAD_23712 // CotAD_23716 // CotAD_22705 // CotAD_63534 // CotAD_29551 // CotAD_37038 // CotAD_55626 // CotAD_08770 // CotAD_19024 // CotAD_54284 // CotAD_41135 // CotAD_60182 // CotAD_04778 // CotAD_35379 // CotAD_64905 // CotAD_…
GO:0023060	P	signal transmission	28	1256	871	39347	0.51	1	// CotAD_25767 // CotAD_01715 // CotAD_12236 // CotAD_01226 // CotAD_08697 // CotAD_51573 // CotAD_05674 // CotAD_18010 // CotAD_00057 // CotAD_56210 // CotAD_48468 // CotAD_18824 // CotAD_40386 // CotAD_02626 // CotAD_13403 // CotAD_14595 // CotAD_31749 // CotAD_52879 // CotAD_63461 // CotAD_19882 // CotAD_72812 // CotAD_58529 // CotAD_74493 // CotAD_08037 // CotAD_17691 // CotAD_00234 // CotAD_…	// CotAD_00322 // CotAD_04316 // CotAD_13007 // CotAD_07260 // CotAD_07485 // CotAD_28382 // CotAD_07890 // CotAD_56631 // CotAD_56630 // CotAD_38934 // CotAD_23395 // CotAD_46797 // CotAD_05674 // CotAD_05672 // CotAD_45686 // CotAD_21262 // CotAD_19029 // CotAD_26619 // CotAD_09563 // CotAD_09562 // CotAD_49476 // CotAD_51999 // CotAD_23414 // CotAD_38749 // CotAD_07828 // CotAD_56934 // CotAD_…
GO:0010467	P	gene expression	161	1256	4461	39347	0.076	1	// CotAD_41632 // CotAD_51515 // CotAD_17596 // CotAD_46557 // CotAD_44640 // CotAD_32451 // CotAD_00131 // CotAD_63924 // CotAD_04648 // CotAD_20847 // CotAD_09634 // CotAD_29832 // CotAD_05700 // CotAD_39755 // CotAD_44205 // CotAD_15926 // CotAD_44276 // CotAD_63249 // CotAD_60508 // CotAD_10417 // CotAD_22231 // CotAD_34756 // CotAD_05687 // CotAD_26579 // CotAD_43636 // CotAD_17061 // CotAD_…	// CotAD_51516 // CotAD_31423 // CotAD_40835 // CotAD_56385 // CotAD_60902 // CotAD_56737 // CotAD_31429 // CotAD_04205 // CotAD_51515 // CotAD_56631 // CotAD_56630 // CotAD_04087 // CotAD_55501 // CotAD_55502 // CotAD_55503 // CotAD_48570 // CotAD_55505 // CotAD_15520 // CotAD_55509 // CotAD_32723 // CotAD_31075 // CotAD_40526 // CotAD_49553 // CotAD_26599 // CotAD_14726 // CotAD_51999 // CotAD_…
// CotAD_11289 // CotAD_50099 // CotAD_01715 // CotAD_30947 // CotAD_01710 // CotAD_30942 // CotAD_24618 // CotAD_74917 // CotAD_33546 // CotAD_33547 // CotAD_30948 // CotAD_10307 // CotAD_03080 // CotAD_17433 // CotAD_02979 // CotAD_44740 // CotAD_72939 // CotAD_32899 // CotAD_59084 // CotAD_02972 // CotAD_41156 // CotAD_48943 // CotAD_20262 // CotAD_20265 // CotAD_65766 // CotAD_16320 // CotAD_…
// CotAD_53859 // CotAD_68018 // CotAD_44996 // CotAD_19435 // CotAD_62408 // CotAD_20789 // CotAD_48576 // CotAD_47771 // CotAD_45136 // CotAD_24042 // CotAD_33869 // CotAD_21011 // CotAD_09669 // CotAD_28238 // CotAD_37837 // CotAD_37830 // CotAD_45139 // CotAD_74617 // CotAD_33860 // CotAD_01475 // CotAD_39309 // CotAD_09612 // CotAD_02309 // CotAD_06485 // CotAD_02307 // CotAD_02656 // CotAD_…
GO:0010556	P	regulation of macromolecule biosynthetic process	64	1256	2576	39347	0.98	1	// CotAD_00115 // CotAD_01715 // CotAD_00131 // CotAD_49601 // CotAD_12236 // CotAD_64780 // CotAD_22231 // CotAD_26562 // CotAD_32451 // CotAD_51573 // CotAD_06531 // CotAD_22085 // CotAD_56017 // CotAD_16548 // CotAD_37224 // CotAD_09634 // CotAD_30694 // CotAD_29570 // CotAD_08464 // CotAD_71816 // CotAD_74946 // CotAD_25972 // CotAD_39755 // CotAD_62252 // CotAD_05908 // CotAD_44276 // CotAD_…	// CotAD_51516 // CotAD_31423 // CotAD_40835 // CotAD_57702 // CotAD_60902 // CotAD_56737 // CotAD_56631 // CotAD_56630 // CotAD_50778 // CotAD_31930 // CotAD_48570 // CotAD_55505 // CotAD_55509 // CotAD_49470 // CotAD_31075 // CotAD_49553 // CotAD_14727 // CotAD_14726 // CotAD_51999 // CotAD_23414 // CotAD_33440 // CotAD_04770 // CotAD_05680 // CotAD_05681 // CotAD_00431 // CotAD_51423 // CotAD_…
// CotAD_70539 // CotAD_01675 // CotAD_10737 // CotAD_06825 // CotAD_04999 // CotAD_08402 // CotAD_08401 // CotAD_48804 // CotAD_68634 // CotAD_39002 // CotAD_27462 // CotAD_27466 // CotAD_60418 // CotAD_22796 // CotAD_75120 // CotAD_06633 // CotAD_04709 // CotAD_06135 // CotAD_50043 // CotAD_58525 // CotAD_24519 // CotAD_71783 // CotAD_27860 // CotAD_72310 // CotAD_20811 // CotAD_71786 // CotAD_…
GO:0010468	P	regulation of gene expression	65	1256	2589	39347	0.98	1	// CotAD_00115 // CotAD_01715 // CotAD_00131 // CotAD_49601 // CotAD_12236 // CotAD_64780 // CotAD_22231 // CotAD_26562 // CotAD_32451 // CotAD_51573 // CotAD_06531 // CotAD_22085 // CotAD_56017 // CotAD_16548 // CotAD_37224 // CotAD_09634 // CotAD_30694 // CotAD_29570 // CotAD_08464 // CotAD_71816 // CotAD_74946 // CotAD_25972 // CotAD_39755 // CotAD_62252 // CotAD_05908 // CotAD_44276 // CotAD_…	// CotAD_51516 // CotAD_31423 // CotAD_40835 // CotAD_57702 // CotAD_60902 // CotAD_56737 // CotAD_56631 // CotAD_56630 // CotAD_50778 // CotAD_31930 // CotAD_48570 // CotAD_55505 // CotAD_55509 // CotAD_49470 // CotAD_31075 // CotAD_49553 // CotAD_14727 // CotAD_14726 // CotAD_51999 // CotAD_23414 // CotAD_33440 // CotAD_04770 // CotAD_05680 // CotAD_05681 // CotAD_00431 // CotAD_51423 // CotAD_…
// CotAD_46454 // CotAD_46605 // CotAD_74637 // CotAD_74635 // CotAD_70234 // CotAD_54655 // CotAD_54309 // CotAD_00272 // CotAD_01672 // CotAD_01671 // CotAD_70539 // CotAD_01675 // CotAD_10737 // CotAD_06825 // CotAD_04999 // CotAD_08402 // CotAD_08401 // CotAD_48804 // CotAD_68634 // CotAD_39002 // CotAD_27462 // CotAD_27466 // CotAD_60418 // CotAD_22796 // CotAD_75120 // CotAD_06633 // CotAD_…
GO:0006468	P	protein amino acid phosphorylation	76	1256	3045	39347	0.99	1	// CotAD_13472 // CotAD_40293 // CotAD_12312 // CotAD_04320 // CotAD_54107 // CotAD_12236 // CotAD_27990 // CotAD_56438 // CotAD_73474 // CotAD_59284 // CotAD_06855 // CotAD_14595 // CotAD_68508 // CotAD_11455 // CotAD_23438 // CotAD_65912 // CotAD_14215 // CotAD_20697 // CotAD_45682 // CotAD_26468 // CotAD_21577 // CotAD_62154 // CotAD_14255 // CotAD_08033 // CotAD_36392 // CotAD_73360 // CotAD_…	// CotAD_04316 // CotAD_76597 // CotAD_31937 // CotAD_40293 // CotAD_05776 // CotAD_56980 // CotAD_56983 // CotAD_56982 // CotAD_71641 // CotAD_71640 // CotAD_56631 // CotAD_73510 // CotAD_33681 // CotAD_60580 // CotAD_49476 // CotAD_71243 // CotAD_01890 // CotAD_63123 // CotAD_01895 // CotAD_46452 // CotAD_56981 // CotAD_09336 // CotAD_23309 // CotAD_23307 // CotAD_63751 // CotAD_30837 // CotAD_…
// CotAD_60544 // CotAD_67620 // CotAD_51952 // CotAD_63164 // CotAD_30591 // CotAD_64392 // CotAD_03776 // CotAD_47121 // CotAD_47120 // CotAD_26330 // CotAD_56415 // CotAD_38555 // CotAD_64733 // CotAD_19524 // CotAD_00871 // CotAD_04134 // CotAD_48692 // CotAD_62169 // CotAD_62165 // CotAD_62167 // CotAD_62160 // CotAD_62161 // CotAD_62162 // CotAD_62163 // CotAD_03393 // CotAD_03390 // CotAD_…
GO:0009987	P	cellular process	521	1256	15794	39347	0.27	1	// CotAD_40293 // CotAD_51515 // CotAD_52256 // CotAD_25039 // CotAD_05674 // CotAD_20847 // CotAD_45682 // CotAD_44205 // CotAD_01895 // CotAD_63249 // CotAD_53484 // CotAD_22231 // CotAD_16189 // CotAD_05687 // CotAD_26579 // CotAD_02626 // CotAD_21869 // CotAD_56026 // CotAD_05702 // CotAD_23482 // CotAD_05700 // CotAD_68118 // CotAD_08761 // CotAD_11074 // CotAD_15926 // CotAD_49152 // CotAD_…	// CotAD_40293 // CotAD_40835 // CotAD_60902 // CotAD_40831 // CotAD_05776 // CotAD_05777 // CotAD_51515 // CotAD_30405 // CotAD_31930 // CotAD_06363 // CotAD_32723 // CotAD_19029 // CotAD_19028 // CotAD_40526 // CotAD_51999 // CotAD_19026 // CotAD_19024 // CotAD_31429 // CotAD_09785 // CotAD_23309 // CotAD_31428 // CotAD_23307 // CotAD_07103 // CotAD_23304 // CotAD_27337 // CotAD_76288 // CotAD_…
// CotAD_02417 // CotAD_53612 // CotAD_02413 // CotAD_11295 // CotAD_66477 // CotAD_66475 // CotAD_16152 // CotAD_66473 // CotAD_66470 // CotAD_66471 // CotAD_53425 // CotAD_01495 // CotAD_54694 // CotAD_54693 // CotAD_61128 // CotAD_01143 // CotAD_54342 // CotAD_61125 // CotAD_18267 // CotAD_61127 // CotAD_18265 // CotAD_18262 // CotAD_01148 // CotAD_44351 // CotAD_18261 // CotAD_52965 // CotAD_…
// CotAD_63401 // CotAD_39251 // CotAD_09151 // CotAD_57394 // CotAD_39789 // CotAD_18814 // CotAD_41702 // CotAD_63402 // CotAD_42299 // CotAD_09156 // CotAD_12909 // CotAD_06790 // CotAD_28410 // CotAD_06288 // CotAD_06795 // CotAD_06797 // CotAD_28415 // CotAD_06798 // CotAD_16482 // CotAD_07540 // CotAD_16484 // CotAD_16486 // CotAD_12906 // CotAD_73089 // CotAD_73088 // CotAD_71816 // CotAD_…
// CotAD_71432 // CotAD_60959 // CotAD_66897 // CotAD_11180 // CotAD_03898 // CotAD_71434 // CotAD_23115 // CotAD_03895 // CotAD_60952 // CotAD_71439 // CotAD_56040 // CotAD_03892 // CotAD_40866 // CotAD_50528 // CotAD_35635 // CotAD_30100 // CotAD_05721 // CotAD_34670 // CotAD_05723 // CotAD_67021 // CotAD_08078 // CotAD_08079 // CotAD_47662 // CotAD_47663 // CotAD_63350 // CotAD_08073 // CotAD_…
// CotAD_21592 // CotAD_73875 // CotAD_74396 // CotAD_68682 // CotAD_17500 // CotAD_17501 // CotAD_18239 // CotAD_44892 // CotAD_44893 // CotAD_04706 // CotAD_74096 // CotAD_20423 // CotAD_75622 // CotAD_20421 // CotAD_75155 // CotAD_70474 // CotAD_70477 // CotAD_20424 // CotAD_05644 // CotAD_70478 // CotAD_70287 // CotAD_64158 // CotAD_02229 // CotAD_02228 // CotAD_49876 // CotAD_06944 // CotAD_…
// CotAD_35508 // CotAD_35509 // CotAD_37787 // CotAD_51166 // CotAD_23520 // CotAD_35501 // CotAD_39285 // CotAD_37784 // CotAD_44810 // CotAD_61155 // CotAD_61156 // CotAD_61157 // CotAD_44363 // CotAD_61152 // CotAD_44817 // CotAD_52956 // CotAD_02852 // CotAD_36084 // CotAD_14574 // CotAD_42245 // CotAD_63375 // CotAD_08094 // CotAD_19747 // CotAD_48114 // CotAD_06275 // CotAD_28373 // CotAD_…
// CotAD_05841 // CotAD_15908 // CotAD_20154 // CotAD_11260 // CotAD_72705 // CotAD_65110 // CotAD_15674 // CotAD_16906 // CotAD_69482 // CotAD_54746 // CotAD_58911 // CotAD_43665 // CotAD_05080 // CotAD_48364 // CotAD_06246 // CotAD_39002 // CotAD_43668 // CotAD_40422 // CotAD_60867 // CotAD_34279 // CotAD_46495 // CotAD_46492 // CotAD_42133 // CotAD_06243 // CotAD_34271 // CotAD_59153 // CotAD_…
// CotAD_30460 // CotAD_05757 // CotAD_50551 // CotAD_22998 // CotAD_22895 // CotAD_22897 // CotAD_47635 // CotAD_47634 // CotAD_48101 // CotAD_51971 // CotAD_51975 // CotAD_51974 // CotAD_48109 // CotAD_41490 // CotAD_41499 // CotAD_41498 // CotAD_69123 // CotAD_43889 // CotAD_49679 // CotAD_22090 // CotAD_22092 // CotAD_22098 // CotAD_69122 // CotAD_58449 // CotAD_55457 // CotAD_19389 // CotAD_…
GO:0019219	P	regulation of nucleobase, nucleoside, nucleotide and nucleic acid metabolic process	63	1256	2532	39347	0.98	1	// CotAD_00115 // CotAD_01715 // CotAD_00131 // CotAD_49601 // CotAD_12236 // CotAD_64780 // CotAD_22231 // CotAD_26562 // CotAD_32451 // CotAD_51573 // CotAD_06531 // CotAD_22085 // CotAD_56017 // CotAD_16548 // CotAD_37224 // CotAD_09634 // CotAD_30694 // CotAD_29570 // CotAD_08464 // CotAD_71816 // CotAD_74946 // CotAD_25972 // CotAD_39755 // CotAD_62252 // CotAD_05908 // CotAD_44276 // CotAD_…	// CotAD_51516 // CotAD_31423 // CotAD_40835 // CotAD_57702 // CotAD_60902 // CotAD_56737 // CotAD_56631 // CotAD_56630 // CotAD_50778 // CotAD_31930 // CotAD_48570 // CotAD_55505 // CotAD_55509 // CotAD_49470 // CotAD_31075 // CotAD_49553 // CotAD_14727 // CotAD_14726 // CotAD_51999 // CotAD_23414 // CotAD_33440 // CotAD_04770 // CotAD_05680 // CotAD_05681 // CotAD_00431 // CotAD_51423 // CotAD_…
// CotAD_05024 // CotAD_00397 // CotAD_60966 // CotAD_31408 // CotAD_51575 // CotAD_40817 // CotAD_51573 // CotAD_00099 // CotAD_38248 // CotAD_00095 // CotAD_00096 // CotAD_44284 // CotAD_54877 // CotAD_33469 // CotAD_47635 // CotAD_48101 // CotAD_51971 // CotAD_39897 // CotAD_48109 // CotAD_63497 // CotAD_08224 // CotAD_63493 // CotAD_08222 // CotAD_51153 // CotAD_63498 // CotAD_33391 // CotAD_…
GO:0019941	P	modification-dependent protein catabolic process	10	1256	258	39347	0.31	1	// CotAD_21333 // CotAD_27028 // CotAD_02284 // CotAD_58201 // CotAD_32612 // CotAD_23263 // CotAD_49161 // CotAD_59437 // CotAD_32071 // CotAD_67018	// CotAD_15935 // CotAD_09785 // CotAD_18282 // CotAD_70808 // CotAD_45282 // CotAD_32518 // CotAD_76115 // CotAD_68160 // CotAD_45479 // CotAD_45478 // CotAD_45477 // CotAD_66123 // CotAD_32354 // CotAD_48635 // CotAD_06170 // CotAD_63125 // CotAD_02058 // CotAD_01251 // CotAD_39459 // CotAD_20200 // CotAD_47148 // CotAD_17124 // CotAD_03502 // CotAD_42537 // CotAD_71094 // CotAD_10470 // CotAD_…
GO:0006461	P	protein complex assembly	7	1256	193	39347	0.42	1	// CotAD_32396 // CotAD_35684 // CotAD_44276 // CotAD_36835 // CotAD_18492 // CotAD_43974 // CotAD_03158	// CotAD_02610 // CotAD_13796 // CotAD_34279 // CotAD_26116 // CotAD_28921 // CotAD_02913 // CotAD_16805 // CotAD_35922 // CotAD_08327 // CotAD_74373 // CotAD_46653 // CotAD_33913 // CotAD_63248 // CotAD_26201 // CotAD_02597 // CotAD_55837 // CotAD_74660 // CotAD_06069 // CotAD_70767 // CotAD_66528 // CotAD_09487 // CotAD_43309 // CotAD_10476 // CotAD_45077 // CotAD_39185 // CotAD_25303 // CotAD_…
GO:0000271	P	polysaccharide biosynthetic process	7	1256	208	39347	0.5	1	// CotAD_71434 // CotAD_00023 // CotAD_21591 // CotAD_66210 // CotAD_61556 // CotAD_31769 // CotAD_39409	// CotAD_19830 // CotAD_17594 // CotAD_40755 // CotAD_27593 // CotAD_19832 // CotAD_57522 // CotAD_64355 // CotAD_62834 // CotAD_64356 // CotAD_46416 // CotAD_74973 // CotAD_04892 // CotAD_28406 // CotAD_60220 // CotAD_56339 // CotAD_61788 // CotAD_13481 // CotAD_42539 // CotAD_24032 // CotAD_48165 // CotAD_71369 // CotAD_11302 // CotAD_11301 // CotAD_55841 // CotAD_71090 // CotAD_61556 // CotAD_…
GO:0006913	P	nucleocytoplasmic transport	7	1256	157	39347	0.24	1	// CotAD_40386 // CotAD_72812 // CotAD_58529 // CotAD_31749 // CotAD_05674 // CotAD_52879 // CotAD_17691	// CotAD_42133 // CotAD_36093 // CotAD_02852 // CotAD_57521 // CotAD_30530 // CotAD_05674 // CotAD_21262 // CotAD_20516 // CotAD_29093 // CotAD_26619 // CotAD_16856 // CotAD_19670 // CotAD_16696 // CotAD_07828 // CotAD_42628 // CotAD_35796 // CotAD_34572 // CotAD_37561 // CotAD_53423 // CotAD_25715 // CotAD_32201 // CotAD_23488 // CotAD_23489 // CotAD_51199 // CotAD_05818 // CotAD_29275 // CotAD_…
GO:0006464	P	protein modification process	103	1256	3691	39347	0.92	1	// CotAD_40293 // CotAD_26468 // CotAD_20697 // CotAD_45682 // CotAD_21577 // CotAD_20224 // CotAD_36392 // CotAD_66141 // CotAD_44274 // CotAD_54915 // CotAD_01895 // CotAD_09702 // CotAD_05262 // CotAD_36560 // CotAD_28916 // CotAD_51218 // CotAD_01924 // CotAD_25140 // CotAD_03328 // CotAD_08452 // CotAD_08761 // CotAD_08215 // CotAD_63020 // CotAD_14436 // CotAD_05478 // CotAD_00237 // CotAD_…	// CotAD_04316 // CotAD_76597 // CotAD_31937 // CotAD_40293 // CotAD_05776 // CotAD_56980 // CotAD_56983 // CotAD_56982 // CotAD_71641 // CotAD_71640 // CotAD_56631 // CotAD_73510 // CotAD_37303 // CotAD_33681 // CotAD_60580 // CotAD_71248 // CotAD_49476 // CotAD_71243 // CotAD_01890 // CotAD_63123 // CotAD_01895 // CotAD_46452 // CotAD_56981 // CotAD_00150 // CotAD_09336 // CotAD_23309 // CotAD_…
// CotAD_43374 // CotAD_43375 // CotAD_48457 // CotAD_50404 // CotAD_42775 // CotAD_09484 // CotAD_48458 // CotAD_29206 // CotAD_22508 // CotAD_10612 // CotAD_15607 // CotAD_55518 // CotAD_52023 // CotAD_52020 // CotAD_52021 // CotAD_15160 // CotAD_69046 // CotAD_58349 // CotAD_34120 // CotAD_12535 // CotAD_69041 // CotAD_34129 // CotAD_12249 // CotAD_34839 // CotAD_38399 // CotAD_35522 // CotAD_…
GO:0000272	P	polysaccharide catabolic process	6	1256	91	39347	0.072	1	// CotAD_03972 // CotAD_26499 // CotAD_40314 // CotAD_06855 // CotAD_36104 // CotAD_17526	// CotAD_52412 // CotAD_57611 // CotAD_18116 // CotAD_11400 // CotAD_10966 // CotAD_46862 // CotAD_45878 // CotAD_06895 // CotAD_01255 // CotAD_10418 // CotAD_45875 // CotAD_45874 // CotAD_45877 // CotAD_56998 // CotAD_70930 // CotAD_00932 // CotAD_39341 // CotAD_23312 // CotAD_26219 // CotAD_05257 // CotAD_15198 // CotAD_75732 // CotAD_39109 // CotAD_09292 // CotAD_51582 // CotAD_73525 // CotAD_…
GO:0034220	P	ion transmembrane transport	8	1256	193	39347	0.28	1	// CotAD_08798 // CotAD_50492 // CotAD_43095 // CotAD_37244 // CotAD_24988 // CotAD_31711 // CotAD_20820 // CotAD_17530	// CotAD_09879 // CotAD_55138 // CotAD_24249 // CotAD_65983 // CotAD_08871 // CotAD_63809 // CotAD_66535 // CotAD_47998 // CotAD_28470 // CotAD_64354 // CotAD_46492 // CotAD_08321 // CotAD_53495 // CotAD_56330 // CotAD_36807 // CotAD_64486 // CotAD_62527 // CotAD_24988 // CotAD_73371 // CotAD_67252 // CotAD_32077 // CotAD_47734 // CotAD_19475 // CotAD_23138 // CotAD_47360 // CotAD_46302 // CotAD_…
GO:0009058	P	biosynthetic process	197	1256	5841	39347	0.24	1	// CotAD_41632 // CotAD_51515 // CotAD_17596 // CotAD_28702 // CotAD_44640 // CotAD_52256 // CotAD_32451 // CotAD_00131 // CotAD_63924 // CotAD_21501 // CotAD_20847 // CotAD_09634 // CotAD_09738 // CotAD_29832 // CotAD_05700 // CotAD_39755 // CotAD_44205 // CotAD_15926 // CotAD_37224 // CotAD_44276 // CotAD_63249 // CotAD_10417 // CotAD_22231 // CotAD_32266 // CotAD_05687 // CotAD_26579 // CotAD_…	// CotAD_40835 // CotAD_60902 // CotAD_40831 // CotAD_51515 // CotAD_31930 // CotAD_32051 // CotAD_51999 // CotAD_26579 // CotAD_76286 // CotAD_48384 // CotAD_04791 // CotAD_75813 // CotAD_51194 // CotAD_19369 // CotAD_67240 // CotAD_03518 // CotAD_71489 // CotAD_22211 // CotAD_22215 // CotAD_69689 // CotAD_57342 // CotAD_51228 // CotAD_04423 // CotAD_15259 // CotAD_11289 // CotAD_15254 // CotAD_…
// CotAD_17169 // CotAD_68886 // CotAD_68881 // CotAD_74338 // CotAD_08825 // CotAD_66787 // CotAD_69280 // CotAD_66260 // CotAD_35655 // CotAD_17304 // CotAD_17307 // CotAD_13353 // CotAD_44430 // CotAD_17303 // CotAD_52350 // CotAD_59844 // CotAD_52352 // CotAD_32387 // CotAD_46692 // CotAD_46694 // CotAD_06346 // CotAD_12889 // CotAD_06433 // CotAD_06342 // CotAD_06343 // CotAD_02397 // CotAD_…
// CotAD_16285 // CotAD_39678 // CotAD_57777 // CotAD_19753 // CotAD_13707 // CotAD_67109 // CotAD_61547 // CotAD_42894 // CotAD_42890 // CotAD_18604 // CotAD_21233 // CotAD_73355 // CotAD_49846 // CotAD_59944 // CotAD_29747 // CotAD_59941 // CotAD_42093 // CotAD_38671 // CotAD_45823 // CotAD_45827 // CotAD_35042 // CotAD_10462 // CotAD_15072 // CotAD_72593 // CotAD_39890 // CotAD_21498 // CotAD_…
GO:0009059	P	macromolecule biosynthetic process	154	1256	4519	39347	0.23	1	// CotAD_41632 // CotAD_51515 // CotAD_17596 // CotAD_22231 // CotAD_32451 // CotAD_00131 // CotAD_63924 // CotAD_20847 // CotAD_09634 // CotAD_29832 // CotAD_74946 // CotAD_39755 // CotAD_44205 // CotAD_15926 // CotAD_44276 // CotAD_63249 // CotAD_10417 // CotAD_44640 // CotAD_05687 // CotAD_26579 // CotAD_43636 // CotAD_27197 // CotAD_62197 // CotAD_62196 // CotAD_24888 // CotAD_31439 // CotAD_…	// CotAD_51516 // CotAD_31423 // CotAD_40835 // CotAD_56385 // CotAD_60902 // CotAD_56737 // CotAD_46135 // CotAD_45771 // CotAD_51515 // CotAD_56631 // CotAD_56630 // CotAD_04087 // CotAD_55501 // CotAD_55502 // CotAD_55503 // CotAD_48570 // CotAD_55505 // CotAD_15520 // CotAD_55509 // CotAD_32723 // CotAD_31075 // CotAD_49553 // CotAD_14727 // CotAD_14726 // CotAD_51999 // CotAD_23414 // CotAD_…
// CotAD_35031 // CotAD_18278 // CotAD_02378 // CotAD_16285 // CotAD_01175 // CotAD_59332 // CotAD_48894 // CotAD_04542 // CotAD_44320 // CotAD_18272 // CotAD_17234 // CotAD_44327 // CotAD_17541 // CotAD_64193 // CotAD_50893 // CotAD_50892 // CotAD_26409 // CotAD_50896 // CotAD_20465 // CotAD_20464 // CotAD_20463 // CotAD_56226 // CotAD_17786 // CotAD_40999 // CotAD_38682 // CotAD_22779 // CotAD_…
// CotAD_68834 // CotAD_42093 // CotAD_13140 // CotAD_52527 // CotAD_45953 // CotAD_45950 // CotAD_12725 // CotAD_72141 // CotAD_45954 // CotAD_39099 // CotAD_53928 // CotAD_45827 // CotAD_52982 // CotAD_18406 // CotAD_18407 // CotAD_68124 // CotAD_13454 // CotAD_68123 // CotAD_42078 // CotAD_58011 // CotAD_46029 // CotAD_58525 // CotAD_24192 // CotAD_42072 // CotAD_42073 // CotAD_28343 // CotAD_…
GO:0009117	P	nucleotide metabolic process	27	1256	548	39347	0.02	1	// CotAD_56192 // CotAD_50492 // CotAD_05674 // CotAD_06698 // CotAD_31711 // CotAD_20820 // CotAD_17530 // CotAD_38689 // CotAD_18492 // CotAD_24988 // CotAD_43974 // CotAD_21419 // CotAD_13052 // CotAD_40386 // CotAD_13403 // CotAD_32396 // CotAD_08787 // CotAD_43095 // CotAD_35684 // CotAD_31749 // CotAD_52879 // CotAD_72812 // CotAD_58529 // CotAD_36835 // CotAD_17691 // CotAD_12272 // CotAD_…	// CotAD_55138 // CotAD_31935 // CotAD_40831 // CotAD_28381 // CotAD_38934 // CotAD_56271 // CotAD_28470 // CotAD_05672 // CotAD_21262 // CotAD_38938 // CotAD_26619 // CotAD_02119 // CotAD_33443 // CotAD_26201 // CotAD_07828 // CotAD_40636 // CotAD_09339 // CotAD_17274 // CotAD_32447 // CotAD_30349 // CotAD_23488 // CotAD_23489 // CotAD_51199 // CotAD_35488 // CotAD_05818 // CotAD_30530 // CotAD_…
GO:0051171	P	regulation of nitrogen compound metabolic process	63	1256	2532	39347	0.98	1	// CotAD_00115 // CotAD_01715 // CotAD_00131 // CotAD_49601 // CotAD_12236 // CotAD_64780 // CotAD_22231 // CotAD_26562 // CotAD_32451 // CotAD_51573 // CotAD_06531 // CotAD_22085 // CotAD_56017 // CotAD_16548 // CotAD_37224 // CotAD_09634 // CotAD_30694 // CotAD_29570 // CotAD_08464 // CotAD_71816 // CotAD_74946 // CotAD_25972 // CotAD_39755 // CotAD_62252 // CotAD_05908 // CotAD_44276 // CotAD_…	// CotAD_51516 // CotAD_31423 // CotAD_40835 // CotAD_57702 // CotAD_60902 // CotAD_56737 // CotAD_56631 // CotAD_56630 // CotAD_50778 // CotAD_31930 // CotAD_48570 // CotAD_55505 // CotAD_55509 // CotAD_49470 // CotAD_31075 // CotAD_49553 // CotAD_14727 // CotAD_14726 // CotAD_51999 // CotAD_23414 // CotAD_33440 // CotAD_04770 // CotAD_05680 // CotAD_05681 // CotAD_00431 // CotAD_51423 // CotAD_…
// CotAD_05024 // CotAD_00397 // CotAD_60966 // CotAD_31408 // CotAD_51575 // CotAD_40817 // CotAD_51573 // CotAD_00099 // CotAD_38248 // CotAD_00095 // CotAD_00096 // CotAD_44284 // CotAD_54877 // CotAD_33469 // CotAD_47635 // CotAD_48101 // CotAD_51971 // CotAD_39897 // CotAD_48109 // CotAD_63497 // CotAD_08224 // CotAD_63493 // CotAD_08222 // CotAD_51153 // CotAD_63498 // CotAD_33391 // CotAD_…
GO:0051649	P	establishment of localization in cell	36	1256	790	39347	0.025	1	// CotAD_25767 // CotAD_27494 // CotAD_67742 // CotAD_15932 // CotAD_08697 // CotAD_06457 // CotAD_05674 // CotAD_46390 // CotAD_74960 // CotAD_06434 // CotAD_00057 // CotAD_03697 // CotAD_56210 // CotAD_35624 // CotAD_28602 // CotAD_34735 // CotAD_40386 // CotAD_12638 // CotAD_31749 // CotAD_05743 // CotAD_05702 // CotAD_44997 // CotAD_21214 // CotAD_71588 // CotAD_72812 // CotAD_58529 // CotAD_…	// CotAD_28926 // CotAD_30835 // CotAD_13008 // CotAD_07894 // CotAD_37267 // CotAD_16054 // CotAD_25133 // CotAD_46797 // CotAD_30010 // CotAD_62218 // CotAD_49937 // CotAD_21262 // CotAD_50776 // CotAD_26619 // CotAD_33444 // CotAD_15932 // CotAD_71247 // CotAD_33442 // CotAD_39120 // CotAD_07828 // CotAD_20113 // CotAD_44815 // CotAD_49554 // CotAD_64820 // CotAD_02852 // CotAD_36169 // CotAD_…
GO:0044262	P	cellular carbohydrate metabolic process	28	1256	777	39347	0.29	1	// CotAD_13023 // CotAD_76372 // CotAD_06698 // CotAD_56464 // CotAD_23615 // CotAD_69191 // CotAD_00023 // CotAD_06729 // CotAD_66210 // CotAD_61556 // CotAD_06675 // CotAD_24236 // CotAD_21592 // CotAD_13052 // CotAD_71434 // CotAD_21591 // CotAD_31470 // CotAD_08787 // CotAD_58316 // CotAD_12851 // CotAD_31769 // CotAD_10037 // CotAD_58035 // CotAD_58651 // CotAD_67245 // CotAD_14516 // CotAD_…	// CotAD_07482 // CotAD_23417 // CotAD_02182 // CotAD_62834 // CotAD_71836 // CotAD_46069 // CotAD_71935 // CotAD_41424 // CotAD_60220 // CotAD_14422 // CotAD_13481 // CotAD_42539 // CotAD_66239 // CotAD_35508 // CotAD_52771 // CotAD_71369 // CotAD_16022 // CotAD_00430 // CotAD_51675 // CotAD_76288 // CotAD_47361 // CotAD_19806 // CotAD_02620 // CotAD_70836 // CotAD_51352 // CotAD_42245 // CotAD_…
GO:0007264	P	small GTPase mediated signal transduction	18	1256	450	39347	0.2	1	// CotAD_25767 // CotAD_00057 // CotAD_40386 // CotAD_02626 // CotAD_13403 // CotAD_01226 // CotAD_72812 // CotAD_58529 // CotAD_56210 // CotAD_08697 // CotAD_31749 // CotAD_05674 // CotAD_52879 // CotAD_18010 // CotAD_17691 // CotAD_48468 // CotAD_74493 // CotAD_63461	// CotAD_00322 // CotAD_03454 // CotAD_28382 // CotAD_38934 // CotAD_46797 // CotAD_05674 // CotAD_05672 // CotAD_21262 // CotAD_19029 // CotAD_26619 // CotAD_29975 // CotAD_38749 // CotAD_07828 // CotAD_72720 // CotAD_02626 // CotAD_53423 // CotAD_11130 // CotAD_02852 // CotAD_04221 // CotAD_23488 // CotAD_53954 // CotAD_51199 // CotAD_05818 // CotAD_30530 // CotAD_46663 // CotAD_60528 // CotAD_…
GO:0043623	P	cellular protein complex assembly	6	1256	104	39347	0.12	1	// CotAD_32396 // CotAD_35684 // CotAD_36835 // CotAD_18492 // CotAD_43974 // CotAD_03158	// CotAD_32396 // CotAD_02610 // CotAD_26116 // CotAD_36056 // CotAD_02913 // CotAD_63248 // CotAD_26201 // CotAD_20759 // CotAD_55837 // CotAD_70075 // CotAD_06069 // CotAD_70767 // CotAD_45077 // CotAD_39185 // CotAD_17068 // CotAD_74792 // CotAD_14307 // CotAD_72766 // CotAD_26662 // CotAD_74656 // CotAD_11706 // CotAD_50853 // CotAD_42521 // CotAD_28167 // CotAD_44820 // CotAD_72910 // CotAD_…
GO:0051179	P	localization	113	1256	3471	39347	0.43	1	// CotAD_15932 // CotAD_34272 // CotAD_03056 // CotAD_05674 // CotAD_60104 // CotAD_46390 // CotAD_29499 // CotAD_23483 // CotAD_03697 // CotAD_22834 // CotAD_49377 // CotAD_24988 // CotAD_10487 // CotAD_13788 // CotAD_25918 // CotAD_21980 // CotAD_05702 // CotAD_23482 // CotAD_21214 // CotAD_16610 // CotAD_56228 // CotAD_72812 // CotAD_49152 // CotAD_19931 // CotAD_74493 // CotAD_17691 // CotAD_…	// CotAD_76595 // CotAD_70973 // CotAD_40831 // CotAD_41831 // CotAD_05777 // CotAD_22570 // CotAD_27755 // CotAD_62726 // CotAD_30405 // CotAD_33687 // CotAD_54852 // CotAD_50776 // CotAD_19028 // CotAD_26595 // CotAD_32722 // CotAD_08201 // CotAD_19022 // CotAD_71247 // CotAD_14720 // CotAD_31429 // CotAD_49270 // CotAD_41342 // CotAD_27333 // CotAD_23304 // CotAD_56180 // CotAD_43478 // CotAD_…
// CotAD_41626 // CotAD_61911 // CotAD_00283 // CotAD_10276 // CotAD_38091 // CotAD_70560 // CotAD_24921 // CotAD_17582 // CotAD_10075 // CotAD_20111 // CotAD_05383 // CotAD_05380 // CotAD_06872 // CotAD_05389 // CotAD_07335 // CotAD_44165 // CotAD_08456 // CotAD_13801 // CotAD_09104 // CotAD_48856 // CotAD_50859 // CotAD_01738 // CotAD_50679 // CotAD_01735 // CotAD_41444 // CotAD_30584 // CotAD_…
GO:0051641	P	cellular localization	39	1256	831	39347	0.013	1	// CotAD_25767 // CotAD_27494 // CotAD_67742 // CotAD_15932 // CotAD_08697 // CotAD_06457 // CotAD_05674 // CotAD_46390 // CotAD_29499 // CotAD_74960 // CotAD_06434 // CotAD_00057 // CotAD_03697 // CotAD_56210 // CotAD_35624 // CotAD_28602 // CotAD_34735 // CotAD_40386 // CotAD_12638 // CotAD_31749 // CotAD_05743 // CotAD_05702 // CotAD_44997 // CotAD_21214 // CotAD_58462 // CotAD_71588 // CotAD_…	// CotAD_53380 // CotAD_28926 // CotAD_30835 // CotAD_13008 // CotAD_07894 // CotAD_37267 // CotAD_16054 // CotAD_25133 // CotAD_46797 // CotAD_30010 // CotAD_62218 // CotAD_49937 // CotAD_21262 // CotAD_50776 // CotAD_26619 // CotAD_33444 // CotAD_15932 // CotAD_71247 // CotAD_33442 // CotAD_39120 // CotAD_07828 // CotAD_20113 // CotAD_44815 // CotAD_49554 // CotAD_64820 // CotAD_02852 // CotAD_…
GO:0006996	P	organelle organization	15	1256	411	39347	0.34	1	// CotAD_14881 // CotAD_01040 // CotAD_69242 // CotAD_20919 // CotAD_38818 // CotAD_22473 // CotAD_42556 // CotAD_19931 // CotAD_52765 // CotAD_13066 // CotAD_44997 // CotAD_09047 // CotAD_53869 // CotAD_60630 // CotAD_48180	// CotAD_03457 // CotAD_03456 // CotAD_66437 // CotAD_75888 // CotAD_03459 // CotAD_03458 // CotAD_68274 // CotAD_40930 // CotAD_15527 // CotAD_26116 // CotAD_04083 // CotAD_75320 // CotAD_63534 // CotAD_29551 // CotAD_14441 // CotAD_33444 // CotAD_71247 // CotAD_19024 // CotAD_00436 // CotAD_04778 // CotAD_00435 // CotAD_64905 // CotAD_04228 // CotAD_04227 // CotAD_53955 // CotAD_56744 // CotAD_…
GO:0044238	P	primary metabolic process	448	1256	13820	39347	0.4	1	// CotAD_40293 // CotAD_51515 // CotAD_25039 // CotAD_05674 // CotAD_73265 // CotAD_20848 // CotAD_20847 // CotAD_45682 // CotAD_44205 // CotAD_01895 // CotAD_63249 // CotAD_53484 // CotAD_22231 // CotAD_05687 // CotAD_26579 // CotAD_04551 // CotAD_56026 // CotAD_05700 // CotAD_68118 // CotAD_08761 // CotAD_28371 // CotAD_11074 // CotAD_30744 // CotAD_67245 // CotAD_03518 // CotAD_14436 // CotAD_…	// CotAD_40293 // CotAD_40835 // CotAD_60902 // CotAD_40831 // CotAD_05776 // CotAD_51515 // CotAD_30407 // CotAD_06363 // CotAD_32723 // CotAD_40526 // CotAD_51999 // CotAD_51998 // CotAD_19026 // CotAD_27338 // CotAD_09785 // CotAD_23309 // CotAD_23307 // CotAD_36002 // CotAD_27337 // CotAD_76288 // CotAD_26579 // CotAD_26570 // CotAD_76286 // CotAD_51199 // CotAD_48384 // CotAD_04792 // CotAD_…
// CotAD_45298 // CotAD_05876 // CotAD_05871 // CotAD_75229 // CotAD_54751 // CotAD_75228 // CotAD_57629 // CotAD_07656 // CotAD_07655 // CotAD_07654 // CotAD_07653 // CotAD_71373 // CotAD_07650 // CotAD_33564 // CotAD_33562 // CotAD_33563 // CotAD_70303 // CotAD_37669 // CotAD_09694 // CotAD_08928 // CotAD_20021 // CotAD_39840 // CotAD_75220 // CotAD_50983 // CotAD_13976 // CotAD_13975 // CotAD_…
// CotAD_69600 // CotAD_06404 // CotAD_53815 // CotAD_67961 // CotAD_39429 // CotAD_35488 // CotAD_16751 // CotAD_16752 // CotAD_16753 // CotAD_09624 // CotAD_35487 // CotAD_35485 // CotAD_35484 // CotAD_54631 // CotAD_54633 // CotAD_54244 // CotAD_54637 // CotAD_54639 // CotAD_54638 // CotAD_07173 // CotAD_36013 // CotAD_36014 // CotAD_52495 // CotAD_36016 // CotAD_36018 // CotAD_07178 // CotAD_…
// CotAD_16854 // CotAD_66029 // CotAD_18960 // CotAD_68990 // CotAD_58846 // CotAD_69772 // CotAD_18966 // CotAD_08977 // CotAD_43118 // CotAD_47148 // CotAD_47411 // CotAD_47410 // CotAD_47144 // CotAD_47415 // CotAD_01720 // CotAD_47416 // CotAD_20540 // CotAD_67731 // CotAD_42645 // CotAD_67735 // CotAD_42649 // CotAD_46547 // CotAD_46540 // CotAD_72560 // CotAD_10939 // CotAD_66284 // CotAD_…
// CotAD_73334 // CotAD_62197 // CotAD_25488 // CotAD_12417 // CotAD_12416 // CotAD_66126 // CotAD_12414 // CotAD_66120 // CotAD_12411 // CotAD_66123 // CotAD_18864 // CotAD_18867 // CotAD_57867 // CotAD_43038 // CotAD_47002 // CotAD_14151 // CotAD_47000 // CotAD_34968 // CotAD_22288 // CotAD_43031 // CotAD_43030 // CotAD_11508 // CotAD_08945 // CotAD_11858 // CotAD_25773 // CotAD_42787 // CotAD_…
// CotAD_50950 // CotAD_59182 // CotAD_41964 // CotAD_09491 // CotAD_62675 // CotAD_65360 // CotAD_15473 // CotAD_06730 // CotAD_06348 // CotAD_00571 // CotAD_49032 // CotAD_49034 // CotAD_49037 // CotAD_26179 // CotAD_26175 // CotAD_26173 // CotAD_26172 // CotAD_06306 // CotAD_29117 // CotAD_29110 // CotAD_44372 // CotAD_23615 // CotAD_23614 // CotAD_23617 // CotAD_23613 // CotAD_23612 // CotAD_…
// CotAD_73785 // CotAD_04619 // CotAD_04616 // CotAD_04341 // CotAD_04614 // CotAD_04343 // CotAD_04344 // CotAD_31477 // CotAD_00315 // CotAD_70867 // CotAD_74660 // CotAD_47303 // CotAD_37330 // CotAD_74846 // CotAD_62711 // CotAD_37334 // CotAD_60579 // CotAD_60578 // CotAD_74663 // CotAD_03965 // CotAD_03967 // CotAD_33653 // CotAD_03969 // CotAD_03968 // CotAD_60575 // CotAD_60574 // CotAD_…
GO:0006519	P	cellular amino acid and derivative metabolic process	17	1256	599	39347	0.72	1	// CotAD_26569 // CotAD_58990 // CotAD_13715 // CotAD_22914 // CotAD_39052 // CotAD_26567 // CotAD_68805 // CotAD_24960 // CotAD_09329 // CotAD_21501 // CotAD_36108 // CotAD_04520 // CotAD_53859 // CotAD_20847 // CotAD_14894 // CotAD_45481 // CotAD_09738	// CotAD_40681 // CotAD_00440 // CotAD_20847 // CotAD_21755 // CotAD_71833 // CotAD_08209 // CotAD_76913 // CotAD_14728 // CotAD_39045 // CotAD_13483 // CotAD_59934 // CotAD_23464 // CotAD_35509 // CotAD_02869 // CotAD_18619 // CotAD_00439 // CotAD_28971 // CotAD_07820 // CotAD_55182 // CotAD_53424 // CotAD_18536 // CotAD_49558 // CotAD_56024 // CotAD_60837 // CotAD_42328 // CotAD_26181 // CotAD_…
GO:0005975	P	carbohydrate metabolic process	57	1256	1800	39347	0.54	1	// CotAD_00023 // CotAD_25090 // CotAD_13023 // CotAD_76372 // CotAD_52568 // CotAD_12272 // CotAD_06698 // CotAD_20848 // CotAD_56464 // CotAD_28107 // CotAD_23615 // CotAD_69191 // CotAD_67245 // CotAD_05514 // CotAD_54741 // CotAD_03972 // CotAD_26499 // CotAD_63578 // CotAD_06729 // CotAD_09678 // CotAD_66210 // CotAD_54313 // CotAD_61556 // CotAD_37091 // CotAD_32352 // CotAD_11308 // CotAD_…	// CotAD_76594 // CotAD_23417 // CotAD_23415 // CotAD_23418 // CotAD_63127 // CotAD_51173 // CotAD_51172 // CotAD_00438 // CotAD_00439 // CotAD_76468 // CotAD_00437 // CotAD_00430 // CotAD_76288 // CotAD_47361 // CotAD_04551 // CotAD_51352 // CotAD_04224 // CotAD_41908 // CotAD_30534 // CotAD_72114 // CotAD_67245 // CotAD_63237 // CotAD_13427 // CotAD_08114 // CotAD_08113 // CotAD_15198 // CotAD_…
GO:0051276	P	chromosome organization	6	1256	234	39347	0.76	1	// CotAD_69242 // CotAD_38818 // CotAD_42556 // CotAD_14881 // CotAD_13066 // CotAD_09047	// CotAD_24938 // CotAD_48650 // CotAD_03456 // CotAD_66437 // CotAD_13796 // CotAD_08977 // CotAD_22542 // CotAD_03457 // CotAD_68274 // CotAD_40930 // CotAD_38422 // CotAD_08529 // CotAD_23554 // CotAD_23712 // CotAD_42819 // CotAD_08327 // CotAD_17513 // CotAD_53497 // CotAD_63534 // CotAD_29551 // CotAD_14441 // CotAD_37038 // CotAD_10207 // CotAD_36802 // CotAD_08770 // CotAD_19024 // CotAD_…
GO:0005976	P	polysaccharide metabolic process	14	1256	361	39347	0.27	1	// CotAD_31769 // CotAD_03972 // CotAD_26499 // CotAD_71434 // CotAD_21591 // CotAD_40314 // CotAD_66210 // CotAD_39409 // CotAD_61556 // CotAD_06855 // CotAD_00023 // CotAD_36104 // CotAD_10037 // CotAD_17526	// CotAD_23417 // CotAD_23415 // CotAD_62834 // CotAD_46416 // CotAD_46069 // CotAD_60220 // CotAD_61788 // CotAD_13481 // CotAD_42539 // CotAD_35508 // CotAD_71369 // CotAD_51675 // CotAD_70836 // CotAD_51352 // CotAD_42245 // CotAD_68114 // CotAD_18433 // CotAD_68112 // CotAD_30534 // CotAD_10876 // CotAD_28379 // CotAD_39341 // CotAD_05257 // CotAD_71836 // CotAD_68694 // CotAD_06190 // CotAD_…
GO:0007018	P	microtubule-based movement	9	1256	247	39347	0.39	1	// CotAD_70004 // CotAD_13406 // CotAD_32396 // CotAD_37485 // CotAD_36835 // CotAD_18492 // CotAD_30691 // CotAD_64164 // CotAD_03158	// CotAD_15934 // CotAD_69614 // CotAD_66532 // CotAD_24529 // CotAD_41835 // CotAD_24245 // CotAD_66002 // CotAD_20467 // CotAD_67969 // CotAD_75962 // CotAD_08415 // CotAD_44883 // CotAD_28263 // CotAD_51046 // CotAD_08325 // CotAD_43962 // CotAD_67319 // CotAD_53251 // CotAD_39515 // CotAD_52067 // CotAD_63248 // CotAD_39516 // CotAD_51171 // CotAD_46941 // CotAD_38748 // CotAD_72947 // CotAD_…
GO:0044237	P	cellular metabolic process	416	1256	12278	39347	0.15	1	// CotAD_40293 // CotAD_51515 // CotAD_52256 // CotAD_25039 // CotAD_05674 // CotAD_20847 // CotAD_45682 // CotAD_44205 // CotAD_01895 // CotAD_63249 // CotAD_53484 // CotAD_22231 // CotAD_05687 // CotAD_26579 // CotAD_21869 // CotAD_56026 // CotAD_05700 // CotAD_68118 // CotAD_08761 // CotAD_11074 // CotAD_30744 // CotAD_67245 // CotAD_03518 // CotAD_14436 // CotAD_17691 // CotAD_17972 // CotAD_…	// CotAD_40293 // CotAD_40835 // CotAD_60902 // CotAD_40831 // CotAD_05776 // CotAD_51515 // CotAD_31930 // CotAD_06363 // CotAD_32723 // CotAD_40526 // CotAD_51999 // CotAD_19026 // CotAD_09785 // CotAD_23309 // CotAD_23307 // CotAD_36002 // CotAD_27337 // CotAD_76288 // CotAD_26579 // CotAD_26570 // CotAD_62391 // CotAD_76286 // CotAD_51199 // CotAD_48384 // CotAD_04791 // CotAD_75813 // CotAD_…
// CotAD_65912 // CotAD_50843 // CotAD_30934 // CotAD_00470 // CotAD_04730 // CotAD_00474 // CotAD_31516 // CotAD_31519 // CotAD_31518 // CotAD_51139 // CotAD_55499 // CotAD_37052 // CotAD_37050 // CotAD_33005 // CotAD_37059 // CotAD_49320 // CotAD_40278 // CotAD_19257 // CotAD_13706 // CotAD_40270 // CotAD_40272 // CotAD_45038 // CotAD_05166 // CotAD_46257 // CotAD_75767 // CotAD_69278 // CotAD_…
// CotAD_20704 // CotAD_20257 // CotAD_48951 // CotAD_08558 // CotAD_75500 // CotAD_55965 // CotAD_02899 // CotAD_37746 // CotAD_02897 // CotAD_02895 // CotAD_72083 // CotAD_05040 // CotAD_05517 // CotAD_05514 // CotAD_50243 // CotAD_64378 // CotAD_14215 // CotAD_64374 // CotAD_22647 // CotAD_25153 // CotAD_32956 // CotAD_26945 // CotAD_26265 // CotAD_26943 // CotAD_71198 // CotAD_22643 // CotAD_…
// CotAD_45200 // CotAD_45201 // CotAD_44239 // CotAD_74707 // CotAD_50004 // CotAD_50005 // CotAD_54727 // CotAD_05201 // CotAD_54729 // CotAD_54728 // CotAD_24885 // CotAD_49124 // CotAD_24886 // CotAD_55232 // CotAD_00694 // CotAD_51752 // CotAD_00129 // CotAD_24889 // CotAD_24888 // CotAD_24559 // CotAD_55239 // CotAD_33512 // CotAD_33510 // CotAD_60031 // CotAD_60745 // CotAD_50911 // CotAD_…
// CotAD_53430 // CotAD_10268 // CotAD_72225 // CotAD_01859 // CotAD_01672 // CotAD_01671 // CotAD_54476 // CotAD_01675 // CotAD_36698 // CotAD_08408 // CotAD_44605 // CotAD_36697 // CotAD_08402 // CotAD_08401 // CotAD_02401 // CotAD_48804 // CotAD_00678 // CotAD_51804 // CotAD_18490 // CotAD_55874 // CotAD_00675 // CotAD_00676 // CotAD_55870 // CotAD_00673 // CotAD_41074 // CotAD_41076 // CotAD_…
// CotAD_40187 // CotAD_18852 // CotAD_36633 // CotAD_36632 // CotAD_67426 // CotAD_69601 // CotAD_22294 // CotAD_53982 // CotAD_53980 // CotAD_19998 // CotAD_69942 // CotAD_69941 // CotAD_69949 // CotAD_61058 // CotAD_21412 // CotAD_17331 // CotAD_17841 // CotAD_17840 // CotAD_21419 // CotAD_17334 // CotAD_61056 // CotAD_24625 // CotAD_24334 // CotAD_10640 // CotAD_19194 // CotAD_24629 // CotAD_…
GO:0006066	P	alcohol metabolic process	15	1256	329	39347	0.11	1	// CotAD_58035 // CotAD_56464 // CotAD_06729 // CotAD_31470 // CotAD_08787 // CotAD_58316 // CotAD_12272 // CotAD_06698 // CotAD_14516 // CotAD_06675 // CotAD_24236 // CotAD_69191 // CotAD_31769 // CotAD_76372 // CotAD_13052	// CotAD_07482 // CotAD_57058 // CotAD_11226 // CotAD_15428 // CotAD_52093 // CotAD_02182 // CotAD_29790 // CotAD_48411 // CotAD_53521 // CotAD_69463 // CotAD_11425 // CotAD_57522 // CotAD_50994 // CotAD_30698 // CotAD_26199 // CotAD_57998 // CotAD_30995 // CotAD_19884 // CotAD_28261 // CotAD_36051 // CotAD_44887 // CotAD_53496 // CotAD_60103 // CotAD_56333 // CotAD_71935 // CotAD_28406 // CotAD_…
GO:0006399	P	tRNA metabolic process	13	1256	258	39347	0.074	1	// CotAD_12484 // CotAD_26569 // CotAD_37647 // CotAD_13270 // CotAD_13715 // CotAD_39052 // CotAD_68805 // CotAD_61615 // CotAD_63682 // CotAD_37529 // CotAD_53859 // CotAD_20847 // CotAD_34756	// CotAD_03058 // CotAD_56855 // CotAD_45223 // CotAD_50829 // CotAD_31429 // CotAD_08975 // CotAD_33792 // CotAD_12705 // CotAD_17346 // CotAD_58089 // CotAD_51365 // CotAD_52546 // CotAD_25134 // CotAD_28662 // CotAD_20847 // CotAD_63252 // CotAD_35639 // CotAD_19290 // CotAD_53098 // CotAD_62600 // CotAD_11380 // CotAD_48006 // CotAD_39045 // CotAD_29411 // CotAD_34289 // CotAD_50488 // CotAD_…
GO:0006796	P	phosphate metabolic process	92	1256	3549	39347	0.98	1	// CotAD_40293 // CotAD_26468 // CotAD_20697 // CotAD_45682 // CotAD_21577 // CotAD_20224 // CotAD_36392 // CotAD_44274 // CotAD_01895 // CotAD_32179 // CotAD_05262 // CotAD_36560 // CotAD_28916 // CotAD_51218 // CotAD_04324 // CotAD_03328 // CotAD_08452 // CotAD_01924 // CotAD_63020 // CotAD_14436 // CotAD_05478 // CotAD_00237 // CotAD_05174 // CotAD_12312 // CotAD_27990 // CotAD_37798 // CotAD_…	// CotAD_04316 // CotAD_76597 // CotAD_31937 // CotAD_40293 // CotAD_05776 // CotAD_56980 // CotAD_56983 // CotAD_56982 // CotAD_71641 // CotAD_71640 // CotAD_56631 // CotAD_73510 // CotAD_33681 // CotAD_60580 // CotAD_49476 // CotAD_71243 // CotAD_01890 // CotAD_63123 // CotAD_01895 // CotAD_71688 // CotAD_27750 // CotAD_09336 // CotAD_49276 // CotAD_23309 // CotAD_23307 // CotAD_63751 // CotAD_…
// CotAD_44744 // CotAD_44343 // CotAD_26234 // CotAD_09722 // CotAD_18106 // CotAD_18455 // CotAD_18454 // CotAD_74085 // CotAD_33968 // CotAD_51147 // CotAD_05871 // CotAD_45262 // CotAD_53088 // CotAD_53087 // CotAD_53086 // CotAD_06704 // CotAD_74206 // CotAD_47992 // CotAD_64738 // CotAD_19856 // CotAD_10817 // CotAD_07653 // CotAD_60353 // CotAD_06098 // CotAD_18588 // CotAD_53577 // CotAD_…
GO:0044085	P	cellular component biogenesis	19	1256	460	39347	0.16	1	// CotAD_14881 // CotAD_32396 // CotAD_03158 // CotAD_39030 // CotAD_38818 // CotAD_35684 // CotAD_44276 // CotAD_42556 // CotAD_22111 // CotAD_28101 // CotAD_36835 // CotAD_18492 // CotAD_43974 // CotAD_13066 // CotAD_17421 // CotAD_09055 // CotAD_09047 // CotAD_16189 // CotAD_19582	// CotAD_03457 // CotAD_03456 // CotAD_66437 // CotAD_03459 // CotAD_03458 // CotAD_40930 // CotAD_26116 // CotAD_46416 // CotAD_63534 // CotAD_29551 // CotAD_63248 // CotAD_19024 // CotAD_26201 // CotAD_04778 // CotAD_16189 // CotAD_70767 // CotAD_64905 // CotAD_04229 // CotAD_04228 // CotAD_61019 // CotAD_10476 // CotAD_53422 // CotAD_03834 // CotAD_04227 // CotAD_53955 // CotAD_04791 // CotAD_…
GO:0006790	P	sulfur metabolic process	6	1256	104	39347	0.12	1	// CotAD_58990 // CotAD_66783 // CotAD_14894 // CotAD_62105 // CotAD_26567 // CotAD_09738	// CotAD_44470 // CotAD_28141 // CotAD_70922 // CotAD_70921 // CotAD_36610 // CotAD_70926 // CotAD_19576 // CotAD_57995 // CotAD_10360 // CotAD_09738 // CotAD_29884 // CotAD_59934 // CotAD_41133 // CotAD_60501 // CotAD_44973 // CotAD_13541 // CotAD_32445 // CotAD_35155 // CotAD_10288 // CotAD_07563 // CotAD_63926 // CotAD_58931 // CotAD_02584 // CotAD_52495 // CotAD_42489 // CotAD_28908 // CotAD_…
GO:0006418	P	tRNA aminoacylation for protein translation	6	1256	145	39347	0.32	1	// CotAD_26569 // CotAD_13715 // CotAD_39052 // CotAD_68805 // CotAD_53859 // CotAD_20847	// CotAD_03058 // CotAD_56855 // CotAD_52546 // CotAD_08975 // CotAD_00440 // CotAD_12705 // CotAD_17346 // CotAD_58089 // CotAD_51365 // CotAD_20847 // CotAD_11380 // CotAD_39045 // CotAD_29411 // CotAD_34289 // CotAD_50488 // CotAD_35509 // CotAD_18619 // CotAD_00439 // CotAD_34048 // CotAD_19290 // CotAD_61701 // CotAD_61700 // CotAD_03268 // CotAD_10825 // CotAD_24720 // CotAD_30826 // CotAD_…
GO:0006259	P	DNA metabolic process	7	1256	414	39347	0.98	1	// CotAD_27197 // CotAD_10942 // CotAD_26393 // CotAD_00145 // CotAD_57567 // CotAD_76937 // CotAD_58404	// CotAD_35005 // CotAD_31422 // CotAD_68272 // CotAD_18353 // CotAD_00328 // CotAD_46796 // CotAD_42030 // CotAD_23392 // CotAD_62932 // CotAD_74461 // CotAD_15529 // CotAD_71937 // CotAD_51992 // CotAD_33762 // CotAD_76505 // CotAD_53312 // CotAD_07417 // CotAD_26754 // CotAD_20112 // CotAD_70765 // CotAD_13079 // CotAD_29007 // CotAD_40063 // CotAD_64712 // CotAD_73584 // CotAD_59763 // CotAD_…
GO:0032787	P	monocarboxylic acid metabolic process	14	1256	314	39347	0.14	1	// CotAD_28057 // CotAD_60911 // CotAD_29356 // CotAD_55813 // CotAD_74297 // CotAD_23788 // CotAD_71414 // CotAD_52391 // CotAD_04241 // CotAD_19313 // CotAD_31761 // CotAD_34211 // CotAD_73166 // CotAD_09738	// CotAD_07482 // CotAD_08877 // CotAD_55707 // CotAD_68993 // CotAD_36078 // CotAD_41222 // CotAD_11373 // CotAD_55607 // CotAD_69463 // CotAD_28141 // CotAD_08878 // CotAD_09876 // CotAD_28474 // CotAD_39667 // CotAD_58244 // CotAD_69714 // CotAD_29360 // CotAD_73302 // CotAD_73300 // CotAD_28042 // CotAD_62937 // CotAD_09738 // CotAD_11386 // CotAD_56333 // CotAD_52143 // CotAD_60459 // CotAD_…
GO:0006413	P	translational initiation	5	1256	83	39347	0.13	1	// CotAD_62196 // CotAD_10505 // CotAD_05645 // CotAD_51262 // CotAD_62197	// CotAD_05255 // CotAD_68439 // CotAD_27717 // CotAD_05645 // CotAD_44519 // CotAD_60682 // CotAD_51262 // CotAD_27719 // CotAD_67713 // CotAD_14722 // CotAD_45538 // CotAD_07084 // CotAD_20563 // CotAD_02979 // CotAD_46062 // CotAD_35988 // CotAD_07081 // CotAD_04403 // CotAD_43309 // CotAD_17147 // CotAD_20846 // CotAD_04132 // CotAD_60882 // CotAD_73089 // CotAD_69529 // CotAD_62197 // CotAD_…
GO:0006396	P	RNA processing	21	1256	378	39347	0.011	1	// CotAD_12484 // CotAD_56438 // CotAD_17061 // CotAD_13270 // CotAD_46557 // CotAD_27197 // CotAD_56026 // CotAD_41976 // CotAD_19582 // CotAD_60508 // CotAD_09070 // CotAD_61615 // CotAD_63682 // CotAD_04648 // CotAD_37529 // CotAD_09303 // CotAD_37647 // CotAD_34756 // CotAD_04414 // CotAD_53763 // CotAD_44943	// CotAD_26117 // CotAD_41426 // CotAD_31429 // CotAD_25134 // CotAD_14442 // CotAD_59932 // CotAD_34992 // CotAD_42530 // CotAD_51670 // CotAD_42532 // CotAD_21865 // CotAD_32117 // CotAD_56026 // CotAD_62202 // CotAD_14020 // CotAD_17756 // CotAD_12484 // CotAD_01596 // CotAD_06293 // CotAD_29983 // CotAD_15616 // CotAD_10904 // CotAD_63752 // CotAD_25818 // CotAD_25773 // CotAD_35429 // CotAD_…
GO:0006397	P	mRNA processing	6	1256	80	39347	0.043	1	// CotAD_56438 // CotAD_46557 // CotAD_27197 // CotAD_44943 // CotAD_09303 // CotAD_04648	// CotAD_17154 // CotAD_26117 // CotAD_63804 // CotAD_28875 // CotAD_48781 // CotAD_28626 // CotAD_46557 // CotAD_70189 // CotAD_59982 // CotAD_64873 // CotAD_09923 // CotAD_04648 // CotAD_09892 // CotAD_63795 // CotAD_06462 // CotAD_39670 // CotAD_10366 // CotAD_30580 // CotAD_31485 // CotAD_34919 // CotAD_66102 // CotAD_32951 // CotAD_08174 // CotAD_07120 // CotAD_42846 // CotAD_29983 // CotAD_…
GO:0005198	F	structural molecule activity	70	1256	1144	39347	5.3e-07	0.0005	// CotAD_46481 // CotAD_51515 // CotAD_49601 // CotAD_53928 // CotAD_29832 // CotAD_41632 // CotAD_44640 // CotAD_51648 // CotAD_12046 // CotAD_16767 // CotAD_52804 // CotAD_63924 // CotAD_02873 // CotAD_63962 // CotAD_03158 // CotAD_19274 // CotAD_74138 // CotAD_38897 // CotAD_13931 // CotAD_15932 // CotAD_20242 // CotAD_68861 // CotAD_63249 // CotAD_37485 // CotAD_20322 // CotAD_18492 // CotAD_…	// CotAD_19748 // CotAD_51515 // CotAD_13418 // CotAD_43602 // CotAD_72349 // CotAD_04087 // CotAD_55501 // CotAD_55502 // CotAD_38931 // CotAD_15520 // CotAD_68374 // CotAD_45684 // CotAD_21266 // CotAD_46798 // CotAD_55953 // CotAD_63533 // CotAD_32530 // CotAD_14440 // CotAD_14337 // CotAD_17421 // CotAD_12177 // CotAD_50666 // CotAD_63248 // CotAD_13480 // CotAD_51171 // CotAD_52777 // CotAD_…
GO:0003735	F	structural constituent of ribosome	59	1256	928	39347	1.1e-06	0.00054	// CotAD_46481 // CotAD_51515 // CotAD_49601 // CotAD_53928 // CotAD_29832 // CotAD_41632 // CotAD_44640 // CotAD_51648 // CotAD_12046 // CotAD_16767 // CotAD_52804 // CotAD_63924 // CotAD_02873 // CotAD_63962 // CotAD_38897 // CotAD_74138 // CotAD_44205 // CotAD_13931 // CotAD_20242 // CotAD_68861 // CotAD_63249 // CotAD_74223 // CotAD_43133 // CotAD_10417 // CotAD_22231 // CotAD_39689 // CotAD_…	// CotAD_51515 // CotAD_72349 // CotAD_04087 // CotAD_55501 // CotAD_55502 // CotAD_38931 // CotAD_15520 // CotAD_68374 // CotAD_45684 // CotAD_21266 // CotAD_46798 // CotAD_55953 // CotAD_14440 // CotAD_14337 // CotAD_17421 // CotAD_60227 // CotAD_13480 // CotAD_52777 // CotAD_26750 // CotAD_60347 // CotAD_22231 // CotAD_30497 // CotAD_17125 // CotAD_42928 // CotAD_05687 // CotAD_20115 // CotAD_…
GO:0016791	F	phosphatase activity	17	1256	241	39347	0.0022	0.52	// CotAD_00293 // CotAD_72285 // CotAD_09702 // CotAD_70752 // CotAD_46557 // CotAD_03793 // CotAD_29828 // CotAD_24101 // CotAD_75871 // CotAD_57554 // CotAD_31151 // CotAD_52768 // CotAD_49132 // CotAD_13372 // CotAD_04324 // CotAD_48294 // CotAD_03328	// CotAD_16017 // CotAD_41014 // CotAD_07954 // CotAD_33981 // CotAD_53383 // CotAD_36091 // CotAD_11430 // CotAD_33005 // CotAD_40056 // CotAD_50803 // CotAD_46665 // CotAD_30011 // CotAD_25131 // CotAD_15257 // CotAD_18886 // CotAD_22786 // CotAD_71770 // CotAD_70205 // CotAD_48009 // CotAD_24136 // CotAD_35568 // CotAD_47243 // CotAD_13978 // CotAD_09484 // CotAD_75793 // CotAD_48379 // CotAD_…
GO:0042578	F	phosphoric ester hydrolase activity	22	1256	341	39347	0.0018	0.52	// CotAD_70752 // CotAD_46557 // CotAD_00293 // CotAD_48294 // CotAD_72285 // CotAD_03793 // CotAD_14543 // CotAD_15668 // CotAD_04324 // CotAD_74238 // CotAD_29828 // CotAD_75871 // CotAD_57554 // CotAD_31151 // CotAD_26950 // CotAD_09702 // CotAD_03328 // CotAD_24101 // CotAD_06511 // CotAD_52768 // CotAD_49132 // CotAD_13372	// CotAD_16017 // CotAD_41014 // CotAD_07954 // CotAD_33981 // CotAD_29790 // CotAD_53383 // CotAD_36091 // CotAD_11430 // CotAD_18522 // CotAD_18525 // CotAD_18524 // CotAD_31516 // CotAD_50803 // CotAD_46665 // CotAD_19190 // CotAD_30011 // CotAD_25131 // CotAD_15257 // CotAD_09706 // CotAD_30578 // CotAD_04330 // CotAD_18886 // CotAD_21215 // CotAD_22786 // CotAD_41636 // CotAD_71770 // CotAD_…
GO:0016861	F	intramolecular oxidoreductase activity, interconverting aldoses and ketoses	5	1256	37	39347	0.0062	1	// CotAD_38556 // CotAD_08787 // CotAD_18453 // CotAD_13052 // CotAD_12272	// CotAD_07482 // CotAD_23299 // CotAD_02520 // CotAD_33782 // CotAD_56424 // CotAD_34585 // CotAD_44099 // CotAD_57062 // CotAD_19161 // CotAD_24395 // CotAD_71092 // CotAD_24396 // CotAD_38009 // CotAD_40206 // CotAD_22328 // CotAD_15944 // CotAD_05240 // CotAD_13052 // CotAD_23341 // CotAD_43053 // CotAD_63919 // CotAD_47029 // CotAD_08787 // CotAD_38556 // CotAD_59010 // CotAD_24682 // CotAD_…
GO:0016860	F	intramolecular oxidoreductase activity	5	1256	41	39347	0.0096	1	// CotAD_38556 // CotAD_08787 // CotAD_18453 // CotAD_13052 // CotAD_12272	// CotAD_07482 // CotAD_23299 // CotAD_02520 // CotAD_36216 // CotAD_33782 // CotAD_56424 // CotAD_34585 // CotAD_26199 // CotAD_44099 // CotAD_57062 // CotAD_19161 // CotAD_24395 // CotAD_71092 // CotAD_24396 // CotAD_38009 // CotAD_40206 // CotAD_22328 // CotAD_15944 // CotAD_05240 // CotAD_13052 // CotAD_27214 // CotAD_23341 // CotAD_43053 // CotAD_63919 // CotAD_47029 // CotAD_08787 // CotAD_…
GO:0000166	F	nucleotide binding	197	1256	7175	39347	0.98	1	// CotAD_40293 // CotAD_18054 // CotAD_02616 // CotAD_16344 // CotAD_18526 // CotAD_05674 // CotAD_20847 // CotAD_20697 // CotAD_45682 // CotAD_65461 // CotAD_19274 // CotAD_26468 // CotAD_37485 // CotAD_74370 // CotAD_45205 // CotAD_36392 // CotAD_44274 // CotAD_01895 // CotAD_24988 // CotAD_03918 // CotAD_05262 // CotAD_03203 // CotAD_36560 // CotAD_28916 // CotAD_18320 // CotAD_51218 // CotAD_…	// CotAD_60904 // CotAD_40293 // CotAD_40831 // CotAD_05776 // CotAD_40839 // CotAD_30407 // CotAD_31937 // CotAD_23309 // CotAD_23307 // CotAD_07103 // CotAD_51199 // CotAD_48381 // CotAD_48382 // CotAD_71483 // CotAD_71480 // CotAD_71488 // CotAD_03511 // CotAD_12489 // CotAD_57343 // CotAD_31758 // CotAD_31205 // CotAD_31754 // CotAD_62507 // CotAD_49129 // CotAD_65080 // CotAD_43716 // CotAD_…
// CotAD_00899 // CotAD_15448 // CotAD_41978 // CotAD_37222 // CotAD_72389 // CotAD_40089 // CotAD_72387 // CotAD_40084 // CotAD_76542 // CotAD_22112 // CotAD_76899 // CotAD_26169 // CotAD_76894 // CotAD_26163 // CotAD_25462 // CotAD_25464 // CotAD_25465 // CotAD_29129 // CotAD_68435 // CotAD_70870 // CotAD_70873 // CotAD_23608 // CotAD_70878 // CotAD_40885 // CotAD_40884 // CotAD_40883 // CotAD_…
// CotAD_21723 // CotAD_21722 // CotAD_65162 // CotAD_17959 // CotAD_68184 // CotAD_68185 // CotAD_10208 // CotAD_28297 // CotAD_45535 // CotAD_45241 // CotAD_01569 // CotAD_01568 // CotAD_01567 // CotAD_01566 // CotAD_54763 // CotAD_54762 // CotAD_01560 // CotAD_36106 // CotAD_36103 // CotAD_20758 // CotAD_41547 // CotAD_41093 // CotAD_41092 // CotAD_59521 // CotAD_33556 // CotAD_33555 // CotAD_…
// CotAD_15689 // CotAD_59346 // CotAD_34008 // CotAD_76659 // CotAD_76302 // CotAD_22753 // CotAD_22974 // CotAD_25999 // CotAD_13575 // CotAD_03506 // CotAD_03361 // CotAD_56266 // CotAD_56263 // CotAD_69704 // CotAD_16886 // CotAD_69706 // CotAD_16880 // CotAD_18935 // CotAD_69709 // CotAD_25191 // CotAD_25192 // CotAD_52565 // CotAD_67702 // CotAD_65847 // CotAD_72530 // CotAD_42698 // CotAD_…
GO:0004713	F	protein tyrosine kinase activity	71	1256	2612	39347	0.92	1	// CotAD_13472 // CotAD_40293 // CotAD_12312 // CotAD_04320 // CotAD_54107 // CotAD_26468 // CotAD_27990 // CotAD_56438 // CotAD_73474 // CotAD_59284 // CotAD_14595 // CotAD_68508 // CotAD_23438 // CotAD_65912 // CotAD_14215 // CotAD_20697 // CotAD_45682 // CotAD_21577 // CotAD_62154 // CotAD_14255 // CotAD_08033 // CotAD_36392 // CotAD_73360 // CotAD_44274 // CotAD_16886 // CotAD_01895 // CotAD_…	// CotAD_40293 // CotAD_31937 // CotAD_04316 // CotAD_05776 // CotAD_56980 // CotAD_56983 // CotAD_56982 // CotAD_73510 // CotAD_33681 // CotAD_60580 // CotAD_49476 // CotAD_71243 // CotAD_01890 // CotAD_01895 // CotAD_56981 // CotAD_09336 // CotAD_23309 // CotAD_23307 // CotAD_36002 // CotAD_23419 // CotAD_50484 // CotAD_50485 // CotAD_56181 // CotAD_03201 // CotAD_31687 // CotAD_21282 // CotAD_…
// CotAD_41074 // CotAD_21149 // CotAD_41076 // CotAD_74742 // CotAD_05247 // CotAD_23361 // CotAD_40381 // CotAD_40382 // CotAD_23362 // CotAD_27319 // CotAD_51795 // CotAD_30041 // CotAD_33066 // CotAD_64267 // CotAD_10138 // CotAD_39009 // CotAD_30681 // CotAD_49056 // CotAD_66465 // CotAD_41384 // CotAD_47865 // CotAD_60704 // CotAD_59286 // CotAD_71049 // CotAD_59284 // CotAD_22160 // CotAD_…
GO:0003924	F	GTPase activity	18	1256	417	39347	0.13	1	// CotAD_59542 // CotAD_18492 // CotAD_40386 // CotAD_72812 // CotAD_13403 // CotAD_02616 // CotAD_32396 // CotAD_58529 // CotAD_35684 // CotAD_31749 // CotAD_36835 // CotAD_05674 // CotAD_14110 // CotAD_67078 // CotAD_43974 // CotAD_17691 // CotAD_52879 // CotAD_04695	// CotAD_03454 // CotAD_38934 // CotAD_05674 // CotAD_05672 // CotAD_21262 // CotAD_26619 // CotAD_53314 // CotAD_14723 // CotAD_26201 // CotAD_13077 // CotAD_07828 // CotAD_53423 // CotAD_32448 // CotAD_37668 // CotAD_23488 // CotAD_23489 // CotAD_51199 // CotAD_05818 // CotAD_30530 // CotAD_74792 // CotAD_71846 // CotAD_02793 // CotAD_17690 // CotAD_17691 // CotAD_61302 // CotAD_71636 // CotAD_…
GO:0030599	F	pectinesterase activity	6	1256	318	39347	0.94	1	// CotAD_40837 // CotAD_56073 // CotAD_28071 // CotAD_59546 // CotAD_01807 // CotAD_14166	// CotAD_32654 // CotAD_40837 // CotAD_76432 // CotAD_00326 // CotAD_00327 // CotAD_36156 // CotAD_00325 // CotAD_34569 // CotAD_52810 // CotAD_76114 // CotAD_27058 // CotAD_01813 // CotAD_01811 // CotAD_36885 // CotAD_07967 // CotAD_75148 // CotAD_59573 // CotAD_58734 // CotAD_58735 // CotAD_58736 // CotAD_58729 // CotAD_58730 // CotAD_38510 // CotAD_58733 // CotAD_28069 // CotAD_13486 // CotAD_…
GO:0016818	F	hydrolase activity, acting on acid anhydrides, in phosphorus-containing anhydrides	67	1256	1999	39347	0.36	1	// CotAD_40016 // CotAD_30940 // CotAD_43066 // CotAD_16344 // CotAD_03491 // CotAD_59437 // CotAD_30545 // CotAD_68331 // CotAD_06457 // CotAD_05674 // CotAD_31711 // CotAD_20820 // CotAD_30691 // CotAD_13403 // CotAD_64164 // CotAD_17530 // CotAD_19274 // CotAD_18492 // CotAD_71816 // CotAD_02616 // CotAD_38968 // CotAD_09693 // CotAD_08798 // CotAD_03918 // CotAD_46805 // CotAD_04695 // CotAD_…	// CotAD_59437 // CotAD_51513 // CotAD_40831 // CotAD_27750 // CotAD_00328 // CotAD_41835 // CotAD_71643 // CotAD_30407 // CotAD_37304 // CotAD_50773 // CotAD_19022 // CotAD_14723 // CotAD_26201 // CotAD_41831 // CotAD_49276 // CotAD_26754 // CotAD_50480 // CotAD_51429 // CotAD_03203 // CotAD_51199 // CotAD_31331 // CotAD_30530 // CotAD_15416 // CotAD_30537 // CotAD_72115 // CotAD_59763 // CotAD_…
GO:0016684	F	oxidoreductase activity, acting on peroxide as acceptor	6	1256	265	39347	0.85	1	// CotAD_20183 // CotAD_29182 // CotAD_32224 // CotAD_32863 // CotAD_43207 // CotAD_62732	// CotAD_03767 // CotAD_49385 // CotAD_18103 // CotAD_49548 // CotAD_67727 // CotAD_37264 // CotAD_56859 // CotAD_19394 // CotAD_39878 // CotAD_29152 // CotAD_39880 // CotAD_54994 // CotAD_67854 // CotAD_16808 // CotAD_49549 // CotAD_55744 // CotAD_64448 // CotAD_22672 // CotAD_16807 // CotAD_38501 // CotAD_73758 // CotAD_08672 // CotAD_61438 // CotAD_61437 // CotAD_61436 // CotAD_62230 // CotAD_…
GO:0016817	F	hydrolase activity, acting on acid anhydrides	68	1256	2042	39347	0.38	1	// CotAD_40016 // CotAD_30940 // CotAD_43066 // CotAD_16344 // CotAD_03491 // CotAD_59437 // CotAD_30545 // CotAD_68331 // CotAD_06457 // CotAD_05674 // CotAD_31711 // CotAD_20820 // CotAD_30691 // CotAD_13403 // CotAD_64164 // CotAD_17530 // CotAD_19274 // CotAD_18492 // CotAD_71816 // CotAD_02616 // CotAD_38968 // CotAD_09693 // CotAD_08798 // CotAD_03918 // CotAD_46805 // CotAD_04695 // CotAD_…	// CotAD_59437 // CotAD_51513 // CotAD_40831 // CotAD_27750 // CotAD_00328 // CotAD_41835 // CotAD_71643 // CotAD_30407 // CotAD_37304 // CotAD_50773 // CotAD_19022 // CotAD_14723 // CotAD_26201 // CotAD_41831 // CotAD_49276 // CotAD_26754 // CotAD_50480 // CotAD_51429 // CotAD_03203 // CotAD_51199 // CotAD_31331 // CotAD_30530 // CotAD_15416 // CotAD_30537 // CotAD_72115 // CotAD_59763 // CotAD_…
GO:0004091	F	carboxylesterase activity	10	1256	460	39347	0.92	1	// CotAD_40837 // CotAD_56073 // CotAD_59546 // CotAD_59211 // CotAD_28071 // CotAD_38172 // CotAD_40346 // CotAD_01807 // CotAD_24039 // CotAD_14166	// CotAD_40837 // CotAD_00326 // CotAD_00327 // CotAD_00325 // CotAD_27058 // CotAD_36885 // CotAD_13486 // CotAD_35506 // CotAD_27334 // CotAD_35505 // CotAD_26578 // CotAD_76114 // CotAD_17370 // CotAD_16750 // CotAD_52810 // CotAD_64710 // CotAD_64494 // CotAD_28070 // CotAD_28071 // CotAD_06374 // CotAD_32591 // CotAD_06371 // CotAD_06370 // CotAD_14923 // CotAD_52494 // CotAD_61303 // CotAD_…
GO:0031072	F	heat shock protein binding	9	1256	236	39347	0.34	1	// CotAD_38361 // CotAD_08704 // CotAD_33637 // CotAD_32382 // CotAD_62943 // CotAD_37083 // CotAD_44589 // CotAD_67644 // CotAD_12387	// CotAD_02341 // CotAD_73450 // CotAD_57527 // CotAD_08597 // CotAD_48145 // CotAD_71088 // CotAD_07565 // CotAD_47247 // CotAD_44925 // CotAD_11974 // CotAD_68675 // CotAD_24834 // CotAD_08521 // CotAD_46482 // CotAD_74465 // CotAD_31227 // CotAD_02057 // CotAD_28300 // CotAD_21285 // CotAD_02294 // CotAD_58439 // CotAD_53097 // CotAD_16269 // CotAD_41503 // CotAD_52380 // CotAD_51845 // CotAD_…
GO:0030170	F	pyridoxal phosphate binding	7	1256	222	39347	0.57	1	// CotAD_22914 // CotAD_14894 // CotAD_02812 // CotAD_24960 // CotAD_09329 // CotAD_63938 // CotAD_09738	// CotAD_41422 // CotAD_31739 // CotAD_29984 // CotAD_59474 // CotAD_30716 // CotAD_28141 // CotAD_70922 // CotAD_70921 // CotAD_70927 // CotAD_70926 // CotAD_58009 // CotAD_75803 // CotAD_58007 // CotAD_10360 // CotAD_45579 // CotAD_66903 // CotAD_46146 // CotAD_03423 // CotAD_62309 // CotAD_01403 // CotAD_14894 // CotAD_02869 // CotAD_52679 // CotAD_35500 // CotAD_44973 // CotAD_44972 // CotAD_…
GO:0016875	F	ligase activity, forming carbon-oxygen bonds	6	1256	145	39347	0.32	1	// CotAD_26569 // CotAD_13715 // CotAD_39052 // CotAD_68805 // CotAD_53859 // CotAD_20847	// CotAD_03058 // CotAD_56855 // CotAD_52546 // CotAD_08975 // CotAD_00440 // CotAD_12705 // CotAD_17346 // CotAD_58089 // CotAD_51365 // CotAD_20847 // CotAD_11380 // CotAD_39045 // CotAD_29411 // CotAD_34289 // CotAD_50488 // CotAD_35509 // CotAD_18619 // CotAD_00439 // CotAD_34048 // CotAD_19290 // CotAD_61701 // CotAD_61700 // CotAD_03268 // CotAD_10825 // CotAD_24720 // CotAD_30826 // CotAD_…
GO:0003779	F	actin binding	5	1256	130	39347	0.4	1	// CotAD_52765 // CotAD_58527 // CotAD_35650 // CotAD_01040 // CotAD_03465	// CotAD_58083 // CotAD_08269 // CotAD_15527 // CotAD_03597 // CotAD_51683 // CotAD_52624 // CotAD_06864 // CotAD_07247 // CotAD_09441 // CotAD_06047 // CotAD_25449 // CotAD_74703 // CotAD_74514 // CotAD_00436 // CotAD_00435 // CotAD_74842 // CotAD_12712 // CotAD_23645 // CotAD_06344 // CotAD_34878 // CotAD_06688 // CotAD_06687 // CotAD_74265 // CotAD_06163 // CotAD_47311 // CotAD_74013 // CotAD_…
GO:0015399	F	primary active transmembrane transporter activity	13	1256	381	39347	0.44	1	// CotAD_71816 // CotAD_50492 // CotAD_43066 // CotAD_08798 // CotAD_09693 // CotAD_20820 // CotAD_43095 // CotAD_46805 // CotAD_24988 // CotAD_31711 // CotAD_26228 // CotAD_37715 // CotAD_17530	// CotAD_55138 // CotAD_07952 // CotAD_40831 // CotAD_41831 // CotAD_49932 // CotAD_28470 // CotAD_28471 // CotAD_23393 // CotAD_02056 // CotAD_29550 // CotAD_19022 // CotAD_14449 // CotAD_20111 // CotAD_47360 // CotAD_23481 // CotAD_06039 // CotAD_08763 // CotAD_64499 // CotAD_36012 // CotAD_17759 // CotAD_63584 // CotAD_53650 // CotAD_47318 // CotAD_47319 // CotAD_29916 // CotAD_12489 // CotAD_…
GO:0017076	F	purine nucleotide binding	187	1256	6898	39347	0.99	1	// CotAD_40293 // CotAD_18054 // CotAD_02616 // CotAD_16344 // CotAD_18526 // CotAD_05674 // CotAD_20847 // CotAD_20697 // CotAD_45682 // CotAD_19274 // CotAD_26468 // CotAD_37485 // CotAD_48468 // CotAD_36392 // CotAD_44274 // CotAD_01895 // CotAD_24988 // CotAD_03918 // CotAD_05262 // CotAD_03203 // CotAD_36560 // CotAD_28916 // CotAD_18320 // CotAD_51218 // CotAD_01924 // CotAD_25140 // CotAD_…	// CotAD_60904 // CotAD_40293 // CotAD_40831 // CotAD_05776 // CotAD_40839 // CotAD_30407 // CotAD_31937 // CotAD_23309 // CotAD_23307 // CotAD_07103 // CotAD_51199 // CotAD_48381 // CotAD_48382 // CotAD_71483 // CotAD_71480 // CotAD_71488 // CotAD_03511 // CotAD_12489 // CotAD_57343 // CotAD_31758 // CotAD_31205 // CotAD_31754 // CotAD_62507 // CotAD_49129 // CotAD_65080 // CotAD_43716 // CotAD_…
// CotAD_65444 // CotAD_65441 // CotAD_60128 // CotAD_60129 // CotAD_70266 // CotAD_10574 // CotAD_10575 // CotAD_33086 // CotAD_33080 // CotAD_27178 // CotAD_37508 // CotAD_33088 // CotAD_54098 // CotAD_01295 // CotAD_44224 // CotAD_75033 // CotAD_75036 // CotAD_20237 // CotAD_70004 // CotAD_55942 // CotAD_20727 // CotAD_70000 // CotAD_10755 // CotAD_10752 // CotAD_60782 // CotAD_60783 // CotAD_…
// CotAD_41151 // CotAD_41090 // CotAD_20288 // CotAD_70566 // CotAD_55350 // CotAD_19050 // CotAD_60197 // CotAD_09125 // CotAD_60191 // CotAD_65969 // CotAD_55138 // CotAD_75886 // CotAD_75884 // CotAD_00441 // CotAD_31541 // CotAD_73459 // CotAD_37063 // CotAD_39198 // CotAD_49379 // CotAD_32342 // CotAD_40205 // CotAD_40203 // CotAD_51295 // CotAD_51297 // CotAD_23488 // CotAD_27908 // CotAD_…
// CotAD_03348 // CotAD_03346 // CotAD_12568 // CotAD_66015 // CotAD_63008 // CotAD_14609 // CotAD_43108 // CotAD_14600 // CotAD_63001 // CotAD_14603 // CotAD_43100 // CotAD_64526 // CotAD_64527 // CotAD_52546 // CotAD_52092 // CotAD_52090 // CotAD_46553 // CotAD_46552 // CotAD_34684 // CotAD_34685 // CotAD_62255 // CotAD_72552 // CotAD_72553 // CotAD_63303 // CotAD_17719 // CotAD_38908 // CotAD_…
GO:0003774	F	motor activity	5	1256	231	39347	0.86	1	// CotAD_30691 // CotAD_70004 // CotAD_13406 // CotAD_64164 // CotAD_16344	// CotAD_15934 // CotAD_69614 // CotAD_71452 // CotAD_24322 // CotAD_16344 // CotAD_66532 // CotAD_24529 // CotAD_41835 // CotAD_24245 // CotAD_59473 // CotAD_20467 // CotAD_75962 // CotAD_08415 // CotAD_54576 // CotAD_28263 // CotAD_51046 // CotAD_08325 // CotAD_43962 // CotAD_67319 // CotAD_53251 // CotAD_43936 // CotAD_39515 // CotAD_52067 // CotAD_39516 // CotAD_46941 // CotAD_38748 // CotAD_…
GO:0016787	F	hydrolase activity	196	1256	6173	39347	0.54	1	// CotAD_59437 // CotAD_40837 // CotAD_57529 // CotAD_02616 // CotAD_16344 // CotAD_46557 // CotAD_66888 // CotAD_40016 // CotAD_34275 // CotAD_04408 // CotAD_73265 // CotAD_30176 // CotAD_17514 // CotAD_19274 // CotAD_75392 // CotAD_73118 // CotAD_18492 // CotAD_60508 // CotAD_00145 // CotAD_24988 // CotAD_37091 // CotAD_03918 // CotAD_14110 // CotAD_70762 // CotAD_32071 // CotAD_03203 // CotAD_…	// CotAD_40837 // CotAD_40526 // CotAD_40831 // CotAD_05770 // CotAD_30407 // CotAD_51513 // CotAD_51992 // CotAD_19022 // CotAD_51998 // CotAD_19026 // CotAD_31429 // CotAD_27334 // CotAD_40745 // CotAD_26578 // CotAD_26570 // CotAD_26574 // CotAD_51199 // CotAD_48385 // CotAD_59763 // CotAD_67245 // CotAD_71481 // CotAD_11179 // CotAD_11178 // CotAD_69688 // CotAD_12489 // CotAD_37756 // CotAD_…
// CotAD_59380 // CotAD_67945 // CotAD_67949 // CotAD_16770 // CotAD_53839 // CotAD_52269 // CotAD_29501 // CotAD_32043 // CotAD_32049 // CotAD_68434 // CotAD_68435 // CotAD_08632 // CotAD_24171 // CotAD_24170 // CotAD_10517 // CotAD_24179 // CotAD_27480 // CotAD_27481 // CotAD_27482 // CotAD_74902 // CotAD_44758 // CotAD_17429 // CotAD_17425 // CotAD_08550 // CotAD_75506 // CotAD_55960 // CotAD_…
// CotAD_02323 // CotAD_25204 // CotAD_08892 // CotAD_37783 // CotAD_39874 // CotAD_13948 // CotAD_68749 // CotAD_18551 // CotAD_13944 // CotAD_68743 // CotAD_18556 // CotAD_64679 // CotAD_75230 // CotAD_75232 // CotAD_10267 // CotAD_53433 // CotAD_02636 // CotAD_53434 // CotAD_72224 // CotAD_72223 // CotAD_01858 // CotAD_01856 // CotAD_54476 // CotAD_54475 // CotAD_54474 // CotAD_51800 // CotAD_…
GO:0016788	F	hydrolase activity, acting on ester bonds	53	1256	1444	39347	0.17	1	// CotAD_40837 // CotAD_56073 // CotAD_57529 // CotAD_70752 // CotAD_21333 // CotAD_46557 // CotAD_62087 // CotAD_58201 // CotAD_06511 // CotAD_72285 // CotAD_03793 // CotAD_68231 // CotAD_14543 // CotAD_60508 // CotAD_67974 // CotAD_38172 // CotAD_48294 // CotAD_40346 // CotAD_37529 // CotAD_24039 // CotAD_04324 // CotAD_74238 // CotAD_32071 // CotAD_15668 // CotAD_00293 // CotAD_56438 // CotAD_…	// CotAD_40837 // CotAD_26117 // CotAD_00326 // CotAD_00327 // CotAD_00325 // CotAD_31429 // CotAD_51992 // CotAD_26204 // CotAD_00432 // CotAD_27334 // CotAD_03202 // CotAD_26578 // CotAD_60830 // CotAD_30245 // CotAD_72113 // CotAD_48011 // CotAD_71481 // CotAD_11179 // CotAD_11178 // CotAD_48630 // CotAD_62184 // CotAD_07869 // CotAD_58558 // CotAD_55728 // CotAD_16871 // CotAD_15255 // CotAD_…
GO:0004842	F	ubiquitin-protein ligase activity	5	1256	178	39347	0.67	1	// CotAD_56878 // CotAD_08761 // CotAD_66141 // CotAD_33045 // CotAD_65787	// CotAD_18529 // CotAD_31548 // CotAD_50119 // CotAD_30718 // CotAD_33563 // CotAD_76292 // CotAD_40934 // CotAD_33564 // CotAD_11867 // CotAD_37303 // CotAD_18445 // CotAD_05862 // CotAD_24831 // CotAD_05861 // CotAD_25036 // CotAD_25035 // CotAD_66141 // CotAD_21661 // CotAD_15125 // CotAD_57845 // CotAD_42630 // CotAD_24489 // CotAD_56028 // CotAD_71657 // CotAD_54800 // CotAD_57327 // CotAD_…
GO:0016779	F	nucleotidyltransferase activity	12	1256	391	39347	0.6	1	// CotAD_01357 // CotAD_28702 // CotAD_30729 // CotAD_27197 // CotAD_31769 // CotAD_70451 // CotAD_44242 // CotAD_40638 // CotAD_68030 // CotAD_75238 // CotAD_05700 // CotAD_42522	// CotAD_41426 // CotAD_66439 // CotAD_33680 // CotAD_23392 // CotAD_71836 // CotAD_74461 // CotAD_13429 // CotAD_14332 // CotAD_33762 // CotAD_39514 // CotAD_13481 // CotAD_69278 // CotAD_65589 // CotAD_23465 // CotAD_40638 // CotAD_39285 // CotAD_51675 // CotAD_03204 // CotAD_61152 // CotAD_70836 // CotAD_51052 // CotAD_52814 // CotAD_30248 // CotAD_05700 // CotAD_10876 // CotAD_55503 // CotAD_…
GO:0016773	F	phosphotransferase activity, alcohol group as acceptor	87	1256	3422	39347	0.99	1	// CotAD_40293 // CotAD_26468 // CotAD_20697 // CotAD_45682 // CotAD_21577 // CotAD_20224 // CotAD_36392 // CotAD_44274 // CotAD_01895 // CotAD_05262 // CotAD_46305 // CotAD_36560 // CotAD_28916 // CotAD_51218 // CotAD_08452 // CotAD_01924 // CotAD_63020 // CotAD_14436 // CotAD_05478 // CotAD_00237 // CotAD_42650 // CotAD_05174 // CotAD_12312 // CotAD_27990 // CotAD_37798 // CotAD_23438 // CotAD_…	// CotAD_04316 // CotAD_76597 // CotAD_31937 // CotAD_40293 // CotAD_05776 // CotAD_56980 // CotAD_56983 // CotAD_56982 // CotAD_71641 // CotAD_71640 // CotAD_04319 // CotAD_73510 // CotAD_33681 // CotAD_60580 // CotAD_49476 // CotAD_71243 // CotAD_01890 // CotAD_63123 // CotAD_01895 // CotAD_46452 // CotAD_49273 // CotAD_56981 // CotAD_09336 // CotAD_23309 // CotAD_23307 // CotAD_63751 // CotAD_…
// CotAD_54535 // CotAD_52110 // CotAD_05659 // CotAD_55480 // CotAD_30586 // CotAD_50321 // CotAD_27670 // CotAD_30589 // CotAD_00460 // CotAD_05124 // CotAD_24813 // CotAD_30036 // CotAD_55247 // CotAD_24814 // CotAD_43677 // CotAD_00194 // CotAD_64230 // CotAD_64237 // CotAD_00193 // CotAD_08185 // CotAD_66807 // CotAD_66805 // CotAD_71555 // CotAD_59591 // CotAD_16467 // CotAD_33585 // CotAD_…
GO:0016772	F	transferase activity, transferring phosphorus-containing groups	101	1256	3977	39347	0.99	1	// CotAD_40293 // CotAD_28702 // CotAD_26468 // CotAD_20697 // CotAD_45682 // CotAD_21577 // CotAD_20224 // CotAD_36392 // CotAD_44274 // CotAD_01895 // CotAD_40638 // CotAD_05262 // CotAD_46305 // CotAD_30729 // CotAD_27197 // CotAD_28916 // CotAD_51218 // CotAD_68030 // CotAD_05700 // CotAD_08452 // CotAD_01924 // CotAD_44242 // CotAD_63020 // CotAD_14436 // CotAD_05478 // CotAD_00237 // CotAD_…	// CotAD_04316 // CotAD_76597 // CotAD_31937 // CotAD_40293 // CotAD_05776 // CotAD_56980 // CotAD_56983 // CotAD_56982 // CotAD_71641 // CotAD_71640 // CotAD_56631 // CotAD_73510 // CotAD_33681 // CotAD_33680 // CotAD_60580 // CotAD_32723 // CotAD_14728 // CotAD_71243 // CotAD_01890 // CotAD_63123 // CotAD_01895 // CotAD_46452 // CotAD_49273 // CotAD_56981 // CotAD_40638 // CotAD_23309 // CotAD_…
// CotAD_21674 // CotAD_75078 // CotAD_10795 // CotAD_20170 // CotAD_74673 // CotAD_73803 // CotAD_53762 // CotAD_37721 // CotAD_37722 // CotAD_53761 // CotAD_20298 // CotAD_55348 // CotAD_55349 // CotAD_68316 // CotAD_54238 // CotAD_17003 // CotAD_70571 // CotAD_20293 // CotAD_20296 // CotAD_24244 // CotAD_64350 // CotAD_14233 // CotAD_06868 // CotAD_36418 // CotAD_46660 // CotAD_36415 // CotAD_…
GO:0051536	F	iron-sulfur cluster binding	8	1256	158	39347	0.14	1	// CotAD_39061 // CotAD_31373 // CotAD_08196 // CotAD_00341 // CotAD_59494 // CotAD_04094 // CotAD_35456 // CotAD_09164	// CotAD_41225 // CotAD_24526 // CotAD_37788 // CotAD_66981 // CotAD_69378 // CotAD_47394 // CotAD_55204 // CotAD_33053 // CotAD_31737 // CotAD_23390 // CotAD_42234 // CotAD_46393 // CotAD_74465 // CotAD_19100 // CotAD_21665 // CotAD_13765 // CotAD_76183 // CotAD_10079 // CotAD_28973 // CotAD_70765 // CotAD_33054 // CotAD_04247 // CotAD_04246 // CotAD_01022 // CotAD_40925 // CotAD_36563 // CotAD_…
GO:0015075	F	ion transmembrane transporter activity	27	1256	860	39347	0.56	1	// CotAD_50492 // CotAD_34272 // CotAD_03056 // CotAD_37244 // CotAD_31711 // CotAD_20820 // CotAD_60104 // CotAD_68168 // CotAD_71387 // CotAD_17530 // CotAD_72281 // CotAD_09693 // CotAD_08798 // CotAD_49377 // CotAD_46805 // CotAD_24988 // CotAD_37715 // CotAD_03220 // CotAD_00163 // CotAD_24605 // CotAD_13788 // CotAD_49738 // CotAD_43095 // CotAD_66914 // CotAD_68155 // CotAD_68154 // CotAD_…	// CotAD_55138 // CotAD_07952 // CotAD_28389 // CotAD_52259 // CotAD_13005 // CotAD_40831 // CotAD_31429 // CotAD_66535 // CotAD_39192 // CotAD_49932 // CotAD_28470 // CotAD_65156 // CotAD_23393 // CotAD_43522 // CotAD_02056 // CotAD_19028 // CotAD_26595 // CotAD_49377 // CotAD_33394 // CotAD_18757 // CotAD_13178 // CotAD_34993 // CotAD_16025 // CotAD_52673 // CotAD_23138 // CotAD_47360 // CotAD_…
GO:0015077	F	monovalent inorganic cation transmembrane transporter activity	9	1256	292	39347	0.59	1	// CotAD_72281 // CotAD_08798 // CotAD_50492 // CotAD_43095 // CotAD_37244 // CotAD_24988 // CotAD_31711 // CotAD_20820 // CotAD_17530	// CotAD_09879 // CotAD_55138 // CotAD_24249 // CotAD_65983 // CotAD_08871 // CotAD_63809 // CotAD_45287 // CotAD_66535 // CotAD_73693 // CotAD_16629 // CotAD_02915 // CotAD_28470 // CotAD_64354 // CotAD_08641 // CotAD_46492 // CotAD_08321 // CotAD_21183 // CotAD_56330 // CotAD_56519 // CotAD_08446 // CotAD_74279 // CotAD_12979 // CotAD_01140 // CotAD_12962 // CotAD_64486 // CotAD_69477 // CotAD_…
GO:0032559	F	adenyl ribonucleotide binding	147	1256	5876	39347	1	1	// CotAD_40293 // CotAD_18054 // CotAD_16344 // CotAD_18526 // CotAD_20847 // CotAD_20697 // CotAD_45682 // CotAD_19274 // CotAD_26468 // CotAD_21577 // CotAD_20224 // CotAD_36392 // CotAD_44274 // CotAD_01895 // CotAD_24988 // CotAD_03918 // CotAD_05262 // CotAD_03203 // CotAD_36560 // CotAD_28916 // CotAD_18320 // CotAD_51218 // CotAD_25140 // CotAD_30537 // CotAD_65622 // CotAD_08452 // CotAD_…	// CotAD_40293 // CotAD_40831 // CotAD_05776 // CotAD_30407 // CotAD_31937 // CotAD_23309 // CotAD_23307 // CotAD_52484 // CotAD_48381 // CotAD_48382 // CotAD_71483 // CotAD_71480 // CotAD_71488 // CotAD_03511 // CotAD_12489 // CotAD_31758 // CotAD_31754 // CotAD_62507 // CotAD_49129 // CotAD_65080 // CotAD_43716 // CotAD_43900 // CotAD_48524 // CotAD_43246 // CotAD_07218 // CotAD_07216 // CotAD_…
// CotAD_23397 // CotAD_23393 // CotAD_23398 // CotAD_23399 // CotAD_76509 // CotAD_66860 // CotAD_20119 // CotAD_04070 // CotAD_51676 // CotAD_70764 // CotAD_75315 // CotAD_48815 // CotAD_50508 // CotAD_50506 // CotAD_63338 // CotAD_63331 // CotAD_14537 // CotAD_63334 // CotAD_63335 // CotAD_08051 // CotAD_08052 // CotAD_42030 // CotAD_48159 // CotAD_08059 // CotAD_47318 // CotAD_47319 // CotAD_…
// CotAD_16289 // CotAD_39503 // CotAD_57779 // CotAD_57775 // CotAD_65258 // CotAD_39670 // CotAD_22449 // CotAD_22448 // CotAD_61411 // CotAD_62468 // CotAD_62465 // CotAD_15667 // CotAD_42895 // CotAD_69235 // CotAD_69234 // CotAD_35956 // CotAD_43419 // CotAD_35953 // CotAD_47979 // CotAD_47977 // CotAD_61897 // CotAD_69962 // CotAD_29749 // CotAD_29740 // CotAD_42096 // CotAD_38854 // CotAD_…
GO:0032555	F	purine ribonucleotide binding	180	1256	6578	39347	0.98	1	// CotAD_40293 // CotAD_18054 // CotAD_02616 // CotAD_16344 // CotAD_18526 // CotAD_05674 // CotAD_20847 // CotAD_20697 // CotAD_45682 // CotAD_19274 // CotAD_26468 // CotAD_37485 // CotAD_48468 // CotAD_36392 // CotAD_44274 // CotAD_01895 // CotAD_24988 // CotAD_03918 // CotAD_05262 // CotAD_03203 // CotAD_36560 // CotAD_28916 // CotAD_18320 // CotAD_51218 // CotAD_01924 // CotAD_25140 // CotAD_…	// CotAD_40293 // CotAD_40831 // CotAD_05776 // CotAD_30407 // CotAD_31937 // CotAD_23309 // CotAD_23307 // CotAD_52484 // CotAD_51199 // CotAD_48381 // CotAD_48382 // CotAD_71483 // CotAD_71480 // CotAD_71488 // CotAD_03511 // CotAD_12489 // CotAD_31758 // CotAD_31205 // CotAD_31754 // CotAD_62507 // CotAD_49129 // CotAD_65080 // CotAD_43716 // CotAD_48260 // CotAD_48524 // CotAD_43246 // CotAD_…
// CotAD_24365 // CotAD_24367 // CotAD_10325 // CotAD_45315 // CotAD_06985 // CotAD_45328 // CotAD_23846 // CotAD_27546 // CotAD_65780 // CotAD_65785 // CotAD_05320 // CotAD_74021 // CotAD_01359 // CotAD_05329 // CotAD_01356 // CotAD_54153 // CotAD_04050 // CotAD_75991 // CotAD_51656 // CotAD_00004 // CotAD_51658 // CotAD_33140 // CotAD_33141 // CotAD_33142 // CotAD_71296 // CotAD_33413 // CotAD_…
// CotAD_32218 // CotAD_58089 // CotAD_67999 // CotAD_21068 // CotAD_54358 // CotAD_01159 // CotAD_74660 // CotAD_01153 // CotAD_01151 // CotAD_24258 // CotAD_00288 // CotAD_24255 // CotAD_00287 // CotAD_06878 // CotAD_02822 // CotAD_02820 // CotAD_36646 // CotAD_33292 // CotAD_65908 // CotAD_33298 // CotAD_60422 // CotAD_09107 // CotAD_05471 // CotAD_50677 // CotAD_01737 // CotAD_54535 // CotAD_…
// CotAD_18085 // CotAD_18089 // CotAD_36837 // CotAD_36835 // CotAD_32808 // CotAD_17534 // CotAD_68656 // CotAD_13850 // CotAD_20303 // CotAD_20301 // CotAD_20304 // CotAD_20305 // CotAD_10627 // CotAD_27628 // CotAD_44063 // CotAD_58015 // CotAD_44066 // CotAD_32800 // CotAD_20168 // CotAD_20166 // CotAD_20164 // CotAD_64049 // CotAD_75361 // CotAD_41125 // CotAD_37127 // CotAD_37125
GO:0008194	F	UDP-glycosyltransferase activity	8	1256	286	39347	0.69	1	// CotAD_00025 // CotAD_13023 // CotAD_71434 // CotAD_12851 // CotAD_61556 // CotAD_32306 // CotAD_19560 // CotAD_39409	// CotAD_19830 // CotAD_17594 // CotAD_19832 // CotAD_69491 // CotAD_26111 // CotAD_34564 // CotAD_10675 // CotAD_34277 // CotAD_42400 // CotAD_67723 // CotAD_15217 // CotAD_76850 // CotAD_64355 // CotAD_62834 // CotAD_64356 // CotAD_16910 // CotAD_74973 // CotAD_04892 // CotAD_17512 // CotAD_60756 // CotAD_60220 // CotAD_67998 // CotAD_56339 // CotAD_61788 // CotAD_60084 // CotAD_42539 // CotAD_…
GO:0001871	F	pattern binding	5	1256	158	39347	0.57	1	// CotAD_30246 // CotAD_09360 // CotAD_40314 // CotAD_62154 // CotAD_26499	// CotAD_24730 // CotAD_46553 // CotAD_28664 // CotAD_63925 // CotAD_25033 // CotAD_36414 // CotAD_36417 // CotAD_36411 // CotAD_28668 // CotAD_33119 // CotAD_36412 // CotAD_65503 // CotAD_65506 // CotAD_20194 // CotAD_03017 // CotAD_52066 // CotAD_69772 // CotAD_45878 // CotAD_30958 // CotAD_23309 // CotAD_23308 // CotAD_45875 // CotAD_30957 // CotAD_15483 // CotAD_05260 // CotAD_13543 // CotAD_…
GO:0032553	F	ribonucleotide binding	180	1256	6578	39347	0.98	1	// CotAD_40293 // CotAD_18054 // CotAD_02616 // CotAD_16344 // CotAD_18526 // CotAD_05674 // CotAD_20847 // CotAD_20697 // CotAD_45682 // CotAD_19274 // CotAD_26468 // CotAD_37485 // CotAD_48468 // CotAD_36392 // CotAD_44274 // CotAD_01895 // CotAD_24988 // CotAD_03918 // CotAD_05262 // CotAD_03203 // CotAD_36560 // CotAD_28916 // CotAD_18320 // CotAD_51218 // CotAD_01924 // CotAD_25140 // CotAD_…	// CotAD_40293 // CotAD_40831 // CotAD_05776 // CotAD_30407 // CotAD_31937 // CotAD_23309 // CotAD_23307 // CotAD_52484 // CotAD_51199 // CotAD_48381 // CotAD_48382 // CotAD_71483 // CotAD_71480 // CotAD_71488 // CotAD_03511 // CotAD_12489 // CotAD_31758 // CotAD_31205 // CotAD_31754 // CotAD_62507 // CotAD_49129 // CotAD_65080 // CotAD_43716 // CotAD_48260 // CotAD_48524 // CotAD_43246 // CotAD_…
// CotAD_24365 // CotAD_24367 // CotAD_10325 // CotAD_45315 // CotAD_06985 // CotAD_45328 // CotAD_23846 // CotAD_27546 // CotAD_65780 // CotAD_65785 // CotAD_05320 // CotAD_74021 // CotAD_01359 // CotAD_05329 // CotAD_01356 // CotAD_54153 // CotAD_04050 // CotAD_75991 // CotAD_51656 // CotAD_00004 // CotAD_51658 // CotAD_33140 // CotAD_33141 // CotAD_33142 // CotAD_71296 // CotAD_33413 // CotAD_…
// CotAD_32218 // CotAD_58089 // CotAD_67999 // CotAD_21068 // CotAD_54358 // CotAD_01159 // CotAD_74660 // CotAD_01153 // CotAD_01151 // CotAD_24258 // CotAD_00288 // CotAD_24255 // CotAD_00287 // CotAD_06878 // CotAD_02822 // CotAD_02820 // CotAD_36646 // CotAD_33292 // CotAD_65908 // CotAD_33298 // CotAD_60422 // CotAD_09107 // CotAD_05471 // CotAD_50677 // CotAD_01737 // CotAD_54535 // CotAD_…
// CotAD_18085 // CotAD_18089 // CotAD_36837 // CotAD_36835 // CotAD_32808 // CotAD_17534 // CotAD_68656 // CotAD_13850 // CotAD_20303 // CotAD_20301 // CotAD_20304 // CotAD_20305 // CotAD_10627 // CotAD_27628 // CotAD_44063 // CotAD_58015 // CotAD_44066 // CotAD_32800 // CotAD_20168 // CotAD_20166 // CotAD_20164 // CotAD_64049 // CotAD_75361 // CotAD_41125 // CotAD_37127 // CotAD_37125
GO:0008026	F	ATP-dependent helicase activity	8	1256	235	39347	0.48	1	// CotAD_65622 // CotAD_61562 // CotAD_30545 // CotAD_59437 // CotAD_21907 // CotAD_43656 // CotAD_01459 // CotAD_37638	// CotAD_43600 // CotAD_43601 // CotAD_61145 // CotAD_32218 // CotAD_33209 // CotAD_41223 // CotAD_36993 // CotAD_46795 // CotAD_62830 // CotAD_62831 // CotAD_28660 // CotAD_09696 // CotAD_06260 // CotAD_49379 // CotAD_68577 // CotAD_21668 // CotAD_70444 // CotAD_34724 // CotAD_49143 // CotAD_61432 // CotAD_57127 // CotAD_27138 // CotAD_00636 // CotAD_00141 // CotAD_74845 // CotAD_03502 // CotAD_…
GO:0043565	F	sequence-specific DNA binding	27	1256	910	39347	0.68	1	// CotAD_00115 // CotAD_64780 // CotAD_26562 // CotAD_32387 // CotAD_24917 // CotAD_22085 // CotAD_16548 // CotAD_09634 // CotAD_30694 // CotAD_48434 // CotAD_62252 // CotAD_15926 // CotAD_02463 // CotAD_30723 // CotAD_14858 // CotAD_33213 // CotAD_45672 // CotAD_17081 // CotAD_37059 // CotAD_68118 // CotAD_59215 // CotAD_55806 // CotAD_27367 // CotAD_61993 // CotAD_34742 // CotAD_42959 // CotAD_…	// CotAD_16059 // CotAD_32690 // CotAD_42405 // CotAD_17059 // CotAD_16118 // CotAD_69881 // CotAD_31546 // CotAD_31423 // CotAD_38937 // CotAD_48570 // CotAD_23975 // CotAD_55509 // CotAD_37061 // CotAD_33765 // CotAD_02054 // CotAD_07558 // CotAD_09560 // CotAD_07557 // CotAD_33440 // CotAD_07001 // CotAD_41888 // CotAD_05680 // CotAD_05681 // CotAD_16188 // CotAD_49940 // CotAD_49552 // CotAD_…
GO:0005509	F	calcium ion binding	23	1256	486	39347	0.043	1	// CotAD_25090 // CotAD_10147 // CotAD_73265 // CotAD_46376 // CotAD_02794 // CotAD_24088 // CotAD_48927 // CotAD_62154 // CotAD_48801 // CotAD_35090 // CotAD_41076 // CotAD_40639 // CotAD_53506 // CotAD_10550 // CotAD_27626 // CotAD_43207 // CotAD_00265 // CotAD_36560 // CotAD_40749 // CotAD_56107 // CotAD_46918 // CotAD_26791 // CotAD_05337	// CotAD_52707 // CotAD_40830 // CotAD_73547 // CotAD_40686 // CotAD_34966 // CotAD_73265 // CotAD_73266 // CotAD_73269 // CotAD_65137 // CotAD_62936 // CotAD_74484 // CotAD_58167 // CotAD_75319 // CotAD_13075 // CotAD_40639 // CotAD_17127 // CotAD_56181 // CotAD_53426 // CotAD_31683 // CotAD_03209 // CotAD_04220 // CotAD_40749 // CotAD_28278 // CotAD_64498 // CotAD_03925 // CotAD_64917 // CotAD_…
GO:0005506	F	iron ion binding	41	1256	1411	39347	0.75	1	// CotAD_58225 // CotAD_43146 // CotAD_01990 // CotAD_40664 // CotAD_54212 // CotAD_26683 // CotAD_62819 // CotAD_45246 // CotAD_39061 // CotAD_55813 // CotAD_56358 // CotAD_34775 // CotAD_50968 // CotAD_06675 // CotAD_42948 // CotAD_15968 // CotAD_43663 // CotAD_31373 // CotAD_43207 // CotAD_10763 // CotAD_32224 // CotAD_74297 // CotAD_38483 // CotAD_32428 // CotAD_04094 // CotAD_20183 // CotAD_…	// CotAD_49385 // CotAD_23410 // CotAD_50574 // CotAD_50575 // CotAD_50572 // CotAD_50573 // CotAD_50571 // CotAD_37301 // CotAD_54855 // CotAD_54854 // CotAD_54856 // CotAD_01896 // CotAD_63121 // CotAD_01894 // CotAD_50482 // CotAD_50481 // CotAD_47360 // CotAD_04550 // CotAD_59162 // CotAD_59161 // CotAD_03688 // CotAD_03682 // CotAD_03683 // CotAD_71485 // CotAD_62187 // CotAD_76138 // CotAD_…
GO:0008324	F	cation transmembrane transporter activity	21	1256	611	39347	0.4	1	// CotAD_65287 // CotAD_17530 // CotAD_43095 // CotAD_72281 // CotAD_24605 // CotAD_08798 // CotAD_34272 // CotAD_49738 // CotAD_50492 // CotAD_13788 // CotAD_03056 // CotAD_37244 // CotAD_24988 // CotAD_31711 // CotAD_20820 // CotAD_66914 // CotAD_68168 // CotAD_00163 // CotAD_03220 // CotAD_68155 // CotAD_68154	// CotAD_55138 // CotAD_28389 // CotAD_52259 // CotAD_76595 // CotAD_66535 // CotAD_39192 // CotAD_28470 // CotAD_65156 // CotAD_43522 // CotAD_19028 // CotAD_26595 // CotAD_33394 // CotAD_18757 // CotAD_13178 // CotAD_34993 // CotAD_16025 // CotAD_52673 // CotAD_23138 // CotAD_47360 // CotAD_13301 // CotAD_51051 // CotAD_08641 // CotAD_74796 // CotAD_74797 // CotAD_04795 // CotAD_33619 // CotAD_…
GO:0008289	F	lipid binding	7	1256	289	39347	0.82	1	// CotAD_51554 // CotAD_50136 // CotAD_05337 // CotAD_35950 // CotAD_42742 // CotAD_23483 // CotAD_15598	// CotAD_00132 // CotAD_43603 // CotAD_10563 // CotAD_07485 // CotAD_16053 // CotAD_19631 // CotAD_63788 // CotAD_49668 // CotAD_33202 // CotAD_11375 // CotAD_11374 // CotAD_62726 // CotAD_14245 // CotAD_34686 // CotAD_63922 // CotAD_63921 // CotAD_35989 // CotAD_67561 // CotAD_00943 // CotAD_03630 // CotAD_74977 // CotAD_20197 // CotAD_31222 // CotAD_52060 // CotAD_10562 // CotAD_14723 // CotAD_…
GO:0048037	F	cofactor binding	32	1256	1029	39347	0.58	1	// CotAD_55482 // CotAD_56192 // CotAD_40664 // CotAD_73847 // CotAD_02812 // CotAD_39717 // CotAD_65461 // CotAD_09738 // CotAD_74370 // CotAD_45205 // CotAD_60152 // CotAD_22914 // CotAD_07107 // CotAD_66210 // CotAD_11308 // CotAD_05514 // CotAD_43207 // CotAD_51392 // CotAD_21591 // CotAD_14894 // CotAD_24960 // CotAD_63682 // CotAD_35950 // CotAD_49287 // CotAD_63938 // CotAD_09796 // CotAD_…	// CotAD_60904 // CotAD_41422 // CotAD_23410 // CotAD_31710 // CotAD_13006 // CotAD_02182 // CotAD_00233 // CotAD_34132 // CotAD_40839 // CotAD_65139 // CotAD_28042 // CotAD_46146 // CotAD_75886 // CotAD_14331 // CotAD_06577 // CotAD_73811 // CotAD_26596 // CotAD_66981 // CotAD_76503 // CotAD_13482 // CotAD_60991 // CotAD_60990 // CotAD_76802 // CotAD_16186 // CotAD_02869 // CotAD_52679 // CotAD_…
GO:0016853	F	isomerase activity	16	1256	302	39347	0.036	1	// CotAD_71339 // CotAD_48078 // CotAD_17060 // CotAD_05514 // CotAD_08787 // CotAD_65787 // CotAD_12272 // CotAD_38556 // CotAD_18453 // CotAD_14516 // CotAD_15950 // CotAD_10506 // CotAD_11308 // CotAD_06149 // CotAD_13052 // CotAD_58676	// CotAD_07482 // CotAD_23299 // CotAD_24521 // CotAD_73698 // CotAD_76292 // CotAD_36242 // CotAD_54114 // CotAD_71569 // CotAD_67914 // CotAD_74543 // CotAD_20698 // CotAD_57998 // CotAD_24682 // CotAD_58536 // CotAD_50479 // CotAD_56424 // CotAD_07853 // CotAD_63056 // CotAD_47711 // CotAD_43387 // CotAD_60990 // CotAD_41644 // CotAD_18755 // CotAD_11308 // CotAD_31428 // CotAD_50483 // CotAD_…
GO:0016859	F	cis-trans isomerase activity	6	1256	75	39347	0.033	1	// CotAD_71339 // CotAD_48078 // CotAD_65787 // CotAD_10506 // CotAD_58676 // CotAD_15950	// CotAD_08410 // CotAD_01233 // CotAD_24521 // CotAD_22313 // CotAD_76292 // CotAD_30249 // CotAD_49567 // CotAD_71569 // CotAD_59458 // CotAD_56814 // CotAD_62818 // CotAD_74543 // CotAD_11907 // CotAD_20698 // CotAD_64233 // CotAD_66808 // CotAD_21450 // CotAD_06028 // CotAD_63070 // CotAD_61928 // CotAD_65787 // CotAD_56317 // CotAD_63163 // CotAD_08147 // CotAD_43387 // CotAD_37954 // CotAD_…
GO:0004197	F	cysteine-type endopeptidase activity	5	1256	144	39347	0.49	1	// CotAD_24250 // CotAD_33265 // CotAD_21627 // CotAD_34275 // CotAD_38198	// CotAD_28388 // CotAD_34275 // CotAD_38930 // CotAD_34969 // CotAD_44177 // CotAD_44175 // CotAD_44173 // CotAD_44172 // CotAD_13647 // CotAD_75166 // CotAD_75167 // CotAD_54720 // CotAD_41336 // CotAD_46095 // CotAD_55085 // CotAD_41455 // CotAD_55081 // CotAD_13017 // CotAD_24250 // CotAD_69451 // CotAD_59259 // CotAD_06563 // CotAD_44439 // CotAD_44168 // CotAD_44169 // CotAD_65383 // CotAD_…
GO:0004190	F	aspartic-type endopeptidase activity	7	1256	165	39347	0.28	1	// CotAD_75392 // CotAD_73118 // CotAD_53678 // CotAD_39865 // CotAD_04684 // CotAD_17004 // CotAD_57634	// CotAD_02715 // CotAD_32100 // CotAD_07486 // CotAD_50264 // CotAD_71080 // CotAD_02501 // CotAD_55340 // CotAD_52099 // CotAD_47391 // CotAD_74540 // CotAD_05949 // CotAD_05948 // CotAD_75392 // CotAD_53884 // CotAD_61883 // CotAD_46714 // CotAD_07002 // CotAD_65630 // CotAD_03691 // CotAD_66355 // CotAD_75003 // CotAD_01252 // CotAD_76465 // CotAD_75009 // CotAD_42409 // CotAD_16350 // CotAD_…
GO:0003899	F	DNA-directed RNA polymerase activity	6	1256	197	39347	0.6	1	// CotAD_05700 // CotAD_75238 // CotAD_70451 // CotAD_44242 // CotAD_68030 // CotAD_01357	// CotAD_23255 // CotAD_45605 // CotAD_73863 // CotAD_42680 // CotAD_45608 // CotAD_55503 // CotAD_22780 // CotAD_74461 // CotAD_32723 // CotAD_14332 // CotAD_01859 // CotAD_33762 // CotAD_14889 // CotAD_68474 // CotAD_39514 // CotAD_09872 // CotAD_57859 // CotAD_12361 // CotAD_69278 // CotAD_65589 // CotAD_23465 // CotAD_05201 // CotAD_23156 // CotAD_39285 // CotAD_75419 // CotAD_23449 // CotAD_…
GO:0001883	F	purine nucleoside binding	153	1256	6187	39347	1	1	// CotAD_40293 // CotAD_18054 // CotAD_16344 // CotAD_18526 // CotAD_20847 // CotAD_20697 // CotAD_45682 // CotAD_19274 // CotAD_26468 // CotAD_21577 // CotAD_20224 // CotAD_36392 // CotAD_44274 // CotAD_01895 // CotAD_24988 // CotAD_03918 // CotAD_05262 // CotAD_03203 // CotAD_36560 // CotAD_28916 // CotAD_18320 // CotAD_51218 // CotAD_25140 // CotAD_30537 // CotAD_65622 // CotAD_08452 // CotAD_…	// CotAD_60904 // CotAD_40293 // CotAD_40831 // CotAD_05776 // CotAD_40839 // CotAD_30407 // CotAD_31937 // CotAD_23309 // CotAD_23307 // CotAD_52484 // CotAD_48381 // CotAD_48382 // CotAD_71483 // CotAD_71480 // CotAD_71488 // CotAD_03511 // CotAD_12489 // CotAD_57343 // CotAD_31758 // CotAD_31754 // CotAD_62507 // CotAD_49129 // CotAD_65080 // CotAD_43716 // CotAD_48260 // CotAD_48524 // CotAD_…
// CotAD_71195 // CotAD_27154 // CotAD_30558 // CotAD_30551 // CotAD_20874 // CotAD_20875 // CotAD_23475 // CotAD_23474 // CotAD_23477 // CotAD_23476 // CotAD_23479 // CotAD_71374 // CotAD_71377 // CotAD_56921 // CotAD_26468 // CotAD_76354 // CotAD_76359 // CotAD_51049 // CotAD_55031 // CotAD_04647 // CotAD_51046 // CotAD_04640 // CotAD_19274 // CotAD_62238 // CotAD_67319 // CotAD_61357 // CotAD_…
// CotAD_48066 // CotAD_63711 // CotAD_14113 // CotAD_14119 // CotAD_11545 // CotAD_34599 // CotAD_34597 // CotAD_34595 // CotAD_58524 // CotAD_73760 // CotAD_73761 // CotAD_73762 // CotAD_73763 // CotAD_43293 // CotAD_73765 // CotAD_19392 // CotAD_43020 // CotAD_61432 // CotAD_15648 // CotAD_15643 // CotAD_62442 // CotAD_15641 // CotAD_67655 // CotAD_67654 // CotAD_67124 // CotAD_12018 // CotAD_…
GO:0001882	F	nucleoside binding	153	1256	6189	39347	1	1	// CotAD_40293 // CotAD_18054 // CotAD_16344 // CotAD_18526 // CotAD_20847 // CotAD_20697 // CotAD_45682 // CotAD_19274 // CotAD_26468 // CotAD_21577 // CotAD_20224 // CotAD_36392 // CotAD_44274 // CotAD_01895 // CotAD_24988 // CotAD_03918 // CotAD_05262 // CotAD_03203 // CotAD_36560 // CotAD_28916 // CotAD_18320 // CotAD_51218 // CotAD_25140 // CotAD_30537 // CotAD_65622 // CotAD_08452 // CotAD_…	// CotAD_60904 // CotAD_40293 // CotAD_40831 // CotAD_05776 // CotAD_40839 // CotAD_30407 // CotAD_31937 // CotAD_23309 // CotAD_23307 // CotAD_52484 // CotAD_48381 // CotAD_48382 // CotAD_71483 // CotAD_71480 // CotAD_71488 // CotAD_03511 // CotAD_12489 // CotAD_57343 // CotAD_31758 // CotAD_31754 // CotAD_62507 // CotAD_49129 // CotAD_65080 // CotAD_43716 // CotAD_48260 // CotAD_48524 // CotAD_…
// CotAD_71195 // CotAD_27154 // CotAD_30558 // CotAD_30551 // CotAD_20874 // CotAD_20875 // CotAD_23475 // CotAD_23474 // CotAD_23477 // CotAD_23476 // CotAD_23479 // CotAD_71374 // CotAD_71377 // CotAD_56921 // CotAD_26468 // CotAD_76354 // CotAD_76359 // CotAD_51049 // CotAD_55031 // CotAD_04647 // CotAD_51046 // CotAD_04640 // CotAD_19274 // CotAD_62238 // CotAD_67319 // CotAD_61357 // CotAD_…
// CotAD_48066 // CotAD_63711 // CotAD_14113 // CotAD_14119 // CotAD_11545 // CotAD_34599 // CotAD_34597 // CotAD_34595 // CotAD_58524 // CotAD_73760 // CotAD_73761 // CotAD_73762 // CotAD_73763 // CotAD_43293 // CotAD_73765 // CotAD_19392 // CotAD_43020 // CotAD_61432 // CotAD_15648 // CotAD_15643 // CotAD_62442 // CotAD_15641 // CotAD_67655 // CotAD_67654 // CotAD_67124 // CotAD_12018 // CotAD_…
GO:0022857	F	transmembrane transporter activity	38	1256	1436	39347	0.89	1	// CotAD_43066 // CotAD_08798 // CotAD_34272 // CotAD_02712 // CotAD_03056 // CotAD_56672 // CotAD_37244 // CotAD_31711 // CotAD_20820 // CotAD_60104 // CotAD_68168 // CotAD_71387 // CotAD_71816 // CotAD_17530 // CotAD_72281 // CotAD_09693 // CotAD_50492 // CotAD_49377 // CotAD_46805 // CotAD_24988 // CotAD_26228 // CotAD_25918 // CotAD_37715 // CotAD_03220 // CotAD_00163 // CotAD_41258 // CotAD_…	// CotAD_76595 // CotAD_40831 // CotAD_41831 // CotAD_41342 // CotAD_30405 // CotAD_21754 // CotAD_19028 // CotAD_26595 // CotAD_19022 // CotAD_31429 // CotAD_23304 // CotAD_56180 // CotAD_47360 // CotAD_76282 // CotAD_49497 // CotAD_75810 // CotAD_59164 // CotAD_04795 // CotAD_15415 // CotAD_63584 // CotAD_25499 // CotAD_25498 // CotAD_29916 // CotAD_29911 // CotAD_12489 // CotAD_18980 // CotAD_…
GO:0070011	F	peptidase activity, acting on L-amino acid peptides	37	1256	1060	39347	0.32	1	// CotAD_40016 // CotAD_09450 // CotAD_54024 // CotAD_53678 // CotAD_76030 // CotAD_39865 // CotAD_34275 // CotAD_33265 // CotAD_06822 // CotAD_17514 // CotAD_57634 // CotAD_42981 // CotAD_73118 // CotAD_13937 // CotAD_03491 // CotAD_00202 // CotAD_21627 // CotAD_38198 // CotAD_41059 // CotAD_17004 // CotAD_00466 // CotAD_75392 // CotAD_24250 // CotAD_27028 // CotAD_06918 // CotAD_71795 // CotAD_…	// CotAD_28388 // CotAD_18727 // CotAD_40938 // CotAD_52709 // CotAD_66530 // CotAD_28386 // CotAD_35312 // CotAD_74540 // CotAD_64599 // CotAD_30407 // CotAD_38930 // CotAD_28472 // CotAD_07486 // CotAD_34969 // CotAD_21608 // CotAD_76265 // CotAD_38968 // CotAD_32749 // CotAD_26610 // CotAD_51998 // CotAD_07002 // CotAD_19026 // CotAD_60342 // CotAD_08268 // CotAD_45687 // CotAD_76465 // CotAD_…
GO:0003743	F	translation initiation factor activity	5	1256	87	39347	0.15	1	// CotAD_62196 // CotAD_10505 // CotAD_05645 // CotAD_51262 // CotAD_62197	// CotAD_07084 // CotAD_46062 // CotAD_35988 // CotAD_07081 // CotAD_04403 // CotAD_20846 // CotAD_04404 // CotAD_07622 // CotAD_66027 // CotAD_14722 // CotAD_20118 // CotAD_54525 // CotAD_43309 // CotAD_62197 // CotAD_62196 // CotAD_47325 // CotAD_23722 // CotAD_38450 // CotAD_23310 // CotAD_05255 // CotAD_58411 // CotAD_05099 // CotAD_67188 // CotAD_42080 // CotAD_04932 // CotAD_30934 // CotAD_…
GO:0004812	F	aminoacyl-tRNA ligase activity	6	1256	145	39347	0.32	1	// CotAD_26569 // CotAD_13715 // CotAD_39052 // CotAD_68805 // CotAD_53859 // CotAD_20847	// CotAD_03058 // CotAD_56855 // CotAD_52546 // CotAD_08975 // CotAD_00440 // CotAD_12705 // CotAD_17346 // CotAD_58089 // CotAD_51365 // CotAD_20847 // CotAD_11380 // CotAD_39045 // CotAD_29411 // CotAD_34289 // CotAD_50488 // CotAD_35509 // CotAD_18619 // CotAD_00439 // CotAD_34048 // CotAD_19290 // CotAD_61701 // CotAD_61700 // CotAD_03268 // CotAD_10825 // CotAD_24720 // CotAD_30826 // CotAD_…
GO:0016740	F	transferase activity	176	1256	6572	39347	0.99	1	// CotAD_40293 // CotAD_28702 // CotAD_26468 // CotAD_45044 // CotAD_29872 // CotAD_51289 // CotAD_20697 // CotAD_45682 // CotAD_09738 // CotAD_05577 // CotAD_21577 // CotAD_08677 // CotAD_20224 // CotAD_36392 // CotAD_14339 // CotAD_44274 // CotAD_01895 // CotAD_12360 // CotAD_40638 // CotAD_47656 // CotAD_04241 // CotAD_05262 // CotAD_46305 // CotAD_30729 // CotAD_36560 // CotAD_28916 // CotAD_…	// CotAD_40293 // CotAD_05776 // CotAD_05774 // CotAD_49389 // CotAD_06363 // CotAD_50576 // CotAD_23309 // CotAD_23307 // CotAD_36002 // CotAD_05597 // CotAD_76280 // CotAD_04793 // CotAD_48386 // CotAD_48381 // CotAD_48382 // CotAD_04794 // CotAD_71483 // CotAD_71484 // CotAD_71488 // CotAD_03511 // CotAD_12484 // CotAD_69681 // CotAD_31758 // CotAD_04424 // CotAD_04427 // CotAD_04426 // CotAD_…
// CotAD_36592 // CotAD_36594 // CotAD_36597 // CotAD_13535 // CotAD_45315 // CotAD_10322 // CotAD_18701 // CotAD_10328 // CotAD_65839 // CotAD_27546 // CotAD_65785 // CotAD_65784 // CotAD_05320 // CotAD_74021 // CotAD_74026 // CotAD_74027 // CotAD_45706 // CotAD_05329 // CotAD_54407 // CotAD_01356 // CotAD_01357 // CotAD_05980 // CotAD_04051 // CotAD_00005 // CotAD_00004 // CotAD_55578 // CotAD_…
// CotAD_48260 // CotAD_48599 // CotAD_34828 // CotAD_18377 // CotAD_46089 // CotAD_12299 // CotAD_22401 // CotAD_22400 // CotAD_12291 // CotAD_65293 // CotAD_39140 // CotAD_57220 // CotAD_57229 // CotAD_61451 // CotAD_68945 // CotAD_68947 // CotAD_25755 // CotAD_19710 // CotAD_25896 // CotAD_24306 // CotAD_16533 // CotAD_35994 // CotAD_35996 // CotAD_03288 // CotAD_49886 // CotAD_47931 // CotAD_…
// CotAD_70422 // CotAD_70423 // CotAD_70420 // CotAD_70421 // CotAD_70424 // CotAD_70425 // CotAD_10627 // CotAD_10624 // CotAD_58015 // CotAD_76861 // CotAD_76862 // CotAD_44066 // CotAD_32800 // CotAD_08332 // CotAD_20164 // CotAD_32809 // CotAD_64049 // CotAD_41125 // CotAD_37126 // CotAD_37125
GO:0016741	F	transferase activity, transferring one-carbon groups	22	1256	602	39347	0.29	1	// CotAD_05167 // CotAD_36631 // CotAD_45044 // CotAD_41976 // CotAD_37647 // CotAD_72537 // CotAD_28803 // CotAD_14339 // CotAD_74722 // CotAD_48737 // CotAD_12360 // CotAD_30914 // CotAD_18925 // CotAD_13270 // CotAD_35662 // CotAD_10554 // CotAD_21869 // CotAD_30108 // CotAD_44992 // CotAD_63358 // CotAD_61615 // CotAD_50033	// CotAD_18358 // CotAD_45044 // CotAD_37263 // CotAD_32348 // CotAD_68274 // CotAD_35984 // CotAD_35985 // CotAD_21265 // CotAD_08209 // CotAD_64211 // CotAD_14441 // CotAD_14339 // CotAD_13483 // CotAD_59934 // CotAD_18616 // CotAD_40636 // CotAD_18612 // CotAD_55182 // CotAD_17802 // CotAD_21865 // CotAD_52958 // CotAD_52400 // CotAD_21869 // CotAD_53812 // CotAD_60837 // CotAD_14837 // CotAD_…
GO:0016746	F	transferase activity, transferring acyl groups	18	1256	691	39347	0.84	1	// CotAD_41243 // CotAD_75750 // CotAD_58651 // CotAD_60911 // CotAD_45186 // CotAD_29872 // CotAD_51289 // CotAD_35578 // CotAD_69868 // CotAD_29569 // CotAD_10927 // CotAD_31761 // CotAD_32644 // CotAD_72548 // CotAD_04241 // CotAD_43712 // CotAD_03288 // CotAD_05577	// CotAD_69888 // CotAD_67233 // CotAD_05774 // CotAD_41347 // CotAD_69372 // CotAD_49389 // CotAD_25137 // CotAD_61227 // CotAD_43525 // CotAD_43524 // CotAD_73301 // CotAD_05574 // CotAD_05575 // CotAD_05577 // CotAD_71933 // CotAD_26594 // CotAD_32661 // CotAD_61789 // CotAD_76460 // CotAD_15511 // CotAD_61232 // CotAD_16026 // CotAD_66231 // CotAD_66232 // CotAD_66233 // CotAD_66234 // CotAD_…
GO:0016747	F	transferase activity, transferring acyl groups other than amino-acyl groups	13	1256	533	39347	0.87	1	// CotAD_41243 // CotAD_75750 // CotAD_60911 // CotAD_29872 // CotAD_51289 // CotAD_35578 // CotAD_43712 // CotAD_29569 // CotAD_10927 // CotAD_31761 // CotAD_32644 // CotAD_72548 // CotAD_04241	// CotAD_69888 // CotAD_05774 // CotAD_41347 // CotAD_69372 // CotAD_49389 // CotAD_25137 // CotAD_43525 // CotAD_43524 // CotAD_73301 // CotAD_05574 // CotAD_05575 // CotAD_58169 // CotAD_61789 // CotAD_76460 // CotAD_61230 // CotAD_61232 // CotAD_16026 // CotAD_66231 // CotAD_66232 // CotAD_66233 // CotAD_66234 // CotAD_76280 // CotAD_53956 // CotAD_08643 // CotAD_62753 // CotAD_24125 // CotAD_…
GO:0016160	F	amylase activity	5	1256	49	39347	0.02	1	// CotAD_03972 // CotAD_36104 // CotAD_73265 // CotAD_25090 // CotAD_17526	// CotAD_22065 // CotAD_58209 // CotAD_24872 // CotAD_52412 // CotAD_01255 // CotAD_58203 // CotAD_65250 // CotAD_73265 // CotAD_18116 // CotAD_73266 // CotAD_73269 // CotAD_35943 // CotAD_37369 // CotAD_25090 // CotAD_65117 // CotAD_03972 // CotAD_73854 // CotAD_07302 // CotAD_39471 // CotAD_16996 // CotAD_31866 // CotAD_34658 // CotAD_36104 // CotAD_66370 // CotAD_19734 // CotAD_33996 // CotAD_…
GO:0004386	F	helicase activity	9	1256	363	39347	0.82	1	// CotAD_65622 // CotAD_02045 // CotAD_61562 // CotAD_30545 // CotAD_59437 // CotAD_21907 // CotAD_43656 // CotAD_01459 // CotAD_37638	// CotAD_68577 // CotAD_02189 // CotAD_71643 // CotAD_46795 // CotAD_62830 // CotAD_62831 // CotAD_46791 // CotAD_49379 // CotAD_52382 // CotAD_57127 // CotAD_71364 // CotAD_34995 // CotAD_51429 // CotAD_51428 // CotAD_17378 // CotAD_36088 // CotAD_23525 // CotAD_05816 // CotAD_15416 // CotAD_65622 // CotAD_72115 // CotAD_59763 // CotAD_57011 // CotAD_53653 // CotAD_10999 // CotAD_48636 // CotAD_…
GO:0046961	F	proton-transporting ATPase activity, rotational mechanism	7	1256	103	39347	0.048	1	// CotAD_50492 // CotAD_08798 // CotAD_43095 // CotAD_24988 // CotAD_31711 // CotAD_20820 // CotAD_17530	// CotAD_09879 // CotAD_55138 // CotAD_65983 // CotAD_09878 // CotAD_28470 // CotAD_64354 // CotAD_44769 // CotAD_56330 // CotAD_74279 // CotAD_64486 // CotAD_24988 // CotAD_32077 // CotAD_62442 // CotAD_47360 // CotAD_26265 // CotAD_48780 // CotAD_41353 // CotAD_39854 // CotAD_33696 // CotAD_05389 // CotAD_13964 // CotAD_09104 // CotAD_70063 // CotAD_35474 // CotAD_14625 // CotAD_72488 // CotAD_…
GO:0019829	F	cation-transporting ATPase activity	7	1256	103	39347	0.048	1	// CotAD_50492 // CotAD_08798 // CotAD_43095 // CotAD_24988 // CotAD_31711 // CotAD_20820 // CotAD_17530	// CotAD_09879 // CotAD_55138 // CotAD_65983 // CotAD_09878 // CotAD_28470 // CotAD_64354 // CotAD_44769 // CotAD_56330 // CotAD_74279 // CotAD_64486 // CotAD_24988 // CotAD_32077 // CotAD_62442 // CotAD_47360 // CotAD_26265 // CotAD_48780 // CotAD_41353 // CotAD_39854 // CotAD_33696 // CotAD_05389 // CotAD_13964 // CotAD_09104 // CotAD_70063 // CotAD_35474 // CotAD_14625 // CotAD_72488 // CotAD_…
GO:0034062	F	RNA polymerase activity	7	1256	207	39347	0.49	1	// CotAD_01357 // CotAD_75238 // CotAD_30729 // CotAD_70451 // CotAD_44242 // CotAD_68030 // CotAD_05700	// CotAD_23255 // CotAD_45605 // CotAD_73863 // CotAD_00139 // CotAD_12832 // CotAD_45608 // CotAD_55503 // CotAD_22780 // CotAD_74461 // CotAD_32723 // CotAD_14332 // CotAD_01859 // CotAD_33762 // CotAD_14889 // CotAD_68474 // CotAD_39514 // CotAD_09872 // CotAD_12361 // CotAD_69278 // CotAD_65589 // CotAD_23465 // CotAD_05201 // CotAD_23156 // CotAD_39285 // CotAD_75419 // CotAD_50009 // CotAD_…
GO:0016757	F	transferase activity, transferring glycosyl groups	27	1256	981	39347	0.81	1	// CotAD_13023 // CotAD_36052 // CotAD_45642 // CotAD_01149 // CotAD_46370 // CotAD_33031 // CotAD_09055 // CotAD_08677 // CotAD_05466 // CotAD_48064 // CotAD_47656 // CotAD_61556 // CotAD_00025 // CotAD_12994 // CotAD_71434 // CotAD_12851 // CotAD_59353 // CotAD_19560 // CotAD_47979 // CotAD_10037 // CotAD_01613 // CotAD_46977 // CotAD_32306 // CotAD_07429 // CotAD_62452 // CotAD_07154 // CotAD_…	// CotAD_41349 // CotAD_23417 // CotAD_41424 // CotAD_35160 // CotAD_39197 // CotAD_00446 // CotAD_38937 // CotAD_62834 // CotAD_05670 // CotAD_26111 // CotAD_21867 // CotAD_45445 // CotAD_46069 // CotAD_61780 // CotAD_14336 // CotAD_60220 // CotAD_34564 // CotAD_61788 // CotAD_53310 // CotAD_42539 // CotAD_50576 // CotAD_35508 // CotAD_48200 // CotAD_38026 // CotAD_66549 // CotAD_70761 // CotAD_…
GO:0020037	F	heme binding	26	1256	1117	39347	0.96	1	// CotAD_58225 // CotAD_01990 // CotAD_40664 // CotAD_26683 // CotAD_62819 // CotAD_56358 // CotAD_34775 // CotAD_50968 // CotAD_38483 // CotAD_42948 // CotAD_15968 // CotAD_48150 // CotAD_10763 // CotAD_32224 // CotAD_32428 // CotAD_62732 // CotAD_49972 // CotAD_22459 // CotAD_20183 // CotAD_03688 // CotAD_29182 // CotAD_10970 // CotAD_32863 // CotAD_43663 // CotAD_54736 // CotAD_38031	// CotAD_17050 // CotAD_49385 // CotAD_73452 // CotAD_37261 // CotAD_50574 // CotAD_50575 // CotAD_50572 // CotAD_37264 // CotAD_50571 // CotAD_35864 // CotAD_35866 // CotAD_35861 // CotAD_35860 // CotAD_35863 // CotAD_28473 // CotAD_54998 // CotAD_19394 // CotAD_71443 // CotAD_54855 // CotAD_54854 // CotAD_54856 // CotAD_21311 // CotAD_63536 // CotAD_32746 // CotAD_21316 // CotAD_73068 // CotAD_…
GO:0022891	F	substrate-specific transmembrane transporter activity	32	1256	1034	39347	0.6	1	// CotAD_08798 // CotAD_34272 // CotAD_03056 // CotAD_56672 // CotAD_37244 // CotAD_31711 // CotAD_20820 // CotAD_60104 // CotAD_68168 // CotAD_71387 // CotAD_17530 // CotAD_72281 // CotAD_09693 // CotAD_50492 // CotAD_49377 // CotAD_46805 // CotAD_24988 // CotAD_37715 // CotAD_03220 // CotAD_00163 // CotAD_41258 // CotAD_24605 // CotAD_43095 // CotAD_49738 // CotAD_13788 // CotAD_02712 // CotAD_…	// CotAD_55138 // CotAD_07952 // CotAD_28389 // CotAD_52259 // CotAD_32343 // CotAD_40831 // CotAD_31429 // CotAD_41342 // CotAD_66535 // CotAD_39192 // CotAD_49932 // CotAD_28470 // CotAD_65156 // CotAD_23393 // CotAD_43522 // CotAD_02056 // CotAD_19028 // CotAD_26595 // CotAD_13005 // CotAD_49377 // CotAD_33394 // CotAD_18757 // CotAD_07410 // CotAD_13178 // CotAD_34993 // CotAD_16025 // CotAD_…
GO:0022890	F	inorganic cation transmembrane transporter activity	13	1256	347	39347	0.32	1	// CotAD_72281 // CotAD_08798 // CotAD_50492 // CotAD_43095 // CotAD_37244 // CotAD_24988 // CotAD_31711 // CotAD_20820 // CotAD_68168 // CotAD_17530 // CotAD_03220 // CotAD_68155 // CotAD_68154	// CotAD_55138 // CotAD_76595 // CotAD_66535 // CotAD_39192 // CotAD_28470 // CotAD_28471 // CotAD_18757 // CotAD_34993 // CotAD_23138 // CotAD_47360 // CotAD_13301 // CotAD_51051 // CotAD_08641 // CotAD_12979 // CotAD_33906 // CotAD_29911 // CotAD_29072 // CotAD_65443 // CotAD_23738 // CotAD_39503 // CotAD_27092 // CotAD_59113 // CotAD_22285 // CotAD_11670 // CotAD_26370 // CotAD_06209 // CotAD_…
GO:0022892	F	substrate-specific transporter activity	37	1256	1142	39347	0.49	1	// CotAD_08798 // CotAD_34272 // CotAD_28602 // CotAD_03056 // CotAD_56672 // CotAD_37244 // CotAD_31711 // CotAD_20820 // CotAD_60104 // CotAD_68168 // CotAD_71387 // CotAD_17530 // CotAD_72281 // CotAD_09693 // CotAD_50492 // CotAD_49377 // CotAD_74960 // CotAD_46805 // CotAD_24988 // CotAD_37715 // CotAD_03220 // CotAD_65896 // CotAD_41258 // CotAD_24605 // CotAD_43095 // CotAD_49738 // CotAD_…	// CotAD_55138 // CotAD_07952 // CotAD_28389 // CotAD_52259 // CotAD_32343 // CotAD_40831 // CotAD_31429 // CotAD_41342 // CotAD_66535 // CotAD_39192 // CotAD_49932 // CotAD_28470 // CotAD_65156 // CotAD_23393 // CotAD_43522 // CotAD_02056 // CotAD_19028 // CotAD_26595 // CotAD_13005 // CotAD_76503 // CotAD_49377 // CotAD_33394 // CotAD_18757 // CotAD_07410 // CotAD_13178 // CotAD_34993 // CotAD_…
GO:0016301	F	kinase activity	87	1256	3433	39347	0.99	1	// CotAD_40293 // CotAD_26468 // CotAD_20697 // CotAD_45682 // CotAD_21577 // CotAD_20224 // CotAD_36392 // CotAD_44274 // CotAD_01895 // CotAD_05262 // CotAD_46305 // CotAD_36560 // CotAD_28916 // CotAD_51218 // CotAD_08452 // CotAD_01924 // CotAD_63020 // CotAD_14436 // CotAD_05478 // CotAD_00237 // CotAD_05174 // CotAD_12312 // CotAD_27990 // CotAD_37798 // CotAD_23438 // CotAD_69191 // CotAD_…	// CotAD_04316 // CotAD_76597 // CotAD_31937 // CotAD_40293 // CotAD_05776 // CotAD_56980 // CotAD_56983 // CotAD_56982 // CotAD_71641 // CotAD_71640 // CotAD_56631 // CotAD_73510 // CotAD_33681 // CotAD_60580 // CotAD_14728 // CotAD_71243 // CotAD_01890 // CotAD_63123 // CotAD_01895 // CotAD_46452 // CotAD_49273 // CotAD_56981 // CotAD_09336 // CotAD_23309 // CotAD_23307 // CotAD_63751 // CotAD_…
// CotAD_05471 // CotAD_66241 // CotAD_00601 // CotAD_27104 // CotAD_05478 // CotAD_54535 // CotAD_52110 // CotAD_05659 // CotAD_55480 // CotAD_30586 // CotAD_50321 // CotAD_27670 // CotAD_30589 // CotAD_00460 // CotAD_05124 // CotAD_24813 // CotAD_30036 // CotAD_55247 // CotAD_24814 // CotAD_43677 // CotAD_50692 // CotAD_64230 // CotAD_64237 // CotAD_00193 // CotAD_08185 // CotAD_66807 // CotAD_…
GO:0019001	F	guanyl nucleotide binding	34	1256	717	39347	0.017	1	// CotAD_25767 // CotAD_02616 // CotAD_08697 // CotAD_06457 // CotAD_05674 // CotAD_18010 // CotAD_03158 // CotAD_56210 // CotAD_37485 // CotAD_48468 // CotAD_04695 // CotAD_14110 // CotAD_43974 // CotAD_03220 // CotAD_34735 // CotAD_40386 // CotAD_13403 // CotAD_32396 // CotAD_35684 // CotAD_31749 // CotAD_59542 // CotAD_52879 // CotAD_62739 // CotAD_63461 // CotAD_72812 // CotAD_58529 // CotAD_…	// CotAD_03454 // CotAD_56638 // CotAD_13418 // CotAD_38934 // CotAD_46797 // CotAD_05674 // CotAD_05672 // CotAD_21262 // CotAD_43604 // CotAD_20846 // CotAD_26619 // CotAD_53250 // CotAD_53314 // CotAD_14723 // CotAD_63248 // CotAD_51171 // CotAD_13077 // CotAD_38749 // CotAD_07828 // CotAD_70767 // CotAD_55183 // CotAD_51295 // CotAD_53423 // CotAD_74452 // CotAD_49707 // CotAD_32448 // CotAD_…
GO:0046983	F	protein dimerization activity	13	1256	646	39347	0.97	1	// CotAD_08464 // CotAD_00131 // CotAD_64780 // CotAD_62252 // CotAD_15926 // CotAD_60818 // CotAD_74722 // CotAD_44201 // CotAD_30914 // CotAD_16548 // CotAD_69411 // CotAD_08111 // CotAD_72537	// CotAD_31423 // CotAD_40835 // CotAD_27053 // CotAD_57702 // CotAD_17059 // CotAD_69881 // CotAD_69885 // CotAD_72727 // CotAD_55503 // CotAD_55505 // CotAD_21265 // CotAD_14446 // CotAD_49470 // CotAD_14332 // CotAD_08205 // CotAD_39514 // CotAD_76501 // CotAD_41050 // CotAD_41888 // CotAD_53425 // CotAD_60839 // CotAD_40061 // CotAD_76286 // CotAD_52814 // CotAD_20508 // CotAD_30248 // CotAD_…
GO:0016798	F	hydrolase activity, acting on glycosyl bonds	27	1256	1050	39347	0.89	1	// CotAD_25090 // CotAD_52568 // CotAD_63578 // CotAD_28107 // CotAD_54741 // CotAD_03972 // CotAD_26499 // CotAD_09678 // CotAD_10942 // CotAD_00145 // CotAD_54313 // CotAD_37091 // CotAD_32352 // CotAD_70762 // CotAD_20130 // CotAD_06855 // CotAD_10037 // CotAD_17526 // CotAD_36104 // CotAD_28371 // CotAD_40314 // CotAD_67245 // CotAD_39327 // CotAD_17972 // CotAD_73265 // CotAD_35650 // CotAD_…	// CotAD_53384 // CotAD_71565 // CotAD_23417 // CotAD_23415 // CotAD_73451 // CotAD_18059 // CotAD_65047 // CotAD_23009 // CotAD_13815 // CotAD_62939 // CotAD_30017 // CotAD_73266 // CotAD_73269 // CotAD_35943 // CotAD_62936 // CotAD_34968 // CotAD_53253 // CotAD_34777 // CotAD_07554 // CotAD_07555 // CotAD_16115 // CotAD_29558 // CotAD_29559 // CotAD_29413 // CotAD_29412 // CotAD_16185 // CotAD_…
GO:0070279	F	vitamin B6 binding	7	1256	222	39347	0.57	1	// CotAD_22914 // CotAD_14894 // CotAD_02812 // CotAD_24960 // CotAD_09329 // CotAD_63938 // CotAD_09738	// CotAD_41422 // CotAD_31739 // CotAD_29984 // CotAD_59474 // CotAD_30716 // CotAD_28141 // CotAD_70922 // CotAD_70921 // CotAD_70927 // CotAD_70926 // CotAD_58009 // CotAD_75803 // CotAD_58007 // CotAD_10360 // CotAD_45579 // CotAD_66903 // CotAD_46146 // CotAD_03423 // CotAD_62309 // CotAD_01403 // CotAD_14894 // CotAD_02869 // CotAD_52679 // CotAD_35500 // CotAD_44973 // CotAD_44972 // CotAD_…
GO:0004857	F	enzyme inhibitor activity	7	1256	299	39347	0.84	1	// CotAD_40837 // CotAD_56073 // CotAD_73837 // CotAD_28071 // CotAD_59546 // CotAD_01807 // CotAD_14166	// CotAD_40837 // CotAD_49666 // CotAD_76432 // CotAD_00326 // CotAD_00327 // CotAD_31097 // CotAD_00325 // CotAD_19228 // CotAD_34569 // CotAD_52810 // CotAD_02504 // CotAD_02507 // CotAD_01813 // CotAD_01811 // CotAD_36885 // CotAD_75148 // CotAD_64710 // CotAD_27493 // CotAD_58736 // CotAD_58729 // CotAD_58730 // CotAD_75491 // CotAD_58733 // CotAD_18198 // CotAD_28069 // CotAD_12629 // CotAD_…
GO:0016491	F	oxidoreductase activity	109	1256	3839	39347	0.89	1	// CotAD_13414 // CotAD_17596 // CotAD_51044 // CotAD_25338 // CotAD_65461 // CotAD_68775 // CotAD_74370 // CotAD_45205 // CotAD_03266 // CotAD_03267 // CotAD_09238 // CotAD_13368 // CotAD_06675 // CotAD_01588 // CotAD_41194 // CotAD_21869 // CotAD_38483 // CotAD_73875 // CotAD_29569 // CotAD_51198 // CotAD_17652 // CotAD_20183 // CotAD_03688 // CotAD_32863 // CotAD_13713 // CotAD_52391 // CotAD_…	// CotAD_60904 // CotAD_49385 // CotAD_23410 // CotAD_71649 // CotAD_25816 // CotAD_27751 // CotAD_50574 // CotAD_50575 // CotAD_50572 // CotAD_04315 // CotAD_40839 // CotAD_04086 // CotAD_51682 // CotAD_04080 // CotAD_54855 // CotAD_54854 // CotAD_54856 // CotAD_14728 // CotAD_01896 // CotAD_63121 // CotAD_01894 // CotAD_26296 // CotAD_09330 // CotAD_55189 // CotAD_49274 // CotAD_50482 // CotAD_…
// CotAD_76409 // CotAD_44176 // CotAD_33284 // CotAD_08446 // CotAD_70683 // CotAD_45636 // CotAD_28273 // CotAD_70177 // CotAD_16613 // CotAD_45638 // CotAD_55839 // CotAD_01723 // CotAD_64716 // CotAD_09486 // CotAD_41521 // CotAD_50968 // CotAD_51112 // CotAD_71799 // CotAD_41453 // CotAD_04715 // CotAD_30825 // CotAD_40925 // CotAD_38195 // CotAD_71794 // CotAD_60478 // CotAD_71848 // CotAD_…
GO:0016706	F	oxidoreductase activity, acting on paired donors, with incorporation or reduction of molecular oxygen, 2-oxoglutarate as one donor, and incorporation of one atom each of oxygen into both donors	7	1256	385	39347	0.96	1	// CotAD_43146 // CotAD_30322 // CotAD_09238 // CotAD_23661 // CotAD_25338 // CotAD_13957 // CotAD_56472	// CotAD_55137 // CotAD_09238 // CotAD_49274 // CotAD_27330 // CotAD_09230 // CotAD_66543 // CotAD_32118 // CotAD_47248 // CotAD_35715 // CotAD_45462 // CotAD_45463 // CotAD_45466 // CotAD_45465 // CotAD_45468 // CotAD_45469 // CotAD_16613 // CotAD_08889 // CotAD_28032 // CotAD_48014 // CotAD_63233 // CotAD_40118 // CotAD_14389 // CotAD_43146 // CotAD_76138 // CotAD_58264 // CotAD_76252 // CotAD_…
GO:0016705	F	oxidoreductase activity, acting on paired donors, with incorporation or reduction of molecular oxygen	23	1256	1310	39347	1	1	// CotAD_09238 // CotAD_43146 // CotAD_26683 // CotAD_62819 // CotAD_25338 // CotAD_13957 // CotAD_34775 // CotAD_50968 // CotAD_38483 // CotAD_42948 // CotAD_15968 // CotAD_31373 // CotAD_29356 // CotAD_49972 // CotAD_22459 // CotAD_56472 // CotAD_03688 // CotAD_30322 // CotAD_48150 // CotAD_54736 // CotAD_49287 // CotAD_38031 // CotAD_23661	// CotAD_73452 // CotAD_37261 // CotAD_50574 // CotAD_50575 // CotAD_50572 // CotAD_50573 // CotAD_55137 // CotAD_40839 // CotAD_35864 // CotAD_35866 // CotAD_35861 // CotAD_35860 // CotAD_35863 // CotAD_65139 // CotAD_73302 // CotAD_73300 // CotAD_54855 // CotAD_54854 // CotAD_54856 // CotAD_21311 // CotAD_29050 // CotAD_19772 // CotAD_03857 // CotAD_03856 // CotAD_37480 // CotAD_17902 // CotAD_…
GO:0032561	F	guanyl ribonucleotide binding	33	1256	708	39347	0.023	1	// CotAD_25767 // CotAD_02616 // CotAD_08697 // CotAD_06457 // CotAD_05674 // CotAD_18010 // CotAD_03158 // CotAD_56210 // CotAD_37485 // CotAD_48468 // CotAD_04695 // CotAD_14110 // CotAD_43974 // CotAD_03220 // CotAD_34735 // CotAD_40386 // CotAD_13403 // CotAD_32396 // CotAD_35684 // CotAD_31749 // CotAD_59542 // CotAD_52879 // CotAD_62739 // CotAD_63461 // CotAD_72812 // CotAD_58529 // CotAD_…	// CotAD_03454 // CotAD_56638 // CotAD_13418 // CotAD_38934 // CotAD_46797 // CotAD_05674 // CotAD_05672 // CotAD_21262 // CotAD_43604 // CotAD_20846 // CotAD_26619 // CotAD_53250 // CotAD_53314 // CotAD_14723 // CotAD_63248 // CotAD_51171 // CotAD_13077 // CotAD_38749 // CotAD_07828 // CotAD_70767 // CotAD_55183 // CotAD_51295 // CotAD_53423 // CotAD_74452 // CotAD_49707 // CotAD_32448 // CotAD_…
GO:0016667	F	oxidoreductase activity, acting on sulfur group of donors	11	1256	373	39347	0.65	1	// CotAD_06382 // CotAD_03266 // CotAD_55302 // CotAD_70741 // CotAD_49608 // CotAD_73875 // CotAD_31368 // CotAD_62928 // CotAD_09796 // CotAD_38262 // CotAD_13368	// CotAD_52702 // CotAD_52701 // CotAD_52700 // CotAD_52704 // CotAD_27751 // CotAD_36886 // CotAD_64407 // CotAD_43527 // CotAD_64409 // CotAD_64408 // CotAD_53313 // CotAD_02111 // CotAD_31944 // CotAD_30499 // CotAD_30498 // CotAD_07797 // CotAD_30495 // CotAD_30494 // CotAD_30493 // CotAD_30491 // CotAD_64980 // CotAD_60832 // CotAD_51814 // CotAD_21196 // CotAD_15411 // CotAD_21193 // CotAD_…
GO:0009055	F	electron carrier activity	30	1256	1218	39347	0.94	1	// CotAD_00341 // CotAD_01990 // CotAD_40664 // CotAD_28123 // CotAD_49608 // CotAD_26683 // CotAD_46355 // CotAD_62819 // CotAD_03266 // CotAD_49972 // CotAD_34775 // CotAD_50968 // CotAD_13368 // CotAD_38483 // CotAD_42948 // CotAD_15968 // CotAD_06382 // CotAD_43207 // CotAD_70741 // CotAD_73875 // CotAD_62928 // CotAD_31368 // CotAD_22459 // CotAD_03688 // CotAD_13713 // CotAD_54732 // CotAD_…	// CotAD_40110 // CotAD_73452 // CotAD_31368 // CotAD_07957 // CotAD_37261 // CotAD_50574 // CotAD_50575 // CotAD_50572 // CotAD_50573 // CotAD_50571 // CotAD_36886 // CotAD_35864 // CotAD_07865 // CotAD_35866 // CotAD_35861 // CotAD_35860 // CotAD_35863 // CotAD_25102 // CotAD_54998 // CotAD_54121 // CotAD_43527 // CotAD_54855 // CotAD_54854 // CotAD_74465 // CotAD_15532 // CotAD_21311 // CotAD_…
GO:0005215	F	transporter activity	55	1256	1945	39347	0.83	1	// CotAD_43066 // CotAD_08798 // CotAD_34272 // CotAD_02712 // CotAD_28602 // CotAD_03056 // CotAD_36532 // CotAD_56672 // CotAD_37244 // CotAD_04622 // CotAD_31711 // CotAD_20820 // CotAD_60104 // CotAD_68168 // CotAD_71387 // CotAD_18393 // CotAD_71816 // CotAD_17530 // CotAD_72281 // CotAD_09693 // CotAD_50492 // CotAD_49377 // CotAD_74960 // CotAD_66914 // CotAD_46805 // CotAD_45892 // CotAD_…	// CotAD_76595 // CotAD_70973 // CotAD_40831 // CotAD_41831 // CotAD_41342 // CotAD_30405 // CotAD_21754 // CotAD_19028 // CotAD_26595 // CotAD_45892 // CotAD_19022 // CotAD_31429 // CotAD_23304 // CotAD_56180 // CotAD_47360 // CotAD_29001 // CotAD_76282 // CotAD_49497 // CotAD_51356 // CotAD_75810 // CotAD_30531 // CotAD_59164 // CotAD_04790 // CotAD_04795 // CotAD_15415 // CotAD_03689 // CotAD_…
GO:0008135	F	translation factor activity, nucleic acid binding	5	1256	158	39347	0.57	1	// CotAD_62196 // CotAD_10505 // CotAD_05645 // CotAD_51262 // CotAD_62197	// CotAD_69882 // CotAD_69462 // CotAD_24329 // CotAD_07084 // CotAD_27717 // CotAD_46062 // CotAD_35988 // CotAD_07081 // CotAD_04403 // CotAD_23492 // CotAD_20846 // CotAD_76018 // CotAD_07024 // CotAD_66027 // CotAD_63735 // CotAD_14722 // CotAD_20118 // CotAD_61344 // CotAD_61704 // CotAD_42327 // CotAD_54525 // CotAD_03269 // CotAD_43309 // CotAD_16693 // CotAD_34260 // CotAD_62197 // CotAD_…
GO:0005515	F	protein binding	271	1256	8361	39347	0.42	1	// CotAD_41423 // CotAD_00131 // CotAD_64851 // CotAD_56730 // CotAD_60903 // CotAD_51289 // CotAD_10162 // CotAD_26346 // CotAD_41631 // CotAD_68999 // CotAD_12667 // CotAD_25039 // CotAD_02914 // CotAD_47099 // CotAD_20944 // CotAD_20507 // CotAD_19678 // CotAD_20224 // CotAD_24138 // CotAD_66333 // CotAD_16344 // CotAD_54915 // CotAD_14036 // CotAD_49060 // CotAD_26755 // CotAD_15932 // CotAD_…	// CotAD_49386 // CotAD_40834 // CotAD_40835 // CotAD_40524 // CotAD_49381 // CotAD_60903 // CotAD_40528 // CotAD_05773 // CotAD_49384 // CotAD_44925 // CotAD_30402 // CotAD_30408 // CotAD_51999 // CotAD_19020 // CotAD_55181 // CotAD_27338 // CotAD_27335 // CotAD_76286 // CotAD_75813 // CotAD_51196 // CotAD_51194 // CotAD_55430 // CotAD_55433 // CotAD_67242 // CotAD_67246 // CotAD_11172 // CotAD_…
// CotAD_76912 // CotAD_76265 // CotAD_63125 // CotAD_14723 // CotAD_63121 // CotAD_58162 // CotAD_51177 // CotAD_00436 // CotAD_51178 // CotAD_00435 // CotAD_00433 // CotAD_03200 // CotAD_60839 // CotAD_49490 // CotAD_49494 // CotAD_30248 // CotAD_30244 // CotAD_30245 // CotAD_30243 // CotAD_30241 // CotAD_47766 // CotAD_11223 // CotAD_47763 // CotAD_34093 // CotAD_34091 // CotAD_49726 // CotAD_…
// CotAD_74516 // CotAD_74514 // CotAD_65661 // CotAD_17389 // CotAD_17839 // CotAD_17386 // CotAD_17387 // CotAD_17832 // CotAD_61750 // CotAD_17383 // CotAD_32302 // CotAD_07522 // CotAD_42441 // CotAD_09581 // CotAD_42443 // CotAD_32658 // CotAD_07529 // CotAD_42447 // CotAD_33306 // CotAD_02206 // CotAD_02203 // CotAD_02202 // CotAD_05965 // CotAD_08758 // CotAD_08757 // CotAD_08755 // CotAD_…
// CotAD_06319 // CotAD_53479 // CotAD_54437 // CotAD_54436 // CotAD_54435 // CotAD_54434 // CotAD_01320 // CotAD_66980 // CotAD_44647 // CotAD_25951 // CotAD_41031 // CotAD_41033 // CotAD_41032 // CotAD_06170 // CotAD_06174 // CotAD_17340 // CotAD_44471 // CotAD_57866 // CotAD_18524 // CotAD_19131 // CotAD_10371 // CotAD_10377 // CotAD_37969 // CotAD_71003 // CotAD_37963 // CotAD_37961 // CotAD_…
GO:0005488	F	binding	738	1256	24175	39347	0.84	1	// CotAD_40293 // CotAD_18054 // CotAD_56730 // CotAD_35000 // CotAD_26290 // CotAD_20633 // CotAD_25039 // CotAD_05674 // CotAD_73265 // CotAD_73133 // CotAD_20847 // CotAD_45682 // CotAD_75917 // CotAD_09442 // CotAD_60903 // CotAD_01895 // CotAD_40639 // CotAD_26755 // CotAD_23973 // CotAD_12075 // CotAD_05687 // CotAD_03203 // CotAD_56026 // CotAD_40749 // CotAD_61012 // CotAD_64719 // CotAD_…	// CotAD_60904 // CotAD_49386 // CotAD_40834 // CotAD_40835 // CotAD_49381 // CotAD_40831 // CotAD_49385 // CotAD_40839 // CotAD_30407 // CotAD_30402 // CotAD_30408 // CotAD_19029 // CotAD_40830 // CotAD_19020 // CotAD_19024 // CotAD_27338 // CotAD_27337 // CotAD_27335 // CotAD_76280 // CotAD_43862 // CotAD_76285 // CotAD_76286 // CotAD_73423 // CotAD_73422 // CotAD_48388 // CotAD_48384 // CotAD_…
// CotAD_24288 // CotAD_24287 // CotAD_75055 // CotAD_24285 // CotAD_20702 // CotAD_20703 // CotAD_20700 // CotAD_75053 // CotAD_05516 // CotAD_05517 // CotAD_05514 // CotAD_24823 // CotAD_24822 // CotAD_24825 // CotAD_71378 // CotAD_27736 // CotAD_71374 // CotAD_71377 // CotAD_71371 // CotAD_71370 // CotAD_71373 // CotAD_57528 // CotAD_57529 // CotAD_57524 // CotAD_26464 // CotAD_57527 // CotAD_…
// CotAD_46605 // CotAD_46604 // CotAD_10266 // CotAD_10267 // CotAD_10262 // CotAD_02633 // CotAD_02634 // CotAD_02635 // CotAD_58323 // CotAD_08408 // CotAD_08406 // CotAD_58329 // CotAD_58328 // CotAD_08402 // CotAD_44603 // CotAD_00678 // CotAD_51807 // CotAD_18490 // CotAD_00676 // CotAD_00670 // CotAD_00671 // CotAD_00672 // CotAD_00673 // CotAD_41074 // CotAD_41077 // CotAD_41076 // CotAD_…
// CotAD_51745 // CotAD_56778 // CotAD_27018 // CotAD_56773 // CotAD_27017 // CotAD_56777 // CotAD_05631 // CotAD_05630 // CotAD_51821 // CotAD_19632 // CotAD_55754 // CotAD_19631 // CotAD_04329 // CotAD_04324 // CotAD_04323 // CotAD_04320 // CotAD_04321 // CotAD_03679 // CotAD_03678 // CotAD_03677 // CotAD_03670 // CotAD_03672 // CotAD_58740 // CotAD_58749 // CotAD_09988 // CotAD_09981 // CotAD_…
// CotAD_64725 // CotAD_70202 // CotAD_64721 // CotAD_70200 // CotAD_70201 // CotAD_70208 // CotAD_37346 // CotAD_54785 // CotAD_54784 // CotAD_54780 // CotAD_23980 // CotAD_53781 // CotAD_53785 // CotAD_53786 // CotAD_53787 // CotAD_54257 // CotAD_54254 // CotAD_54259 // CotAD_36477 // CotAD_36476 // CotAD_36473 // CotAD_36472 // CotAD_36471 // CotAD_71156 // CotAD_71153 // CotAD_71152 // CotAD_…
// CotAD_69614 // CotAD_44479 // CotAD_20694 // CotAD_20696 // CotAD_20697 // CotAD_44470 // CotAD_18522 // CotAD_43038 // CotAD_43037 // CotAD_37968 // CotAD_37969 // CotAD_37962 // CotAD_37963 // CotAD_22288 // CotAD_05378 // CotAD_05373 // CotAD_05370 // CotAD_05371 // CotAD_05376 // CotAD_05375 // CotAD_75947 // CotAD_70713 // CotAD_60324 // CotAD_40617 // CotAD_60326 // CotAD_60327 // CotAD_…
// CotAD_50646 // CotAD_50640 // CotAD_51112 // CotAD_71848 // CotAD_40211 // CotAD_56690 // CotAD_56693 // CotAD_56695 // CotAD_56694 // CotAD_14839 // CotAD_14836 // CotAD_14835 // CotAD_14834 // CotAD_14833 // CotAD_39465 // CotAD_66111 // CotAD_66117 // CotAD_35763 // CotAD_23176 // CotAD_47293 // CotAD_43973 // CotAD_47291 // CotAD_47290 // CotAD_43976 // CotAD_47295 // CotAD_43978 // CotAD_…
// CotAD_45935 // CotAD_45936 // CotAD_36351 // CotAD_45930 // CotAD_45931 // CotAD_42051 // CotAD_06001 // CotAD_06003 // CotAD_06005 // CotAD_06007 // CotAD_06006 // CotAD_35113 // CotAD_35112 // CotAD_35115 // CotAD_32468 // CotAD_32461 // CotAD_32464 // CotAD_38443 // CotAD_55094 // CotAD_74160 // CotAD_39326 // CotAD_73398 // CotAD_39324 // CotAD_39325 // CotAD_39329 // CotAD_73390 // CotAD_…
// CotAD_59850 // CotAD_59851 // CotAD_59854 // CotAD_59855 // CotAD_59858 // CotAD_59859 // CotAD_71165 // CotAD_06404 // CotAD_06407 // CotAD_06403 // CotAD_06408 // CotAD_30676 // CotAD_53988 // CotAD_53987 // CotAD_53982 // CotAD_53983 // CotAD_53980 // CotAD_17378 // CotAD_10318 // CotAD_10316 // CotAD_10315 // CotAD_10313 // CotAD_02962 // CotAD_02961 // CotAD_02966 // CotAD_02967 // CotAD_…
// CotAD_39645 // CotAD_22451 // CotAD_39647 // CotAD_39649 // CotAD_22459 // CotAD_31119 // CotAD_31118 // CotAD_19749 // CotAD_19747 // CotAD_19742 // CotAD_31113 // CotAD_31112 // CotAD_67112 // CotAD_15673 // CotAD_67110 // CotAD_15677 // CotAD_15674 // CotAD_42718 // CotAD_67118 // CotAD_45725 // CotAD_45724 // CotAD_12024 // CotAD_12025 // CotAD_45729 // CotAD_12028 // CotAD_12029 // CotAD_…
// CotAD_26739 // CotAD_26738 // CotAD_70703 // CotAD_04115 // CotAD_04118 // CotAD_03460 // CotAD_71576 // CotAD_23015 // CotAD_71574 // CotAD_03464 // CotAD_23012 // CotAD_23010 // CotAD_03468 // CotAD_23018 // CotAD_63522 // CotAD_63527 // CotAD_63529 // CotAD_63528 // CotAD_49549 // CotAD_49548 // CotAD_49545 // CotAD_49544 // CotAD_49547 // CotAD_49546 // CotAD_49541 // CotAD_49542 // CotAD_…
// CotAD_17490 // CotAD_17491 // CotAD_17492 // CotAD_17493 // CotAD_17495 // CotAD_17496 // CotAD_17497 // CotAD_17498 // CotAD_06638 // CotAD_06637 // CotAD_06633 // CotAD_06630 // CotAD_06631 // CotAD_74758 // CotAD_54008 // CotAD_54002 // CotAD_54000 // CotAD_74753 // CotAD_74755 // CotAD_09789 // CotAD_10147 // CotAD_10145 // CotAD_10143 // CotAD_10149 // CotAD_09258 // CotAD_09252 // CotAD_…
GO:0004175	F	endopeptidase activity	29	1256	786	39347	0.24	1	// CotAD_40016 // CotAD_54024 // CotAD_53678 // CotAD_76030 // CotAD_39865 // CotAD_34275 // CotAD_33265 // CotAD_17514 // CotAD_57634 // CotAD_75392 // CotAD_73118 // CotAD_03491 // CotAD_00202 // CotAD_21627 // CotAD_38198 // CotAD_41059 // CotAD_17004 // CotAD_24250 // CotAD_27028 // CotAD_06918 // CotAD_38968 // CotAD_59236 // CotAD_44003 // CotAD_02284 // CotAD_43667 // CotAD_06740 // CotAD_…	// CotAD_28388 // CotAD_18727 // CotAD_31426 // CotAD_52709 // CotAD_74540 // CotAD_08692 // CotAD_30407 // CotAD_38930 // CotAD_28472 // CotAD_07486 // CotAD_34969 // CotAD_48238 // CotAD_76265 // CotAD_32749 // CotAD_26610 // CotAD_51998 // CotAD_07002 // CotAD_19026 // CotAD_08268 // CotAD_45687 // CotAD_76465 // CotAD_41336 // CotAD_18614 // CotAD_46095 // CotAD_38198 // CotAD_67207 // CotAD_…
GO:0016887	F	ATPase activity	27	1256	837	39347	0.51	1	// CotAD_40016 // CotAD_30940 // CotAD_08798 // CotAD_20820 // CotAD_30545 // CotAD_31711 // CotAD_59437 // CotAD_17530 // CotAD_19274 // CotAD_71816 // CotAD_09693 // CotAD_50492 // CotAD_46805 // CotAD_24988 // CotAD_03918 // CotAD_43656 // CotAD_37638 // CotAD_37715 // CotAD_43095 // CotAD_18320 // CotAD_21907 // CotAD_59058 // CotAD_36182 // CotAD_23973 // CotAD_65622 // CotAD_61562 // CotAD_…	// CotAD_55138 // CotAD_07952 // CotAD_18052 // CotAD_71560 // CotAD_68577 // CotAD_40831 // CotAD_41831 // CotAD_00328 // CotAD_73459 // CotAD_46795 // CotAD_62830 // CotAD_62831 // CotAD_28470 // CotAD_28471 // CotAD_74547 // CotAD_74546 // CotAD_76691 // CotAD_45681 // CotAD_02056 // CotAD_49379 // CotAD_29550 // CotAD_63241 // CotAD_52382 // CotAD_14449 // CotAD_36489 // CotAD_71364 // CotAD_…
GO:0030247	F	polysaccharide binding	5	1256	158	39347	0.57	1	// CotAD_30246 // CotAD_09360 // CotAD_40314 // CotAD_62154 // CotAD_26499	// CotAD_24730 // CotAD_46553 // CotAD_28664 // CotAD_63925 // CotAD_25033 // CotAD_36414 // CotAD_36417 // CotAD_36411 // CotAD_28668 // CotAD_33119 // CotAD_36412 // CotAD_65503 // CotAD_65506 // CotAD_20194 // CotAD_03017 // CotAD_52066 // CotAD_69772 // CotAD_45878 // CotAD_30958 // CotAD_23309 // CotAD_23308 // CotAD_45875 // CotAD_30957 // CotAD_15483 // CotAD_05260 // CotAD_13543 // CotAD_…
GO:0030246	F	carbohydrate binding	9	1256	414	39347	0.91	1	// CotAD_09678 // CotAD_62154 // CotAD_09360 // CotAD_40314 // CotAD_72338 // CotAD_54313 // CotAD_30246 // CotAD_59284 // CotAD_26499	// CotAD_53384 // CotAD_35166 // CotAD_25033 // CotAD_28574 // CotAD_06865 // CotAD_28571 // CotAD_28570 // CotAD_28572 // CotAD_61629 // CotAD_75319 // CotAD_23309 // CotAD_23308 // CotAD_61155 // CotAD_35719 // CotAD_22736 // CotAD_35712 // CotAD_35711 // CotAD_35710 // CotAD_35717 // CotAD_22738 // CotAD_35714 // CotAD_51815 // CotAD_30246 // CotAD_04658 // CotAD_13093 // CotAD_33186 // CotAD_…
GO:0004674	F	protein serine/threonine kinase activity	61	1256	2059	39347	0.74	1	// CotAD_13472 // CotAD_05174 // CotAD_12312 // CotAD_54107 // CotAD_26468 // CotAD_27990 // CotAD_56438 // CotAD_73474 // CotAD_59284 // CotAD_14595 // CotAD_68508 // CotAD_58619 // CotAD_65912 // CotAD_14215 // CotAD_20697 // CotAD_45682 // CotAD_21577 // CotAD_62154 // CotAD_14255 // CotAD_36392 // CotAD_73360 // CotAD_44274 // CotAD_16886 // CotAD_01895 // CotAD_00393 // CotAD_20224 // CotAD_…	// CotAD_04316 // CotAD_76597 // CotAD_31937 // CotAD_05776 // CotAD_56980 // CotAD_56983 // CotAD_56982 // CotAD_33681 // CotAD_60580 // CotAD_49476 // CotAD_71243 // CotAD_01890 // CotAD_01895 // CotAD_56981 // CotAD_60614 // CotAD_23309 // CotAD_23307 // CotAD_30837 // CotAD_39421 // CotAD_50485 // CotAD_56181 // CotAD_03201 // CotAD_31687 // CotAD_68199 // CotAD_02741 // CotAD_51357 // CotAD_…
GO:0004672	F	protein kinase activity	77	1256	3056	39347	0.98	1	// CotAD_13472 // CotAD_40293 // CotAD_12312 // CotAD_04320 // CotAD_54107 // CotAD_12236 // CotAD_27990 // CotAD_56438 // CotAD_73474 // CotAD_59284 // CotAD_06855 // CotAD_14595 // CotAD_68508 // CotAD_11455 // CotAD_00237 // CotAD_65912 // CotAD_14215 // CotAD_20697 // CotAD_45682 // CotAD_23438 // CotAD_26468 // CotAD_21577 // CotAD_62154 // CotAD_14255 // CotAD_08033 // CotAD_36392 // CotAD_…	// CotAD_04316 // CotAD_76597 // CotAD_31937 // CotAD_40293 // CotAD_05776 // CotAD_56980 // CotAD_56983 // CotAD_56982 // CotAD_71641 // CotAD_71640 // CotAD_56631 // CotAD_73510 // CotAD_33681 // CotAD_60580 // CotAD_49476 // CotAD_71243 // CotAD_01890 // CotAD_63123 // CotAD_01895 // CotAD_46452 // CotAD_56981 // CotAD_09336 // CotAD_23309 // CotAD_23307 // CotAD_63751 // CotAD_30837 // CotAD_…
// CotAD_71288 // CotAD_05974 // CotAD_05731 // CotAD_73559 // CotAD_73558 // CotAD_33640 // CotAD_47616 // CotAD_60890 // CotAD_62992 // CotAD_60544 // CotAD_67620 // CotAD_51952 // CotAD_63164 // CotAD_30591 // CotAD_64392 // CotAD_03776 // CotAD_47121 // CotAD_47120 // CotAD_26330 // CotAD_56415 // CotAD_38555 // CotAD_64733 // CotAD_19524 // CotAD_00871 // CotAD_04134 // CotAD_48692 // CotAD_…
GO:0017111	F	nucleoside-triphosphatase activity	65	1256	1918	39347	0.33	1	// CotAD_40016 // CotAD_30940 // CotAD_02616 // CotAD_16344 // CotAD_03491 // CotAD_59437 // CotAD_30545 // CotAD_68331 // CotAD_06457 // CotAD_05674 // CotAD_31711 // CotAD_20820 // CotAD_30691 // CotAD_13403 // CotAD_64164 // CotAD_17530 // CotAD_19274 // CotAD_18492 // CotAD_71816 // CotAD_38968 // CotAD_09693 // CotAD_08798 // CotAD_03918 // CotAD_46805 // CotAD_04695 // CotAD_24988 // CotAD_…	// CotAD_59437 // CotAD_51513 // CotAD_40831 // CotAD_41831 // CotAD_00328 // CotAD_41835 // CotAD_71643 // CotAD_30407 // CotAD_37304 // CotAD_50773 // CotAD_14723 // CotAD_26201 // CotAD_26754 // CotAD_50480 // CotAD_51429 // CotAD_03203 // CotAD_51199 // CotAD_31331 // CotAD_30530 // CotAD_15416 // CotAD_30537 // CotAD_72115 // CotAD_59763 // CotAD_14926 // CotAD_63584 // CotAD_29916 // CotAD_…
GO:0003700	F	transcription factor activity	34	1256	1470	39347	0.98	1	// CotAD_00115 // CotAD_64780 // CotAD_26562 // CotAD_32451 // CotAD_32387 // CotAD_24917 // CotAD_22085 // CotAD_16548 // CotAD_37224 // CotAD_09634 // CotAD_30694 // CotAD_29570 // CotAD_25972 // CotAD_62252 // CotAD_38155 // CotAD_22031 // CotAD_15926 // CotAD_02463 // CotAD_30723 // CotAD_24888 // CotAD_33213 // CotAD_45672 // CotAD_17081 // CotAD_74946 // CotAD_22795 // CotAD_68118 // CotAD_…	// CotAD_31423 // CotAD_31930 // CotAD_56737 // CotAD_50778 // CotAD_55509 // CotAD_57318 // CotAD_33440 // CotAD_04770 // CotAD_05680 // CotAD_05681 // CotAD_61663 // CotAD_31689 // CotAD_49496 // CotAD_76286 // CotAD_31335 // CotAD_23526 // CotAD_48384 // CotAD_19568 // CotAD_19369 // CotAD_47762 // CotAD_54922 // CotAD_76602 // CotAD_22929 // CotAD_34097 // CotAD_34092 // CotAD_69754 // CotAD_…
GO:0060089	F	molecular transducer activity	11	1256	390	39347	0.7	1	// CotAD_13472 // CotAD_21577 // CotAD_37617 // CotAD_12236 // CotAD_01715 // CotAD_49377 // CotAD_51573 // CotAD_02416 // CotAD_32995 // CotAD_00234 // CotAD_69351	// CotAD_13007 // CotAD_22889 // CotAD_23414 // CotAD_37265 // CotAD_56631 // CotAD_56630 // CotAD_23395 // CotAD_45686 // CotAD_09564 // CotAD_09563 // CotAD_09562 // CotAD_47940 // CotAD_51999 // CotAD_49377 // CotAD_55181 // CotAD_13078 // CotAD_02334 // CotAD_16617 // CotAD_63338 // CotAD_49155 // CotAD_12974 // CotAD_14537 // CotAD_60537 // CotAD_43145 // CotAD_33880 // CotAD_08507 // CotAD_…
GO:0016627	F	oxidoreductase activity, acting on the CH-CH group of donors	7	1256	93	39347	0.03	1	// CotAD_21869 // CotAD_52391 // CotAD_03267 // CotAD_18420 // CotAD_34211 // CotAD_63682 // CotAD_48369	// CotAD_43441 // CotAD_30654 // CotAD_33112 // CotAD_24832 // CotAD_24833 // CotAD_11386 // CotAD_41492 // CotAD_45726 // CotAD_22383 // CotAD_34516 // CotAD_03267 // CotAD_60500 // CotAD_62329 // CotAD_36961 // CotAD_32117 // CotAD_36087 // CotAD_18532 // CotAD_21869 // CotAD_39668 // CotAD_58542 // CotAD_19364 // CotAD_33905 // CotAD_12782 // CotAD_59609 // CotAD_41539 // CotAD_52391 // CotAD_…
GO:0070001	F	aspartic-type peptidase activity	7	1256	165	39347	0.28	1	// CotAD_75392 // CotAD_73118 // CotAD_53678 // CotAD_39865 // CotAD_04684 // CotAD_17004 // CotAD_57634	// CotAD_02715 // CotAD_32100 // CotAD_07486 // CotAD_50264 // CotAD_71080 // CotAD_02501 // CotAD_55340 // CotAD_52099 // CotAD_47391 // CotAD_74540 // CotAD_05949 // CotAD_05948 // CotAD_75392 // CotAD_53884 // CotAD_61883 // CotAD_46714 // CotAD_07002 // CotAD_65630 // CotAD_03691 // CotAD_66355 // CotAD_75003 // CotAD_01252 // CotAD_76465 // CotAD_75009 // CotAD_42409 // CotAD_16350 // CotAD_…
GO:0070003	F	threonine-type peptidase activity	6	1256	66	39347	0.019	1	// CotAD_76030 // CotAD_54024 // CotAD_06918 // CotAD_27028 // CotAD_02284 // CotAD_67018	// CotAD_10567 // CotAD_54024 // CotAD_49607 // CotAD_76030 // CotAD_26986 // CotAD_13665 // CotAD_65315 // CotAD_15440 // CotAD_08268 // CotAD_46256 // CotAD_46103 // CotAD_43501 // CotAD_68003 // CotAD_47036 // CotAD_37992 // CotAD_37991 // CotAD_33879 // CotAD_06555 // CotAD_60452 // CotAD_67455 // CotAD_19026 // CotAD_13685 // CotAD_10272 // CotAD_47735 // CotAD_06797 // CotAD_38645 // CotAD_…
GO:0046873	F	metal ion transmembrane transporter activity	6	1256	205	39347	0.64	1	// CotAD_72281 // CotAD_34272 // CotAD_49738 // CotAD_68168 // CotAD_03220 // CotAD_00163	// CotAD_52259 // CotAD_56852 // CotAD_44165 // CotAD_45283 // CotAD_08121 // CotAD_73130 // CotAD_08641 // CotAD_13089 // CotAD_68167 // CotAD_29091 // CotAD_68168 // CotAD_30255 // CotAD_44884 // CotAD_36615 // CotAD_67997 // CotAD_12979 // CotAD_20364 // CotAD_36800 // CotAD_04415 // CotAD_18757 // CotAD_66163 // CotAD_03509 // CotAD_34272 // CotAD_14293 // CotAD_36620 // CotAD_16025 // CotAD_…
GO:0046872	F	metal ion binding	192	1256	6050	39347	0.54	1	// CotAD_24088 // CotAD_56730 // CotAD_15968 // CotAD_56358 // CotAD_51289 // CotAD_18527 // CotAD_10481 // CotAD_73265 // CotAD_51044 // CotAD_52160 // CotAD_65461 // CotAD_27492 // CotAD_52069 // CotAD_63938 // CotAD_09442 // CotAD_17023 // CotAD_49060 // CotAD_37715 // CotAD_40639 // CotAD_47307 // CotAD_06675 // CotAD_69001 // CotAD_32071 // CotAD_38483 // CotAD_13540 // CotAD_06283 // CotAD_…	// CotAD_49385 // CotAD_40830 // CotAD_40831 // CotAD_50574 // CotAD_50575 // CotAD_50572 // CotAD_50573 // CotAD_50571 // CotAD_30408 // CotAD_19029 // CotAD_36007 // CotAD_19020 // CotAD_40743 // CotAD_76280 // CotAD_40749 // CotAD_51192 // CotAD_67248 // CotAD_59761 // CotAD_67240 // CotAD_71485 // CotAD_11172 // CotAD_15523 // CotAD_69686 // CotAD_12487 // CotAD_22217 // CotAD_22215 // CotAD_…
// CotAD_11060 // CotAD_03910 // CotAD_60501 // CotAD_47472 // CotAD_29089 // CotAD_31605 // CotAD_42802 // CotAD_53840 // CotAD_48432 // CotAD_43310 // CotAD_11681 // CotAD_11680 // CotAD_56216 // CotAD_38602 // CotAD_34381 // CotAD_34380 // CotAD_16210 // CotAD_66046 // CotAD_66045 // CotAD_16216 // CotAD_16219 // CotAD_66048 // CotAD_18907 // CotAD_17160 // CotAD_18302 // CotAD_68224 // CotAD_…
// CotAD_36067 // CotAD_32787 // CotAD_28350 // CotAD_12956 // CotAD_12957 // CotAD_33920 // CotAD_12955 // CotAD_12958 // CotAD_39404 // CotAD_01079 // CotAD_70112 // CotAD_02798 // CotAD_02794 // CotAD_09676 // CotAD_54640 // CotAD_54317 // CotAD_74623 // CotAD_61176 // CotAD_61170 // CotAD_00244 // CotAD_24216 // CotAD_00246 // CotAD_55992 // CotAD_10702 // CotAD_02862 // CotAD_33257 // CotAD_…
GO:0043531	F	ADP binding	7	1256	597	39347	1	1	// CotAD_41095 // CotAD_35704 // CotAD_05179 // CotAD_14502 // CotAD_38481 // CotAD_18824 // CotAD_16899	// CotAD_39198 // CotAD_05571 // CotAD_05572 // CotAD_29419 // CotAD_57049 // CotAD_63331 // CotAD_63334 // CotAD_63335 // CotAD_76606 // CotAD_35768 // CotAD_54796 // CotAD_70092 // CotAD_20430 // CotAD_20431 // CotAD_34143 // CotAD_34142 // CotAD_21120 // CotAD_21123 // CotAD_21122 // CotAD_21125 // CotAD_21124 // CotAD_41562 // CotAD_41561 // CotAD_41560 // CotAD_41567 // CotAD_43361 // CotAD_…
GO:0004553	F	hydrolase activity, hydrolyzing O-glycosyl compounds	25	1256	970	39347	0.88	1	// CotAD_25090 // CotAD_52568 // CotAD_63578 // CotAD_28107 // CotAD_54741 // CotAD_03972 // CotAD_26499 // CotAD_09678 // CotAD_54313 // CotAD_37091 // CotAD_32352 // CotAD_36104 // CotAD_20130 // CotAD_06855 // CotAD_10037 // CotAD_17526 // CotAD_70762 // CotAD_28371 // CotAD_40314 // CotAD_67245 // CotAD_39327 // CotAD_17972 // CotAD_73265 // CotAD_35650 // CotAD_60628	// CotAD_53384 // CotAD_71565 // CotAD_23417 // CotAD_23415 // CotAD_73451 // CotAD_18059 // CotAD_65047 // CotAD_23009 // CotAD_13815 // CotAD_62939 // CotAD_30017 // CotAD_73266 // CotAD_73269 // CotAD_35943 // CotAD_62936 // CotAD_34968 // CotAD_53253 // CotAD_34777 // CotAD_07554 // CotAD_07555 // CotAD_16115 // CotAD_29558 // CotAD_29559 // CotAD_29413 // CotAD_29412 // CotAD_16185 // CotAD_…
GO:0016758	F	transferase activity, transferring hexosyl groups	21	1256	789	39347	0.83	1	// CotAD_71434 // CotAD_00025 // CotAD_12994 // CotAD_07429 // CotAD_19560 // CotAD_13023 // CotAD_45642 // CotAD_10037 // CotAD_12851 // CotAD_05466 // CotAD_48064 // CotAD_59353 // CotAD_46370 // CotAD_62452 // CotAD_61556 // CotAD_32306 // CotAD_33031 // CotAD_01613 // CotAD_07154 // CotAD_09055 // CotAD_39409	// CotAD_41349 // CotAD_23417 // CotAD_52705 // CotAD_35160 // CotAD_42400 // CotAD_62834 // CotAD_05670 // CotAD_26111 // CotAD_21867 // CotAD_46069 // CotAD_61780 // CotAD_14336 // CotAD_60220 // CotAD_34564 // CotAD_61788 // CotAD_42539 // CotAD_35508 // CotAD_48200 // CotAD_66549 // CotAD_70761 // CotAD_52675 // CotAD_71369 // CotAD_40630 // CotAD_49499 // CotAD_19806 // CotAD_44814 // CotAD_…
GO:0015405	F	P-P-bond-hydrolysis-driven transmembrane transporter activity	13	1256	381	39347	0.44	1	// CotAD_71816 // CotAD_50492 // CotAD_43066 // CotAD_08798 // CotAD_09693 // CotAD_20820 // CotAD_43095 // CotAD_46805 // CotAD_24988 // CotAD_31711 // CotAD_26228 // CotAD_37715 // CotAD_17530	// CotAD_55138 // CotAD_07952 // CotAD_40831 // CotAD_41831 // CotAD_49932 // CotAD_28470 // CotAD_28471 // CotAD_23393 // CotAD_02056 // CotAD_29550 // CotAD_19022 // CotAD_14449 // CotAD_20111 // CotAD_47360 // CotAD_23481 // CotAD_06039 // CotAD_08763 // CotAD_64499 // CotAD_36012 // CotAD_17759 // CotAD_63584 // CotAD_53650 // CotAD_47318 // CotAD_47319 // CotAD_29916 // CotAD_12489 // CotAD_…
GO:0016881	F	acid-amino acid ligase activity	16	1256	368	39347	0.14	1	// CotAD_43367 // CotAD_43590 // CotAD_08761 // CotAD_56878 // CotAD_66141 // CotAD_33045 // CotAD_54915 // CotAD_65787 // CotAD_28891 // CotAD_52492 // CotAD_19313 // CotAD_48054 // CotAD_14079 // CotAD_03755 // CotAD_14066 // CotAD_28424	// CotAD_31548 // CotAD_41421 // CotAD_27051 // CotAD_42404 // CotAD_40934 // CotAD_66984 // CotAD_37303 // CotAD_55508 // CotAD_24831 // CotAD_25036 // CotAD_25035 // CotAD_46094 // CotAD_64989 // CotAD_56028 // CotAD_03205 // CotAD_31332 // CotAD_51196 // CotAD_30241 // CotAD_08761 // CotAD_52492 // CotAD_51904 // CotAD_10612 // CotAD_39861 // CotAD_65447 // CotAD_56113 // CotAD_69756 // CotAD_…
GO:0003676	F	nucleic acid binding	187	1256	6026	39347	0.65	1	// CotAD_17596 // CotAD_57529 // CotAD_56730 // CotAD_35000 // CotAD_22231 // CotAD_51289 // CotAD_34677 // CotAD_32451 // CotAD_26290 // CotAD_10481 // CotAD_63924 // CotAD_09639 // CotAD_70928 // CotAD_05700 // CotAD_13791 // CotAD_39755 // CotAD_68770 // CotAD_59772 // CotAD_09442 // CotAD_72064 // CotAD_22536 // CotAD_60508 // CotAD_12360 // CotAD_69001 // CotAD_12075 // CotAD_05687 // CotAD_…	// CotAD_40520 // CotAD_40521 // CotAD_60902 // CotAD_31930 // CotAD_51994 // CotAD_19024 // CotAD_23306 // CotAD_27337 // CotAD_26577 // CotAD_76285 // CotAD_76286 // CotAD_73423 // CotAD_73422 // CotAD_58500 // CotAD_48388 // CotAD_48384 // CotAD_19369 // CotAD_67240 // CotAD_59763 // CotAD_22211 // CotAD_22215 // CotAD_31759 // CotAD_11289 // CotAD_62507 // CotAD_62504 // CotAD_46961 // CotAD_…
// CotAD_14214 // CotAD_27157 // CotAD_26288 // CotAD_24825 // CotAD_23470 // CotAD_56924 // CotAD_71370 // CotAD_57528 // CotAD_57529 // CotAD_61453 // CotAD_57524 // CotAD_26462 // CotAD_00948 // CotAD_55743 // CotAD_00940 // CotAD_00941 // CotAD_11066 // CotAD_20357 // CotAD_33605 // CotAD_60508 // CotAD_03911 // CotAD_40432 // CotAD_40436 // CotAD_40434 // CotAD_03269 // CotAD_57294 // CotAD_…
// CotAD_33461 // CotAD_71592 // CotAD_49292 // CotAD_49295 // CotAD_26357 // CotAD_73685 // CotAD_14703 // CotAD_00890 // CotAD_00893 // CotAD_31316 // CotAD_19544 // CotAD_31319 // CotAD_17541 // CotAD_51379 // CotAD_51378 // CotAD_15346 // CotAD_11392 // CotAD_62634 // CotAD_62635 // CotAD_15341 // CotAD_63454 // CotAD_59148 // CotAD_15349 // CotAD_00474 // CotAD_40032 // CotAD_43600 // CotAD_…
GO:0003677	F	DNA binding	96	1256	3916	39347	1	1	// CotAD_17596 // CotAD_22231 // CotAD_51289 // CotAD_32451 // CotAD_09639 // CotAD_70928 // CotAD_74946 // CotAD_39755 // CotAD_68770 // CotAD_12075 // CotAD_17725 // CotAD_30723 // CotAD_69455 // CotAD_42556 // CotAD_33213 // CotAD_64719 // CotAD_45672 // CotAD_33101 // CotAD_05700 // CotAD_22536 // CotAD_68118 // CotAD_50352 // CotAD_44242 // CotAD_61308 // CotAD_55806 // CotAD_08111 // CotAD_…	// CotAD_40520 // CotAD_40521 // CotAD_31423 // CotAD_31422 // CotAD_60902 // CotAD_51516 // CotAD_00328 // CotAD_57703 // CotAD_41346 // CotAD_71643 // CotAD_23526 // CotAD_50778 // CotAD_31930 // CotAD_55509 // CotAD_01429 // CotAD_21284 // CotAD_31075 // CotAD_49553 // CotAD_14727 // CotAD_14726 // CotAD_23414 // CotAD_08205 // CotAD_63122 // CotAD_19024 // CotAD_04771 // CotAD_04770 // CotAD_…
// CotAD_17201 // CotAD_54699 // CotAD_61122 // CotAD_68148 // CotAD_12273 // CotAD_45510 // CotAD_20478 // CotAD_18461 // CotAD_42554 // CotAD_68415 // CotAD_75672 // CotAD_38597 // CotAD_14214 // CotAD_57129 // CotAD_24118 // CotAD_06245 // CotAD_28326 // CotAD_10536 // CotAD_10537 // CotAD_19845 // CotAD_36126 // CotAD_06080 // CotAD_72141 // CotAD_32157 // CotAD_17335 // CotAD_32152 // CotAD_…
GO:0008168	F	methyltransferase activity	22	1256	598	39347	0.28	1	// CotAD_05167 // CotAD_36631 // CotAD_45044 // CotAD_41976 // CotAD_37647 // CotAD_72537 // CotAD_28803 // CotAD_14339 // CotAD_74722 // CotAD_48737 // CotAD_12360 // CotAD_30914 // CotAD_18925 // CotAD_13270 // CotAD_35662 // CotAD_10554 // CotAD_21869 // CotAD_30108 // CotAD_44992 // CotAD_63358 // CotAD_61615 // CotAD_50033	// CotAD_18358 // CotAD_45044 // CotAD_37263 // CotAD_32348 // CotAD_68274 // CotAD_35984 // CotAD_35985 // CotAD_21265 // CotAD_08209 // CotAD_64211 // CotAD_14441 // CotAD_14339 // CotAD_59934 // CotAD_30889 // CotAD_40636 // CotAD_18612 // CotAD_55182 // CotAD_17802 // CotAD_21865 // CotAD_52958 // CotAD_52400 // CotAD_21869 // CotAD_53812 // CotAD_60837 // CotAD_14837 // CotAD_04793 // CotAD_…
GO:0004298	F	threonine-type endopeptidase activity	6	1256	66	39347	0.019	1	// CotAD_76030 // CotAD_54024 // CotAD_06918 // CotAD_27028 // CotAD_02284 // CotAD_67018	// CotAD_10567 // CotAD_54024 // CotAD_49607 // CotAD_76030 // CotAD_26986 // CotAD_13665 // CotAD_65315 // CotAD_15440 // CotAD_08268 // CotAD_46256 // CotAD_46103 // CotAD_43501 // CotAD_68003 // CotAD_47036 // CotAD_37992 // CotAD_37991 // CotAD_33879 // CotAD_06555 // CotAD_60452 // CotAD_67455 // CotAD_19026 // CotAD_13685 // CotAD_10272 // CotAD_47735 // CotAD_06797 // CotAD_38645 // CotAD_…
GO:0042625	F	ATPase activity, coupled to transmembrane movement of ions	10	1256	217	39347	0.16	1	// CotAD_08798 // CotAD_09693 // CotAD_50492 // CotAD_43095 // CotAD_46805 // CotAD_24988 // CotAD_31711 // CotAD_20820 // CotAD_37715 // CotAD_17530	// CotAD_09879 // CotAD_55138 // CotAD_07952 // CotAD_19392 // CotAD_65983 // CotAD_40831 // CotAD_49932 // CotAD_28470 // CotAD_64354 // CotAD_23393 // CotAD_44769 // CotAD_17989 // CotAD_02056 // CotAD_56330 // CotAD_29550 // CotAD_74279 // CotAD_64486 // CotAD_08128 // CotAD_32843 // CotAD_06154 // CotAD_24988 // CotAD_60181 // CotAD_13369 // CotAD_32077 // CotAD_62442 // CotAD_12200 // CotAD_…
GO:0042626	F	ATPase activity, coupled to transmembrane movement of substances	11	1256	342	39347	0.53	1	// CotAD_71816 // CotAD_08798 // CotAD_09693 // CotAD_50492 // CotAD_43095 // CotAD_46805 // CotAD_24988 // CotAD_31711 // CotAD_20820 // CotAD_37715 // CotAD_17530	// CotAD_55138 // CotAD_07952 // CotAD_40831 // CotAD_41831 // CotAD_49932 // CotAD_28470 // CotAD_28471 // CotAD_23393 // CotAD_02056 // CotAD_29550 // CotAD_14449 // CotAD_20111 // CotAD_47360 // CotAD_23481 // CotAD_36012 // CotAD_63584 // CotAD_53650 // CotAD_47318 // CotAD_47319 // CotAD_29916 // CotAD_12489 // CotAD_17574 // CotAD_65443 // CotAD_16975 // CotAD_12553 // CotAD_21686 // CotAD_…
GO:0042623	F	ATPase activity, coupled	20	1256	617	39347	0.5	1	// CotAD_65622 // CotAD_71816 // CotAD_17530 // CotAD_08798 // CotAD_30545 // CotAD_09693 // CotAD_50492 // CotAD_43095 // CotAD_40016 // CotAD_61562 // CotAD_46805 // CotAD_24988 // CotAD_31711 // CotAD_20820 // CotAD_21907 // CotAD_43656 // CotAD_01459 // CotAD_59437 // CotAD_37638 // CotAD_37715	// CotAD_55138 // CotAD_07952 // CotAD_68577 // CotAD_40831 // CotAD_41831 // CotAD_00328 // CotAD_46795 // CotAD_62830 // CotAD_62831 // CotAD_28470 // CotAD_28471 // CotAD_23393 // CotAD_02056 // CotAD_49379 // CotAD_29550 // CotAD_52382 // CotAD_14449 // CotAD_71364 // CotAD_20111 // CotAD_34995 // CotAD_51429 // CotAD_47360 // CotAD_17378 // CotAD_36088 // CotAD_63752 // CotAD_23481 // CotAD_…
GO:0005524	F	ATP binding	140	1256	5281	39347	0.99	1	// CotAD_40293 // CotAD_18054 // CotAD_16344 // CotAD_18526 // CotAD_20847 // CotAD_20697 // CotAD_45682 // CotAD_19274 // CotAD_26468 // CotAD_21577 // CotAD_20224 // CotAD_36392 // CotAD_44274 // CotAD_01895 // CotAD_24988 // CotAD_03918 // CotAD_05262 // CotAD_03203 // CotAD_36560 // CotAD_28916 // CotAD_18320 // CotAD_51218 // CotAD_25140 // CotAD_30537 // CotAD_65622 // CotAD_08452 // CotAD_…	// CotAD_04316 // CotAD_76597 // CotAD_51513 // CotAD_40831 // CotAD_05776 // CotAD_56980 // CotAD_56983 // CotAD_56982 // CotAD_71641 // CotAD_71640 // CotAD_71643 // CotAD_73510 // CotAD_33681 // CotAD_30407 // CotAD_37304 // CotAD_00329 // CotAD_30839 // CotAD_50773 // CotAD_60580 // CotAD_74484 // CotAD_62798 // CotAD_38968 // CotAD_49476 // CotAD_16848 // CotAD_71243 // CotAD_01890 // CotAD_…
// CotAD_27135 // CotAD_17425 // CotAD_33390 // CotAD_65556 // CotAD_39813 // CotAD_10338 // CotAD_60072 // CotAD_39817 // CotAD_59346 // CotAD_55968 // CotAD_41142 // CotAD_36632 // CotAD_08550 // CotAD_75506 // CotAD_75055 // CotAD_65826 // CotAD_65827 // CotAD_13924 // CotAD_65821 // CotAD_24280 // CotAD_21656 // CotAD_65164 // CotAD_20097 // CotAD_75294 // CotAD_05443 // CotAD_02896 // CotAD_…
// CotAD_42498 // CotAD_05800 // CotAD_05801 // CotAD_74523 // CotAD_33930 // CotAD_74521 // CotAD_33932 // CotAD_30976 // CotAD_20301 // CotAD_28362 // CotAD_71850 // CotAD_08891 // CotAD_48401 // CotAD_12946 // CotAD_67524 // CotAD_46779 // CotAD_13381 // CotAD_53232 // CotAD_53235 // CotAD_13386 // CotAD_02741 // CotAD_13388 // CotAD_06049 // CotAD_06599 // CotAD_61768 // CotAD_53058 // CotAD_…
GO:0005525	F	GTP binding	33	1256	708	39347	0.023	1	// CotAD_25767 // CotAD_02616 // CotAD_08697 // CotAD_06457 // CotAD_05674 // CotAD_18010 // CotAD_03158 // CotAD_56210 // CotAD_37485 // CotAD_48468 // CotAD_04695 // CotAD_14110 // CotAD_43974 // CotAD_03220 // CotAD_34735 // CotAD_40386 // CotAD_13403 // CotAD_32396 // CotAD_35684 // CotAD_31749 // CotAD_59542 // CotAD_52879 // CotAD_62739 // CotAD_63461 // CotAD_72812 // CotAD_58529 // CotAD_…	// CotAD_03454 // CotAD_56638 // CotAD_13418 // CotAD_38934 // CotAD_46797 // CotAD_05674 // CotAD_05672 // CotAD_21262 // CotAD_43604 // CotAD_20846 // CotAD_26619 // CotAD_53250 // CotAD_53314 // CotAD_14723 // CotAD_63248 // CotAD_51171 // CotAD_13077 // CotAD_38749 // CotAD_07828 // CotAD_70767 // CotAD_55183 // CotAD_51295 // CotAD_53423 // CotAD_74452 // CotAD_49707 // CotAD_32448 // CotAD_…
GO:0003824	F	catalytic activity	567	1256	18722	39347	0.86	1	// CotAD_13414 // CotAD_40293 // CotAD_40837 // CotAD_45044 // CotAD_14543 // CotAD_52256 // CotAD_05674 // CotAD_73265 // CotAD_20847 // CotAD_45682 // CotAD_05577 // CotAD_14339 // CotAD_01895 // CotAD_38023 // CotAD_09238 // CotAD_40638 // CotAD_70762 // CotAD_03203 // CotAD_21869 // CotAD_71414 // CotAD_51198 // CotAD_19560 // CotAD_05700 // CotAD_30537 // CotAD_65622 // CotAD_08761 // CotAD_…	// CotAD_60904 // CotAD_40837 // CotAD_49385 // CotAD_40526 // CotAD_40831 // CotAD_05776 // CotAD_69362 // CotAD_05774 // CotAD_50575 // CotAD_50572 // CotAD_41349 // CotAD_49389 // CotAD_40839 // CotAD_30406 // CotAD_30407 // CotAD_51513 // CotAD_06363 // CotAD_32723 // CotAD_19022 // CotAD_51998 // CotAD_19026 // CotAD_19025 // CotAD_50576 // CotAD_23309 // CotAD_23307 // CotAD_07103 // CotAD_…
// CotAD_59286 // CotAD_07901 // CotAD_52735 // CotAD_10237 // CotAD_10233 // CotAD_10232 // CotAD_02371 // CotAD_02376 // CotAD_53175 // CotAD_19225 // CotAD_45509 // CotAD_09706 // CotAD_09704 // CotAD_09703 // CotAD_45500 // CotAD_09887 // CotAD_09700 // CotAD_69080 // CotAD_72129 // CotAD_44922 // CotAD_22615 // CotAD_05855 // CotAD_01575 // CotAD_51402 // CotAD_07639 // CotAD_23659 // CotAD_…
// CotAD_15404 // CotAD_15407 // CotAD_15406 // CotAD_62601 // CotAD_76152 // CotAD_11380 // CotAD_62602 // CotAD_11622 // CotAD_03691 // CotAD_49061 // CotAD_13545 // CotAD_43635 // CotAD_08537 // CotAD_48625 // CotAD_43631 // CotAD_43630 // CotAD_48636 // CotAD_43632 // CotAD_03312 // CotAD_43639 // CotAD_29769 // CotAD_02246 // CotAD_46096 // CotAD_29166 // CotAD_34424 // CotAD_59010 // CotAD_…
// CotAD_17798 // CotAD_17793 // CotAD_17792 // CotAD_17796 // CotAD_17794 // CotAD_08638 // CotAD_08639 // CotAD_66418 // CotAD_68432 // CotAD_68433 // CotAD_08630 // CotAD_08631 // CotAD_08632 // CotAD_64763 // CotAD_24755 // CotAD_08636 // CotAD_24175 // CotAD_24174 // CotAD_24177 // CotAD_24176 // CotAD_24171 // CotAD_24170 // CotAD_24173 // CotAD_24172 // CotAD_10515 // CotAD_10517 // CotAD_…
// CotAD_22762 // CotAD_76667 // CotAD_07964 // CotAD_22945 // CotAD_14907 // CotAD_14906 // CotAD_14905 // CotAD_14903 // CotAD_14901 // CotAD_14900 // CotAD_67488 // CotAD_16343 // CotAD_58063 // CotAD_29792 // CotAD_29790 // CotAD_60500 // CotAD_11373 // CotAD_11371 // CotAD_11370 // CotAD_64354 // CotAD_03352 // CotAD_07967 // CotAD_56508 // CotAD_17462 // CotAD_13241 // CotAD_56506 // CotAD_…
// CotAD_54395 // CotAD_64883 // CotAD_54390 // CotAD_06813 // CotAD_44302 // CotAD_44303 // CotAD_53715 // CotAD_43942 // CotAD_31426 // CotAD_52931 // CotAD_52932 // CotAD_52933 // CotAD_17568 // CotAD_52936 // CotAD_18258 // CotAD_63178 // CotAD_20407 // CotAD_24382 // CotAD_24383 // CotAD_24380 // CotAD_24381 // CotAD_10697 // CotAD_10695 // CotAD_20409 // CotAD_10692 // CotAD_29250 // CotAD_…
// CotAD_00616 // CotAD_34023 // CotAD_58521 // CotAD_25221 // CotAD_73760 // CotAD_73761 // CotAD_73762 // CotAD_73763 // CotAD_48245 // CotAD_73765 // CotAD_29818 // CotAD_13221 // CotAD_06403 // CotAD_65827 // CotAD_29814 // CotAD_38834 // CotAD_24554 // CotAD_38836 // CotAD_28149 // CotAD_34375 // CotAD_34379 // CotAD_28141 // CotAD_08568 // CotAD_57758 // CotAD_34137 // CotAD_57200 // CotAD_…
// CotAD_61652 // CotAD_45867 // CotAD_45865 // CotAD_45862 // CotAD_47912 // CotAD_58349 // CotAD_61336 // CotAD_61651 // CotAD_56504 // CotAD_71630 // CotAD_27702 // CotAD_06193 // CotAD_06192 // CotAD_06191 // CotAD_06190 // CotAD_67380 // CotAD_06196 // CotAD_06195 // CotAD_69903 // CotAD_07154 // CotAD_69904 // CotAD_06369 // CotAD_47093 // CotAD_60794 // CotAD_21907 // CotAD_18482 // CotAD_…
// CotAD_02285 // CotAD_11421 // CotAD_64655 // CotAD_51395 // CotAD_47306 // CotAD_53084 // CotAD_04594 // CotAD_69396 // CotAD_53083 // CotAD_12192 // CotAD_51397 // CotAD_69390 // CotAD_69391 // CotAD_73179 // CotAD_73178 // CotAD_57302 // CotAD_60877 // CotAD_39735 // CotAD_39737 // CotAD_57307 // CotAD_63945 // CotAD_51463 // CotAD_73173 // CotAD_73172 // CotAD_22569 // CotAD_63942 // CotAD_…
GO:0046906	F	tetrapyrrole binding	26	1256	1154	39347	0.97	1	// CotAD_58225 // CotAD_01990 // CotAD_40664 // CotAD_26683 // CotAD_62819 // CotAD_56358 // CotAD_34775 // CotAD_50968 // CotAD_38483 // CotAD_42948 // CotAD_15968 // CotAD_48150 // CotAD_10763 // CotAD_32224 // CotAD_32428 // CotAD_62732 // CotAD_49972 // CotAD_22459 // CotAD_20183 // CotAD_03688 // CotAD_29182 // CotAD_10970 // CotAD_32863 // CotAD_43663 // CotAD_54736 // CotAD_38031	// CotAD_17050 // CotAD_49385 // CotAD_73452 // CotAD_37261 // CotAD_50574 // CotAD_50575 // CotAD_50572 // CotAD_37264 // CotAD_50571 // CotAD_35864 // CotAD_35866 // CotAD_35861 // CotAD_35860 // CotAD_35863 // CotAD_28473 // CotAD_54998 // CotAD_19394 // CotAD_71443 // CotAD_54855 // CotAD_54854 // CotAD_54856 // CotAD_02746 // CotAD_21311 // CotAD_63536 // CotAD_32746 // CotAD_39511 // CotAD_…
GO:0016835	F	carbon-oxygen lyase activity	7	1256	266	39347	0.75	1	// CotAD_27847 // CotAD_55641 // CotAD_52256 // CotAD_55409 // CotAD_37620 // CotAD_09329 // CotAD_47307	// CotAD_24297 // CotAD_26340 // CotAD_07955 // CotAD_55170 // CotAD_03603 // CotAD_71644 // CotAD_47567 // CotAD_47566 // CotAD_71406 // CotAD_29875 // CotAD_29874 // CotAD_27834 // CotAD_11865 // CotAD_11864 // CotAD_49736 // CotAD_11862 // CotAD_27833 // CotAD_27838 // CotAD_65034 // CotAD_65033 // CotAD_65032 // CotAD_65031 // CotAD_13217 // CotAD_47270 // CotAD_37662 // CotAD_46806 // CotAD_…
GO:0016830	F	carbon-carbon lyase activity	9	1256	185	39347	0.14	1	// CotAD_58035 // CotAD_69600 // CotAD_58316 // CotAD_26393 // CotAD_04520 // CotAD_21501 // CotAD_26211 // CotAD_24236 // CotAD_76937	// CotAD_50515 // CotAD_76119 // CotAD_15936 // CotAD_33980 // CotAD_69463 // CotAD_15939 // CotAD_15938 // CotAD_09877 // CotAD_56861 // CotAD_28476 // CotAD_20177 // CotAD_08322 // CotAD_52093 // CotAD_24342 // CotAD_13873 // CotAD_13085 // CotAD_56333 // CotAD_61626 // CotAD_33911 // CotAD_33910 // CotAD_21770 // CotAD_07417 // CotAD_52679 // CotAD_24236 // CotAD_39129 // CotAD_62441 // CotAD_…
GO:0004601	F	peroxidase activity	6	1256	265	39347	0.85	1	// CotAD_20183 // CotAD_29182 // CotAD_32224 // CotAD_32863 // CotAD_43207 // CotAD_62732	// CotAD_03767 // CotAD_49385 // CotAD_18103 // CotAD_49548 // CotAD_67727 // CotAD_37264 // CotAD_56859 // CotAD_19394 // CotAD_39878 // CotAD_29152 // CotAD_39880 // CotAD_54994 // CotAD_67854 // CotAD_16808 // CotAD_49549 // CotAD_55744 // CotAD_64448 // CotAD_22672 // CotAD_16807 // CotAD_38501 // CotAD_73758 // CotAD_08672 // CotAD_61438 // CotAD_61437 // CotAD_61436 // CotAD_62230 // CotAD_…
GO:0008233	F	peptidase activity	38	1256	1091	39347	0.32	1	// CotAD_40016 // CotAD_09450 // CotAD_54024 // CotAD_53678 // CotAD_76030 // CotAD_39865 // CotAD_34275 // CotAD_33265 // CotAD_06822 // CotAD_17514 // CotAD_57634 // CotAD_42981 // CotAD_73118 // CotAD_13937 // CotAD_30176 // CotAD_03491 // CotAD_00202 // CotAD_21627 // CotAD_38198 // CotAD_41059 // CotAD_17004 // CotAD_00466 // CotAD_75392 // CotAD_24250 // CotAD_27028 // CotAD_06918 // CotAD_…	// CotAD_28388 // CotAD_18727 // CotAD_40526 // CotAD_40938 // CotAD_52709 // CotAD_66530 // CotAD_28386 // CotAD_35312 // CotAD_55081 // CotAD_74540 // CotAD_64599 // CotAD_30407 // CotAD_38930 // CotAD_28472 // CotAD_07486 // CotAD_34969 // CotAD_21608 // CotAD_76265 // CotAD_38968 // CotAD_26599 // CotAD_26610 // CotAD_51998 // CotAD_07002 // CotAD_19026 // CotAD_60342 // CotAD_08268 // CotAD_…
GO:0008234	F	cysteine-type peptidase activity	7	1256	190	39347	0.41	1	// CotAD_42981 // CotAD_24250 // CotAD_34275 // CotAD_33265 // CotAD_21627 // CotAD_38198 // CotAD_63546	// CotAD_28388 // CotAD_33480 // CotAD_63546 // CotAD_34275 // CotAD_35312 // CotAD_38930 // CotAD_00252 // CotAD_75717 // CotAD_00615 // CotAD_34969 // CotAD_44177 // CotAD_44175 // CotAD_44173 // CotAD_44172 // CotAD_13647 // CotAD_75166 // CotAD_75167 // CotAD_54720 // CotAD_62689 // CotAD_41336 // CotAD_46095 // CotAD_55085 // CotAD_41455 // CotAD_55081 // CotAD_76320 // CotAD_24250 // CotAD_…
GO:0008237	F	metallopeptidase activity	9	1256	178	39347	0.12	1	// CotAD_44003 // CotAD_53687 // CotAD_03491 // CotAD_06740 // CotAD_38968 // CotAD_06822 // CotAD_17031 // CotAD_41059 // CotAD_59236	// CotAD_10169 // CotAD_10168 // CotAD_18727 // CotAD_40938 // CotAD_10943 // CotAD_52709 // CotAD_28386 // CotAD_49390 // CotAD_30407 // CotAD_57203 // CotAD_13889 // CotAD_39200 // CotAD_46033 // CotAD_73759 // CotAD_20362 // CotAD_00146 // CotAD_61708 // CotAD_49838 // CotAD_33396 // CotAD_18731 // CotAD_57650 // CotAD_67731 // CotAD_56185 // CotAD_72199 // CotAD_34263 // CotAD_18048 // CotAD_…
GO:0008236	F	serine-type peptidase activity	7	1256	425	39347	0.98	1	// CotAD_40016 // CotAD_00466 // CotAD_13937 // CotAD_71795 // CotAD_43667 // CotAD_00202 // CotAD_17514	// CotAD_31426 // CotAD_66530 // CotAD_22887 // CotAD_73262 // CotAD_28472 // CotAD_73268 // CotAD_76265 // CotAD_32749 // CotAD_26610 // CotAD_26611 // CotAD_60342 // CotAD_66230 // CotAD_36164 // CotAD_67207 // CotAD_19562 // CotAD_63183 // CotAD_54631 // CotAD_10879 // CotAD_36013 // CotAD_13397 // CotAD_36014 // CotAD_39460 // CotAD_10616 // CotAD_26983 // CotAD_44707 // CotAD_09941 // CotAD_…
GO:0019787	F	small conjugating protein ligase activity	5	1256	178	39347	0.67	1	// CotAD_56878 // CotAD_08761 // CotAD_66141 // CotAD_33045 // CotAD_65787	// CotAD_18529 // CotAD_31548 // CotAD_50119 // CotAD_30718 // CotAD_33563 // CotAD_76292 // CotAD_40934 // CotAD_33564 // CotAD_11867 // CotAD_37303 // CotAD_18445 // CotAD_05862 // CotAD_24831 // CotAD_05861 // CotAD_25036 // CotAD_25035 // CotAD_66141 // CotAD_21661 // CotAD_15125 // CotAD_57845 // CotAD_42630 // CotAD_24489 // CotAD_56028 // CotAD_71657 // CotAD_54800 // CotAD_57327 // CotAD_…
GO:0051082	F	unfolded protein binding	11	1256	266	39347	0.23	1	// CotAD_08704 // CotAD_12327 // CotAD_33637 // CotAD_08214 // CotAD_76665 // CotAD_62943 // CotAD_37083 // CotAD_44589 // CotAD_67644 // CotAD_12387 // CotAD_44772	// CotAD_13410 // CotAD_02132 // CotAD_73450 // CotAD_52090 // CotAD_74381 // CotAD_43624 // CotAD_18355 // CotAD_07565 // CotAD_53963 // CotAD_44925 // CotAD_12470 // CotAD_64403 // CotAD_63439 // CotAD_68675 // CotAD_24834 // CotAD_08521 // CotAD_46482 // CotAD_74465 // CotAD_02057 // CotAD_28300 // CotAD_16114 // CotAD_21285 // CotAD_02294 // CotAD_41503 // CotAD_52380 // CotAD_74707 // CotAD_…
GO:0043167	F	ion binding	193	1256	6075	39347	0.54	1	// CotAD_24088 // CotAD_56730 // CotAD_15968 // CotAD_56358 // CotAD_51289 // CotAD_18527 // CotAD_10481 // CotAD_73265 // CotAD_51044 // CotAD_52160 // CotAD_65461 // CotAD_27492 // CotAD_52069 // CotAD_63938 // CotAD_09442 // CotAD_17023 // CotAD_49060 // CotAD_37715 // CotAD_40639 // CotAD_47307 // CotAD_06675 // CotAD_69001 // CotAD_32071 // CotAD_38483 // CotAD_13540 // CotAD_06283 // CotAD_…	// CotAD_49385 // CotAD_40830 // CotAD_40831 // CotAD_50574 // CotAD_50575 // CotAD_50572 // CotAD_50573 // CotAD_50571 // CotAD_30408 // CotAD_19029 // CotAD_36007 // CotAD_19020 // CotAD_40743 // CotAD_76280 // CotAD_40749 // CotAD_51192 // CotAD_67248 // CotAD_59761 // CotAD_67240 // CotAD_71485 // CotAD_11172 // CotAD_15523 // CotAD_69686 // CotAD_12487 // CotAD_22217 // CotAD_22215 // CotAD_…
// CotAD_51044 // CotAD_55744 // CotAD_04643 // CotAD_11067 // CotAD_67316 // CotAD_62230 // CotAD_11060 // CotAD_03910 // CotAD_60501 // CotAD_47472 // CotAD_29089 // CotAD_31605 // CotAD_42802 // CotAD_53840 // CotAD_48432 // CotAD_43310 // CotAD_11681 // CotAD_11680 // CotAD_56216 // CotAD_38602 // CotAD_34381 // CotAD_34380 // CotAD_16210 // CotAD_66046 // CotAD_66045 // CotAD_16216 // CotAD_…
// CotAD_29374 // CotAD_29376 // CotAD_12709 // CotAD_46387 // CotAD_46380 // CotAD_72810 // CotAD_12773 // CotAD_72760 // CotAD_56349 // CotAD_66733 // CotAD_66732 // CotAD_07872 // CotAD_18707 // CotAD_13531 // CotAD_64466 // CotAD_07878 // CotAD_62855 // CotAD_46165 // CotAD_34786 // CotAD_28683 // CotAD_53336 // CotAD_32031 // CotAD_36067 // CotAD_32787 // CotAD_28350 // CotAD_12956 // CotAD_…
GO:0003755	F	peptidyl-prolyl cis-trans isomerase activity	6	1256	75	39347	0.033	1	// CotAD_71339 // CotAD_48078 // CotAD_65787 // CotAD_10506 // CotAD_58676 // CotAD_15950	// CotAD_08410 // CotAD_01233 // CotAD_24521 // CotAD_22313 // CotAD_76292 // CotAD_30249 // CotAD_49567 // CotAD_71569 // CotAD_59458 // CotAD_56814 // CotAD_62818 // CotAD_74543 // CotAD_11907 // CotAD_20698 // CotAD_64233 // CotAD_66808 // CotAD_21450 // CotAD_06028 // CotAD_63070 // CotAD_61928 // CotAD_65787 // CotAD_56317 // CotAD_63163 // CotAD_08147 // CotAD_43387 // CotAD_37954 // CotAD_…
GO:0017171	F	serine hydrolase activity	7	1256	425	39347	0.98	1	// CotAD_40016 // CotAD_00466 // CotAD_13937 // CotAD_71795 // CotAD_43667 // CotAD_00202 // CotAD_17514	// CotAD_31426 // CotAD_66530 // CotAD_22887 // CotAD_73262 // CotAD_28472 // CotAD_73268 // CotAD_76265 // CotAD_32749 // CotAD_26610 // CotAD_26611 // CotAD_60342 // CotAD_66230 // CotAD_36164 // CotAD_67207 // CotAD_19562 // CotAD_63183 // CotAD_54631 // CotAD_10879 // CotAD_36013 // CotAD_13397 // CotAD_36014 // CotAD_39460 // CotAD_10616 // CotAD_26983 // CotAD_44707 // CotAD_09941 // CotAD_…
GO:0030554	F	adenyl nucleotide binding	153	1256	6187	39347	1	1	// CotAD_40293 // CotAD_18054 // CotAD_16344 // CotAD_18526 // CotAD_20847 // CotAD_20697 // CotAD_45682 // CotAD_19274 // CotAD_26468 // CotAD_21577 // CotAD_20224 // CotAD_36392 // CotAD_44274 // CotAD_01895 // CotAD_24988 // CotAD_03918 // CotAD_05262 // CotAD_03203 // CotAD_36560 // CotAD_28916 // CotAD_18320 // CotAD_51218 // CotAD_25140 // CotAD_30537 // CotAD_65622 // CotAD_08452 // CotAD_…	// CotAD_60904 // CotAD_40293 // CotAD_40831 // CotAD_05776 // CotAD_40839 // CotAD_30407 // CotAD_31937 // CotAD_23309 // CotAD_23307 // CotAD_52484 // CotAD_48381 // CotAD_48382 // CotAD_71483 // CotAD_71480 // CotAD_71488 // CotAD_03511 // CotAD_12489 // CotAD_57343 // CotAD_31758 // CotAD_31754 // CotAD_62507 // CotAD_49129 // CotAD_65080 // CotAD_43716 // CotAD_48260 // CotAD_48524 // CotAD_…
// CotAD_71195 // CotAD_27154 // CotAD_30558 // CotAD_30551 // CotAD_20874 // CotAD_20875 // CotAD_23475 // CotAD_23474 // CotAD_23477 // CotAD_23476 // CotAD_23479 // CotAD_71374 // CotAD_71377 // CotAD_56921 // CotAD_26468 // CotAD_76354 // CotAD_76359 // CotAD_51049 // CotAD_55031 // CotAD_04647 // CotAD_51046 // CotAD_04640 // CotAD_19274 // CotAD_62238 // CotAD_67319 // CotAD_61357 // CotAD_…
// CotAD_48066 // CotAD_63711 // CotAD_14113 // CotAD_14119 // CotAD_11545 // CotAD_34599 // CotAD_34597 // CotAD_34595 // CotAD_58524 // CotAD_73760 // CotAD_73761 // CotAD_73762 // CotAD_73763 // CotAD_43293 // CotAD_73765 // CotAD_19392 // CotAD_43020 // CotAD_61432 // CotAD_15648 // CotAD_15643 // CotAD_62442 // CotAD_15641 // CotAD_67655 // CotAD_67654 // CotAD_67124 // CotAD_12018 // CotAD_…
GO:0004518	F	nuclease activity	11	1256	279	39347	0.28	1	// CotAD_56438 // CotAD_57529 // CotAD_08705 // CotAD_67974 // CotAD_59565 // CotAD_60508 // CotAD_25000 // CotAD_37529 // CotAD_04414 // CotAD_53763 // CotAD_58404	// CotAD_01725 // CotAD_70324 // CotAD_24320 // CotAD_57529 // CotAD_37788 // CotAD_68272 // CotAD_64201 // CotAD_28147 // CotAD_50899 // CotAD_42234 // CotAD_62932 // CotAD_51992 // CotAD_43448 // CotAD_04414 // CotAD_52385 // CotAD_31384 // CotAD_31385 // CotAD_60508 // CotAD_31429 // CotAD_40496 // CotAD_50901 // CotAD_59932 // CotAD_20112 // CotAD_25342 // CotAD_70765 // CotAD_10904 // CotAD_…
GO:0004519	F	endonuclease activity	5	1256	132	39347	0.41	1	// CotAD_67974 // CotAD_56438 // CotAD_25000 // CotAD_53763 // CotAD_57529	// CotAD_24320 // CotAD_57529 // CotAD_37788 // CotAD_31429 // CotAD_57321 // CotAD_42234 // CotAD_52385 // CotAD_12366 // CotAD_25342 // CotAD_70765 // CotAD_69697 // CotAD_29372 // CotAD_76128 // CotAD_42418 // CotAD_06204 // CotAD_59682 // CotAD_26993 // CotAD_31600 // CotAD_09744 // CotAD_17119 // CotAD_38751 // CotAD_37327 // CotAD_67974 // CotAD_05125 // CotAD_02886 // CotAD_45669 // CotAD_…
GO:0016651	F	oxidoreductase activity, acting on NADH or NADPH	7	1256	283	39347	0.8	1	// CotAD_43207 // CotAD_55302 // CotAD_13713 // CotAD_56268 // CotAD_38262 // CotAD_20948 // CotAD_35456	// CotAD_52702 // CotAD_52701 // CotAD_52700 // CotAD_05277 // CotAD_52540 // CotAD_52704 // CotAD_03722 // CotAD_47394 // CotAD_55204 // CotAD_67094 // CotAD_09963 // CotAD_09962 // CotAD_11281 // CotAD_57614 // CotAD_30652 // CotAD_45475 // CotAD_55302 // CotAD_41053 // CotAD_38501 // CotAD_25863 // CotAD_47192 // CotAD_66981 // CotAD_02111 // CotAD_57213 // CotAD_31944 // CotAD_30499 // CotAD_…
GO:0004222	F	metalloendopeptidase activity	7	1256	129	39347	0.12	1	// CotAD_44003 // CotAD_03491 // CotAD_06740 // CotAD_38968 // CotAD_17031 // CotAD_41059 // CotAD_59236	// CotAD_10169 // CotAD_10168 // CotAD_18727 // CotAD_09501 // CotAD_52709 // CotAD_30407 // CotAD_57203 // CotAD_59242 // CotAD_39200 // CotAD_52142 // CotAD_73759 // CotAD_61708 // CotAD_49838 // CotAD_72198 // CotAD_72199 // CotAD_71413 // CotAD_18048 // CotAD_52951 // CotAD_63937 // CotAD_57650 // CotAD_24807 // CotAD_06680 // CotAD_32599 // CotAD_44003 // CotAD_62044 // CotAD_48856 // CotAD_…
GO:0016209	F	antioxidant activity	7	1256	291	39347	0.82	1	// CotAD_43207 // CotAD_29182 // CotAD_32224 // CotAD_32863 // CotAD_62732 // CotAD_20183 // CotAD_51044	// CotAD_03767 // CotAD_49385 // CotAD_18103 // CotAD_49548 // CotAD_23002 // CotAD_67727 // CotAD_37264 // CotAD_56859 // CotAD_19394 // CotAD_39878 // CotAD_29152 // CotAD_39880 // CotAD_54994 // CotAD_67854 // CotAD_64359 // CotAD_51044 // CotAD_55744 // CotAD_64448 // CotAD_22672 // CotAD_64649 // CotAD_16807 // CotAD_38501 // CotAD_73758 // CotAD_08672 // CotAD_61438 // CotAD_61437 // CotAD_…
GO:0008757	F	S-adenosylmethionine-dependent methyltransferase activity	5	1256	107	39347	0.26	1	// CotAD_13270 // CotAD_37647 // CotAD_61615 // CotAD_10554 // CotAD_35662	// CotAD_16343 // CotAD_61020 // CotAD_68274 // CotAD_55747 // CotAD_17513 // CotAD_53497 // CotAD_64211 // CotAD_33919 // CotAD_14441 // CotAD_36802 // CotAD_39476 // CotAD_34753 // CotAD_12876 // CotAD_36402 // CotAD_02829 // CotAD_72292 // CotAD_70370 // CotAD_69661 // CotAD_24439 // CotAD_50855 // CotAD_74308 // CotAD_02325 // CotAD_05795 // CotAD_53827 // CotAD_33745 // CotAD_60001 // CotAD_…
GO:0030234	F	enzyme regulator activity	13	1256	626	39347	0.96	1	// CotAD_40837 // CotAD_56073 // CotAD_02626 // CotAD_01226 // CotAD_28071 // CotAD_44354 // CotAD_26539 // CotAD_73837 // CotAD_59546 // CotAD_01807 // CotAD_14166 // CotAD_44841 // CotAD_19882	// CotAD_00322 // CotAD_40837 // CotAD_00326 // CotAD_00327 // CotAD_04316 // CotAD_28382 // CotAD_07890 // CotAD_36885 // CotAD_38933 // CotAD_49938 // CotAD_19029 // CotAD_00325 // CotAD_66863 // CotAD_56934 // CotAD_51673 // CotAD_35506 // CotAD_27334 // CotAD_28976 // CotAD_11470 // CotAD_11471 // CotAD_02626 // CotAD_76114 // CotAD_04221 // CotAD_37672 // CotAD_16750 // CotAD_02850 // CotAD_…
GO:0016874	F	ligase activity	26	1256	698	39347	0.24	1	// CotAD_26569 // CotAD_28891 // CotAD_19313 // CotAD_20847 // CotAD_52492 // CotAD_66141 // CotAD_54915 // CotAD_65787 // CotAD_68805 // CotAD_14079 // CotAD_03755 // CotAD_43367 // CotAD_43590 // CotAD_33045 // CotAD_71414 // CotAD_05667 // CotAD_53859 // CotAD_28424 // CotAD_08761 // CotAD_58651 // CotAD_23085 // CotAD_13715 // CotAD_39052 // CotAD_56878 // CotAD_48054 // CotAD_14066	// CotAD_31548 // CotAD_41421 // CotAD_27051 // CotAD_42404 // CotAD_68270 // CotAD_40934 // CotAD_66984 // CotAD_28474 // CotAD_37303 // CotAD_67451 // CotAD_55508 // CotAD_24831 // CotAD_20847 // CotAD_62937 // CotAD_25036 // CotAD_25035 // CotAD_76913 // CotAD_39045 // CotAD_29411 // CotAD_50488 // CotAD_35509 // CotAD_18619 // CotAD_00439 // CotAD_28971 // CotAD_34996 // CotAD_46094 // CotAD_…
GO:0016876	F	ligase activity, forming aminoacyl-tRNA and related compounds	6	1256	145	39347	0.32	1	// CotAD_26569 // CotAD_13715 // CotAD_39052 // CotAD_68805 // CotAD_53859 // CotAD_20847	// CotAD_03058 // CotAD_56855 // CotAD_52546 // CotAD_08975 // CotAD_00440 // CotAD_12705 // CotAD_17346 // CotAD_58089 // CotAD_51365 // CotAD_20847 // CotAD_11380 // CotAD_39045 // CotAD_29411 // CotAD_34289 // CotAD_50488 // CotAD_35509 // CotAD_18619 // CotAD_00439 // CotAD_34048 // CotAD_19290 // CotAD_61701 // CotAD_61700 // CotAD_03268 // CotAD_10825 // CotAD_24720 // CotAD_30826 // CotAD_…
GO:0019842	F	vitamin binding	8	1256	313	39347	0.78	1	// CotAD_43146 // CotAD_14894 // CotAD_22914 // CotAD_02812 // CotAD_24960 // CotAD_09329 // CotAD_63938 // CotAD_09738	// CotAD_41422 // CotAD_31739 // CotAD_29984 // CotAD_56851 // CotAD_59474 // CotAD_30716 // CotAD_28141 // CotAD_76116 // CotAD_69969 // CotAD_70922 // CotAD_70921 // CotAD_70927 // CotAD_70926 // CotAD_58009 // CotAD_75803 // CotAD_58007 // CotAD_10360 // CotAD_45579 // CotAD_66903 // CotAD_46146 // CotAD_03423 // CotAD_74090 // CotAD_65639 // CotAD_26596 // CotAD_55137 // CotAD_76503 // CotAD_…
GO:0015078	F	hydrogen ion transmembrane transporter activity	8	1256	240	39347	0.5	1	// CotAD_08798 // CotAD_50492 // CotAD_43095 // CotAD_37244 // CotAD_24988 // CotAD_31711 // CotAD_20820 // CotAD_17530	// CotAD_09879 // CotAD_55138 // CotAD_24249 // CotAD_65983 // CotAD_08871 // CotAD_63809 // CotAD_45287 // CotAD_66535 // CotAD_73693 // CotAD_16629 // CotAD_02915 // CotAD_28470 // CotAD_64354 // CotAD_46492 // CotAD_08321 // CotAD_56330 // CotAD_56519 // CotAD_08446 // CotAD_74279 // CotAD_12962 // CotAD_64486 // CotAD_30096 // CotAD_62527 // CotAD_24988 // CotAD_10079 // CotAD_67252 // CotAD_…
GO:0051287	F	NAD or NADH binding	5	1256	124	39347	0.36	1	// CotAD_34290 // CotAD_45205 // CotAD_65461 // CotAD_74370 // CotAD_51392	// CotAD_35906 // CotAD_24931 // CotAD_46554 // CotAD_10167 // CotAD_39778 // CotAD_09962 // CotAD_15798 // CotAD_20696 // CotAD_65461 // CotAD_39849 // CotAD_39848 // CotAD_14331 // CotAD_68773 // CotAD_70200 // CotAD_45205 // CotAD_70177 // CotAD_36785 // CotAD_49417 // CotAD_15644 // CotAD_67534 // CotAD_55237 // CotAD_33453 // CotAD_57748 // CotAD_28676 // CotAD_56024 // CotAD_52817 // CotAD_…
GO:0008270	F	zinc ion binding	105	1256	2971	39347	0.17	1	// CotAD_56730 // CotAD_51289 // CotAD_18527 // CotAD_10481 // CotAD_46390 // CotAD_37331 // CotAD_27492 // CotAD_52069 // CotAD_19379 // CotAD_17023 // CotAD_49060 // CotAD_07163 // CotAD_13540 // CotAD_46545 // CotAD_11363 // CotAD_18320 // CotAD_29569 // CotAD_72760 // CotAD_32387 // CotAD_72618 // CotAD_21549 // CotAD_44003 // CotAD_71216 // CotAD_55806 // CotAD_35578 // CotAD_32071 // CotAD_…	// CotAD_31933 // CotAD_31420 // CotAD_04315 // CotAD_73519 // CotAD_50579 // CotAD_41830 // CotAD_41833 // CotAD_41347 // CotAD_41834 // CotAD_71643 // CotAD_75964 // CotAD_04086 // CotAD_48570 // CotAD_75961 // CotAD_04080 // CotAD_30408 // CotAD_62728 // CotAD_19029 // CotAD_49475 // CotAD_76260 // CotAD_07106 // CotAD_19020 // CotAD_24269 // CotAD_04775 // CotAD_52160 // CotAD_37260 // CotAD_…
// CotAD_06316 // CotAD_67067 // CotAD_57784 // CotAD_14610 // CotAD_14617 // CotAD_63015 // CotAD_44864 // CotAD_12770 // CotAD_08865 // CotAD_28159 // CotAD_66620 // CotAD_62946 // CotAD_04599 // CotAD_46524 // CotAD_43752 // CotAD_29316 // CotAD_43757 // CotAD_09842 // CotAD_72540 // CotAD_57231 // CotAD_07255 // CotAD_39602 // CotAD_56326 // CotAD_72786 // CotAD_61736 // CotAD_16326 // CotAD_…
GO:0008092	F	cytoskeletal protein binding	5	1256	136	39347	0.44	1	// CotAD_52765 // CotAD_58527 // CotAD_35650 // CotAD_01040 // CotAD_03465	// CotAD_58083 // CotAD_08269 // CotAD_32108 // CotAD_15527 // CotAD_03597 // CotAD_51683 // CotAD_52624 // CotAD_06864 // CotAD_07247 // CotAD_09441 // CotAD_06047 // CotAD_25449 // CotAD_74703 // CotAD_00436 // CotAD_00435 // CotAD_74842 // CotAD_12712 // CotAD_23645 // CotAD_06344 // CotAD_34878 // CotAD_06688 // CotAD_06687 // CotAD_59601 // CotAD_74265 // CotAD_06163 // CotAD_47311 // CotAD_…
GO:0016614	F	oxidoreductase activity, acting on CH-OH group of donors	14	1256	439	39347	0.54	1	// CotAD_60152 // CotAD_23788 // CotAD_56192 // CotAD_74370 // CotAD_41194 // CotAD_34290 // CotAD_21591 // CotAD_73847 // CotAD_51392 // CotAD_35960 // CotAD_66210 // CotAD_06698 // CotAD_45205 // CotAD_65461	// CotAD_60904 // CotAD_68433 // CotAD_75886 // CotAD_02182 // CotAD_28381 // CotAD_04086 // CotAD_55507 // CotAD_14331 // CotAD_16186 // CotAD_54714 // CotAD_32447 // CotAD_52817 // CotAD_15798 // CotAD_21191 // CotAD_59762 // CotAD_28033 // CotAD_28077 // CotAD_10405 // CotAD_53555 // CotAD_22922 // CotAD_22923 // CotAD_26055 // CotAD_73847 // CotAD_56448 // CotAD_64664 // CotAD_75222 // CotAD_…
GO:0016616	F	oxidoreductase activity, acting on the CH-OH group of donors, NAD or NADP as acceptor	13	1256	386	39347	0.46	1	// CotAD_34290 // CotAD_56192 // CotAD_74370 // CotAD_41194 // CotAD_51392 // CotAD_21591 // CotAD_73847 // CotAD_23788 // CotAD_35960 // CotAD_66210 // CotAD_06698 // CotAD_45205 // CotAD_65461	// CotAD_60904 // CotAD_75886 // CotAD_02182 // CotAD_28381 // CotAD_04086 // CotAD_55507 // CotAD_14331 // CotAD_16186 // CotAD_32447 // CotAD_52817 // CotAD_15798 // CotAD_21191 // CotAD_59762 // CotAD_28033 // CotAD_28077 // CotAD_10405 // CotAD_53555 // CotAD_22923 // CotAD_26055 // CotAD_73847 // CotAD_56448 // CotAD_64664 // CotAD_75222 // CotAD_39849 // CotAD_01134 // CotAD_27097 // CotAD_…
GO:0070035	F	purine NTP-dependent helicase activity	8	1256	235	39347	0.48	1	// CotAD_65622 // CotAD_61562 // CotAD_30545 // CotAD_59437 // CotAD_21907 // CotAD_43656 // CotAD_01459 // CotAD_37638	// CotAD_43600 // CotAD_43601 // CotAD_61145 // CotAD_32218 // CotAD_33209 // CotAD_41223 // CotAD_36993 // CotAD_46795 // CotAD_62830 // CotAD_62831 // CotAD_28660 // CotAD_09696 // CotAD_06260 // CotAD_49379 // CotAD_68577 // CotAD_21668 // CotAD_70444 // CotAD_34724 // CotAD_49143 // CotAD_61432 // CotAD_57127 // CotAD_27138 // CotAD_00636 // CotAD_00141 // CotAD_74845 // CotAD_03502 // CotAD_…
GO:0004540	F	ribonuclease activity	5	1256	92	39347	0.17	1	// CotAD_56438 // CotAD_25000 // CotAD_37529 // CotAD_53763 // CotAD_57529	// CotAD_57529 // CotAD_31429 // CotAD_52385 // CotAD_31384 // CotAD_31385 // CotAD_12366 // CotAD_01725 // CotAD_50866 // CotAD_42418 // CotAD_06204 // CotAD_59682 // CotAD_29372 // CotAD_66030 // CotAD_38751 // CotAD_64467 // CotAD_05125 // CotAD_68355 // CotAD_01931 // CotAD_68591 // CotAD_62500 // CotAD_16213 // CotAD_16214 // CotAD_10904 // CotAD_63752 // CotAD_25818 // CotAD_26247 // CotAD_…
GO:0022804	F	active transmembrane transporter activity	22	1256	679	39347	0.5	1	// CotAD_43066 // CotAD_50492 // CotAD_03056 // CotAD_31711 // CotAD_20820 // CotAD_17530 // CotAD_71816 // CotAD_71387 // CotAD_09693 // CotAD_08798 // CotAD_46805 // CotAD_24988 // CotAD_26228 // CotAD_25918 // CotAD_37715 // CotAD_24605 // CotAD_13788 // CotAD_13602 // CotAD_43095 // CotAD_29060 // CotAD_66914 // CotAD_65287	// CotAD_55138 // CotAD_02186 // CotAD_02187 // CotAD_40831 // CotAD_00443 // CotAD_02188 // CotAD_07952 // CotAD_35167 // CotAD_49932 // CotAD_28389 // CotAD_28470 // CotAD_28471 // CotAD_23393 // CotAD_35982 // CotAD_35980 // CotAD_43522 // CotAD_02056 // CotAD_19028 // CotAD_26595 // CotAD_19022 // CotAD_14449 // CotAD_41831 // CotAD_38028 // CotAD_47360 // CotAD_76282 // CotAD_51051 // CotAD_…
GO:0043169	F	cation binding	192	1256	6074	39347	0.56	1	// CotAD_24088 // CotAD_56730 // CotAD_15968 // CotAD_56358 // CotAD_51289 // CotAD_18527 // CotAD_10481 // CotAD_73265 // CotAD_51044 // CotAD_52160 // CotAD_65461 // CotAD_27492 // CotAD_52069 // CotAD_63938 // CotAD_09442 // CotAD_17023 // CotAD_49060 // CotAD_37715 // CotAD_40639 // CotAD_47307 // CotAD_06675 // CotAD_69001 // CotAD_32071 // CotAD_38483 // CotAD_13540 // CotAD_06283 // CotAD_…	// CotAD_49385 // CotAD_40830 // CotAD_40831 // CotAD_50574 // CotAD_50575 // CotAD_50572 // CotAD_50573 // CotAD_50571 // CotAD_30408 // CotAD_19029 // CotAD_36007 // CotAD_19020 // CotAD_40743 // CotAD_76280 // CotAD_40749 // CotAD_51192 // CotAD_67248 // CotAD_59761 // CotAD_67240 // CotAD_71485 // CotAD_11172 // CotAD_15523 // CotAD_69686 // CotAD_12487 // CotAD_22217 // CotAD_22215 // CotAD_…
// CotAD_51044 // CotAD_55744 // CotAD_04643 // CotAD_11067 // CotAD_67316 // CotAD_62230 // CotAD_11060 // CotAD_03910 // CotAD_60501 // CotAD_47472 // CotAD_29089 // CotAD_31605 // CotAD_42802 // CotAD_53840 // CotAD_48432 // CotAD_43310 // CotAD_11681 // CotAD_11680 // CotAD_56216 // CotAD_38602 // CotAD_34381 // CotAD_34380 // CotAD_16210 // CotAD_66046 // CotAD_66045 // CotAD_16216 // CotAD_…
// CotAD_29374 // CotAD_29376 // CotAD_12709 // CotAD_46387 // CotAD_46380 // CotAD_72810 // CotAD_12773 // CotAD_72760 // CotAD_56349 // CotAD_66733 // CotAD_66732 // CotAD_07872 // CotAD_18707 // CotAD_13531 // CotAD_64466 // CotAD_07878 // CotAD_62855 // CotAD_46165 // CotAD_34786 // CotAD_28683 // CotAD_53336 // CotAD_32031 // CotAD_36067 // CotAD_32787 // CotAD_28350 // CotAD_12956 // CotAD_…
GO:0043492	F	ATPase activity, coupled to movement of substances	11	1256	342	39347	0.53	1	// CotAD_71816 // CotAD_08798 // CotAD_09693 // CotAD_50492 // CotAD_43095 // CotAD_46805 // CotAD_24988 // CotAD_31711 // CotAD_20820 // CotAD_37715 // CotAD_17530	// CotAD_55138 // CotAD_07952 // CotAD_40831 // CotAD_41831 // CotAD_49932 // CotAD_28470 // CotAD_28471 // CotAD_23393 // CotAD_02056 // CotAD_29550 // CotAD_14449 // CotAD_20111 // CotAD_47360 // CotAD_23481 // CotAD_36012 // CotAD_63584 // CotAD_53650 // CotAD_47318 // CotAD_47319 // CotAD_29916 // CotAD_12489 // CotAD_17574 // CotAD_65443 // CotAD_16975 // CotAD_12553 // CotAD_21686 // CotAD_…
GO:0004722	F	protein serine/threonine phosphatase activity	8	1256	116	39347	0.033	1	// CotAD_72285 // CotAD_03793 // CotAD_00293 // CotAD_24101 // CotAD_57554 // CotAD_49132 // CotAD_09702 // CotAD_03328	// CotAD_41014 // CotAD_33981 // CotAD_53383 // CotAD_40056 // CotAD_17456 // CotAD_25131 // CotAD_18886 // CotAD_70205 // CotAD_48009 // CotAD_09702 // CotAD_09484 // CotAD_35568 // CotAD_01629 // CotAD_05817 // CotAD_44893 // CotAD_46665 // CotAD_03328 // CotAD_72113 // CotAD_30011 // CotAD_08054 // CotAD_71481 // CotAD_32065 // CotAD_38753 // CotAD_52660 // CotAD_21748 // CotAD_62359 // CotAD_…
GO:0004721	F	phosphoprotein phosphatase activity	12	1256	193	39347	0.022	1	// CotAD_72285 // CotAD_09702 // CotAD_46557 // CotAD_03793 // CotAD_24101 // CotAD_00293 // CotAD_57554 // CotAD_31151 // CotAD_52768 // CotAD_49132 // CotAD_04324 // CotAD_03328	// CotAD_41014 // CotAD_07954 // CotAD_33981 // CotAD_53383 // CotAD_36091 // CotAD_33005 // CotAD_40056 // CotAD_50803 // CotAD_46665 // CotAD_30011 // CotAD_25131 // CotAD_15257 // CotAD_18886 // CotAD_72660 // CotAD_71770 // CotAD_70205 // CotAD_48009 // CotAD_24136 // CotAD_35568 // CotAD_23771 // CotAD_13978 // CotAD_09484 // CotAD_75793 // CotAD_34101 // CotAD_00432 // CotAD_54524 // CotAD_…
GO:0016462	F	pyrophosphatase activity	67	1256	1960	39347	0.31	1	// CotAD_40016 // CotAD_30940 // CotAD_43066 // CotAD_16344 // CotAD_03491 // CotAD_59437 // CotAD_30545 // CotAD_68331 // CotAD_06457 // CotAD_05674 // CotAD_31711 // CotAD_20820 // CotAD_30691 // CotAD_13403 // CotAD_64164 // CotAD_17530 // CotAD_19274 // CotAD_18492 // CotAD_71816 // CotAD_02616 // CotAD_38968 // CotAD_09693 // CotAD_08798 // CotAD_03918 // CotAD_46805 // CotAD_04695 // CotAD_…	// CotAD_59437 // CotAD_51513 // CotAD_40831 // CotAD_27750 // CotAD_00328 // CotAD_41835 // CotAD_71643 // CotAD_30407 // CotAD_37304 // CotAD_50773 // CotAD_19022 // CotAD_14723 // CotAD_26201 // CotAD_41831 // CotAD_49276 // CotAD_26754 // CotAD_50480 // CotAD_51429 // CotAD_03203 // CotAD_51199 // CotAD_31331 // CotAD_30530 // CotAD_15416 // CotAD_30537 // CotAD_72115 // CotAD_59763 // CotAD_…
GO:0016820	F	hydrolase activity, acting on acid anhydrides, catalyzing transmembrane movement of substances	11	1256	373	39347	0.65	1	// CotAD_71816 // CotAD_08798 // CotAD_09693 // CotAD_50492 // CotAD_43095 // CotAD_46805 // CotAD_24988 // CotAD_31711 // CotAD_20820 // CotAD_37715 // CotAD_17530	// CotAD_55138 // CotAD_07952 // CotAD_73136 // CotAD_40831 // CotAD_41831 // CotAD_49932 // CotAD_28470 // CotAD_28471 // CotAD_23393 // CotAD_02056 // CotAD_29550 // CotAD_14449 // CotAD_20111 // CotAD_47360 // CotAD_23481 // CotAD_73940 // CotAD_36012 // CotAD_63584 // CotAD_53650 // CotAD_47318 // CotAD_47319 // CotAD_29916 // CotAD_12489 // CotAD_17574 // CotAD_65443 // CotAD_16975 // CotAD_…
GO:0046933	F	hydrogen ion transporting ATP synthase activity, rotational mechanism	7	1256	93	39347	0.03	1	// CotAD_50492 // CotAD_08798 // CotAD_43095 // CotAD_24988 // CotAD_31711 // CotAD_20820 // CotAD_17530	// CotAD_09879 // CotAD_55138 // CotAD_65983 // CotAD_09878 // CotAD_28470 // CotAD_64354 // CotAD_44769 // CotAD_74279 // CotAD_64486 // CotAD_24988 // CotAD_32077 // CotAD_62442 // CotAD_46302 // CotAD_26265 // CotAD_48780 // CotAD_19167 // CotAD_41353 // CotAD_09104 // CotAD_70063 // CotAD_35474 // CotAD_72488 // CotAD_28471 // CotAD_08798 // CotAD_67034 // CotAD_65443 // CotAD_72571 // CotAD_…
GO:0016829	F	lyase activity	18	1256	609	39347	0.66	1	// CotAD_03190 // CotAD_55409 // CotAD_58035 // CotAD_27847 // CotAD_55641 // CotAD_69600 // CotAD_52256 // CotAD_58316 // CotAD_26393 // CotAD_37620 // CotAD_21501 // CotAD_09329 // CotAD_09738 // CotAD_47307 // CotAD_26211 // CotAD_24236 // CotAD_76937 // CotAD_04520	// CotAD_07955 // CotAD_71644 // CotAD_71646 // CotAD_27834 // CotAD_27837 // CotAD_27833 // CotAD_28042 // CotAD_71833 // CotAD_65034 // CotAD_65033 // CotAD_65032 // CotAD_65031 // CotAD_65030 // CotAD_61626 // CotAD_07417 // CotAD_02869 // CotAD_52679 // CotAD_35466 // CotAD_39129 // CotAD_56937 // CotAD_42534 // CotAD_76288 // CotAD_31684 // CotAD_52256 // CotAD_53815 // CotAD_49558 // CotAD_…
GO:0016879	F	ligase activity, forming carbon-nitrogen bonds	17	1256	484	39347	0.38	1	// CotAD_43367 // CotAD_43590 // CotAD_08761 // CotAD_52492 // CotAD_23085 // CotAD_66141 // CotAD_33045 // CotAD_54915 // CotAD_65787 // CotAD_28891 // CotAD_56878 // CotAD_19313 // CotAD_48054 // CotAD_14079 // CotAD_03755 // CotAD_14066 // CotAD_28424	// CotAD_31548 // CotAD_41421 // CotAD_27051 // CotAD_42404 // CotAD_68270 // CotAD_40934 // CotAD_66984 // CotAD_37303 // CotAD_55508 // CotAD_24831 // CotAD_62937 // CotAD_25036 // CotAD_25035 // CotAD_76913 // CotAD_28971 // CotAD_34996 // CotAD_46094 // CotAD_64989 // CotAD_56028 // CotAD_03205 // CotAD_18536 // CotAD_31332 // CotAD_50506 // CotAD_18438 // CotAD_08761 // CotAD_52492 // CotAD_…
GO:0015297	F	antiporter activity	6	1256	234	39347	0.76	1	// CotAD_65287 // CotAD_24605 // CotAD_03056 // CotAD_29060 // CotAD_13602 // CotAD_25918	// CotAD_76352 // CotAD_57280 // CotAD_02186 // CotAD_02187 // CotAD_57284 // CotAD_49629 // CotAD_00443 // CotAD_07536 // CotAD_02188 // CotAD_03056 // CotAD_59576 // CotAD_21754 // CotAD_45179 // CotAD_76062 // CotAD_10008 // CotAD_35982 // CotAD_35980 // CotAD_43522 // CotAD_48764 // CotAD_19028 // CotAD_26595 // CotAD_48763 // CotAD_12962 // CotAD_73703 // CotAD_21805 // CotAD_52515 // CotAD_…
GO:0015291	F	secondary active transmembrane transporter activity	9	1256	298	39347	0.61	1	// CotAD_65287 // CotAD_24605 // CotAD_13788 // CotAD_03056 // CotAD_29060 // CotAD_13602 // CotAD_25918 // CotAD_71387 // CotAD_66914	// CotAD_12668 // CotAD_57280 // CotAD_02186 // CotAD_02187 // CotAD_25231 // CotAD_57284 // CotAD_49629 // CotAD_00443 // CotAD_07536 // CotAD_02188 // CotAD_03056 // CotAD_32273 // CotAD_59576 // CotAD_55649 // CotAD_45179 // CotAD_76062 // CotAD_10008 // CotAD_35982 // CotAD_35980 // CotAD_43522 // CotAD_48764 // CotAD_19028 // CotAD_26595 // CotAD_48763 // CotAD_73703 // CotAD_32722 // CotAD_…
GO:0003723	F	RNA binding	35	1256	792	39347	0.038	1	// CotAD_05167 // CotAD_26569 // CotAD_53928 // CotAD_57529 // CotAD_13791 // CotAD_35662 // CotAD_22231 // CotAD_51262 // CotAD_06457 // CotAD_63924 // CotAD_06005 // CotAD_69501 // CotAD_61259 // CotAD_65290 // CotAD_59772 // CotAD_12360 // CotAD_00372 // CotAD_05687 // CotAD_14633 // CotAD_46481 // CotAD_02093 // CotAD_17061 // CotAD_27197 // CotAD_05645 // CotAD_56026 // CotAD_12638 // CotAD_…	// CotAD_68279 // CotAD_41426 // CotAD_56638 // CotAD_69882 // CotAD_69883 // CotAD_02093 // CotAD_02189 // CotAD_14542 // CotAD_73261 // CotAD_62833 // CotAD_62831 // CotAD_73233 // CotAD_33689 // CotAD_65408 // CotAD_26618 // CotAD_11108 // CotAD_26613 // CotAD_14722 // CotAD_60227 // CotAD_25106 // CotAD_59937 // CotAD_59936 // CotAD_60347 // CotAD_10842 // CotAD_23306 // CotAD_51670 // CotAD_…
GO:0019200	F	carbohydrate kinase activity	5	1256	57	39347	0.035	1	// CotAD_69191 // CotAD_31470 // CotAD_76372 // CotAD_56464 // CotAD_06729	// CotAD_37101 // CotAD_60158 // CotAD_18701 // CotAD_48411 // CotAD_76372 // CotAD_05120 // CotAD_49361 // CotAD_56464 // CotAD_69191 // CotAD_00862 // CotAD_44887 // CotAD_59992 // CotAD_06697 // CotAD_34283 // CotAD_58796 // CotAD_39434 // CotAD_49999 // CotAD_04872 // CotAD_10535 // CotAD_52771 // CotAD_26511 // CotAD_32706 // CotAD_06679 // CotAD_16022 // CotAD_31470 // CotAD_00430 // CotAD_…
GO:0004871	F	signal transducer activity	11	1256	390	39347	0.7	1	// CotAD_13472 // CotAD_21577 // CotAD_37617 // CotAD_12236 // CotAD_01715 // CotAD_49377 // CotAD_51573 // CotAD_02416 // CotAD_32995 // CotAD_00234 // CotAD_69351	// CotAD_13007 // CotAD_22889 // CotAD_23414 // CotAD_37265 // CotAD_56631 // CotAD_56630 // CotAD_23395 // CotAD_45686 // CotAD_09564 // CotAD_09563 // CotAD_09562 // CotAD_47940 // CotAD_51999 // CotAD_49377 // CotAD_55181 // CotAD_13078 // CotAD_02334 // CotAD_16617 // CotAD_63338 // CotAD_49155 // CotAD_12974 // CotAD_14537 // CotAD_60537 // CotAD_43145 // CotAD_33880 // CotAD_08507 // CotAD_…
GO:0050662	F	coenzyme binding	25	1256	731	39347	0.39	1	// CotAD_55482 // CotAD_56192 // CotAD_40664 // CotAD_73847 // CotAD_39717 // CotAD_65461 // CotAD_74370 // CotAD_45205 // CotAD_60152 // CotAD_09796 // CotAD_07107 // CotAD_66210 // CotAD_11308 // CotAD_05514 // CotAD_43207 // CotAD_51392 // CotAD_21591 // CotAD_63682 // CotAD_35950 // CotAD_49287 // CotAD_34290 // CotAD_30267 // CotAD_60251 // CotAD_35456 // CotAD_15598	// CotAD_60904 // CotAD_23410 // CotAD_31710 // CotAD_13006 // CotAD_02182 // CotAD_28381 // CotAD_34132 // CotAD_40839 // CotAD_65139 // CotAD_75886 // CotAD_14331 // CotAD_06577 // CotAD_26596 // CotAD_66981 // CotAD_13482 // CotAD_60991 // CotAD_60990 // CotAD_16186 // CotAD_15885 // CotAD_45818 // CotAD_70834 // CotAD_32117 // CotAD_64980 // CotAD_34134 // CotAD_56024 // CotAD_18437 // CotAD_…
GO:0050660	F	FAD binding	6	1256	302	39347	0.92	1	// CotAD_60152 // CotAD_43207 // CotAD_73847 // CotAD_09796 // CotAD_63682 // CotAD_49287	// CotAD_60904 // CotAD_24526 // CotAD_75886 // CotAD_27226 // CotAD_24525 // CotAD_13598 // CotAD_23650 // CotAD_23652 // CotAD_40839 // CotAD_44042 // CotAD_10006 // CotAD_76242 // CotAD_19577 // CotAD_65139 // CotAD_61945 // CotAD_20032 // CotAD_76357 // CotAD_41219 // CotAD_48926 // CotAD_10692 // CotAD_06265 // CotAD_62600 // CotAD_58928 // CotAD_09687 // CotAD_09796 // CotAD_18196 // CotAD_…
GO:0051540	F	metal cluster binding	8	1256	158	39347	0.14	1	// CotAD_39061 // CotAD_31373 // CotAD_08196 // CotAD_00341 // CotAD_59494 // CotAD_04094 // CotAD_35456 // CotAD_09164	// CotAD_41225 // CotAD_24526 // CotAD_37788 // CotAD_66981 // CotAD_69378 // CotAD_47394 // CotAD_55204 // CotAD_33053 // CotAD_31737 // CotAD_23390 // CotAD_42234 // CotAD_46393 // CotAD_74465 // CotAD_19100 // CotAD_21665 // CotAD_13765 // CotAD_76183 // CotAD_10079 // CotAD_28973 // CotAD_70765 // CotAD_33054 // CotAD_04247 // CotAD_04246 // CotAD_01022 // CotAD_40925 // CotAD_36563 // CotAD_…
GO:0030528	F	transcription regulator activity	37	1256	1616	39347	0.99	1	// CotAD_00115 // CotAD_01715 // CotAD_12236 // CotAD_64780 // CotAD_26562 // CotAD_32451 // CotAD_51573 // CotAD_24917 // CotAD_22085 // CotAD_16548 // CotAD_37224 // CotAD_09634 // CotAD_30694 // CotAD_29570 // CotAD_25972 // CotAD_62252 // CotAD_38155 // CotAD_22031 // CotAD_15926 // CotAD_02463 // CotAD_30723 // CotAD_24888 // CotAD_33213 // CotAD_45672 // CotAD_32387 // CotAD_17081 // CotAD_…	// CotAD_31423 // CotAD_31930 // CotAD_76590 // CotAD_56737 // CotAD_56630 // CotAD_50778 // CotAD_55509 // CotAD_57318 // CotAD_51999 // CotAD_23414 // CotAD_33440 // CotAD_04770 // CotAD_05680 // CotAD_05681 // CotAD_61663 // CotAD_31689 // CotAD_49496 // CotAD_76286 // CotAD_31335 // CotAD_31334 // CotAD_48384 // CotAD_19568 // CotAD_19369 // CotAD_47762 // CotAD_54922 // CotAD_76602 // CotAD_…
GO:0046914	F	transition metal ion binding	151	1256	4804	39347	0.59	1	// CotAD_56730 // CotAD_15968 // CotAD_51289 // CotAD_18527 // CotAD_10481 // CotAD_46390 // CotAD_37331 // CotAD_27492 // CotAD_52069 // CotAD_09442 // CotAD_40782 // CotAD_49060 // CotAD_06675 // CotAD_69001 // CotAD_32071 // CotAD_13540 // CotAD_46545 // CotAD_11363 // CotAD_18320 // CotAD_29569 // CotAD_08196 // CotAD_48881 // CotAD_48054 // CotAD_63938 // CotAD_20183 // CotAD_03688 // CotAD_…	// CotAD_31933 // CotAD_31420 // CotAD_49385 // CotAD_23410 // CotAD_73519 // CotAD_50579 // CotAD_41830 // CotAD_27752 // CotAD_50575 // CotAD_50572 // CotAD_04315 // CotAD_71643 // CotAD_50571 // CotAD_75964 // CotAD_04086 // CotAD_07865 // CotAD_37301 // CotAD_48570 // CotAD_75961 // CotAD_04080 // CotAD_19394 // CotAD_30408 // CotAD_54854 // CotAD_62728 // CotAD_54856 // CotAD_02746 // CotAD_…
// CotAD_15810 // CotAD_46275 // CotAD_28095 // CotAD_57670 // CotAD_09773 // CotAD_72476 // CotAD_11681 // CotAD_11680 // CotAD_09632 // CotAD_17791 // CotAD_22526 // CotAD_22527 // CotAD_59065 // CotAD_73135 // CotAD_69596 // CotAD_05240 // CotAD_38602 // CotAD_04764 // CotAD_34381 // CotAD_34380 // CotAD_16210 // CotAD_25384 // CotAD_66045 // CotAD_16216 // CotAD_16219 // CotAD_25388 // CotAD_…
// CotAD_65706 // CotAD_68005 // CotAD_02516 // CotAD_39940 // CotAD_49809 // CotAD_05905 // CotAD_20004 // CotAD_37826 // CotAD_19775 // CotAD_33814 // CotAD_33815 // CotAD_54640 // CotAD_02318 // CotAD_50523 // CotAD_74623 // CotAD_61176 // CotAD_02315 // CotAD_02642 // CotAD_61170 // CotAD_33496 // CotAD_00244 // CotAD_24216 // CotAD_00246 // CotAD_55992 // CotAD_72036 // CotAD_01661 // CotAD_…
GO:0015035	F	protein disulfide oxidoreductase activity	8	1256	168	39347	0.17	1	// CotAD_06382 // CotAD_03266 // CotAD_70741 // CotAD_49608 // CotAD_73875 // CotAD_31368 // CotAD_62928 // CotAD_13368	// CotAD_02613 // CotAD_48793 // CotAD_00687 // CotAD_36886 // CotAD_64407 // CotAD_64059 // CotAD_58249 // CotAD_43527 // CotAD_64409 // CotAD_64408 // CotAD_02919 // CotAD_33284 // CotAD_60024 // CotAD_73953 // CotAD_12966 // CotAD_75245 // CotAD_44874 // CotAD_13368 // CotAD_17122 // CotAD_00280 // CotAD_60832 // CotAD_73875 // CotAD_58250 // CotAD_02246 // CotAD_57666 // CotAD_46073 // CotAD_…
GO:0015036	F	disulfide oxidoreductase activity	8	1256	168	39347	0.17	1	// CotAD_06382 // CotAD_03266 // CotAD_70741 // CotAD_49608 // CotAD_73875 // CotAD_31368 // CotAD_62928 // CotAD_13368	// CotAD_02613 // CotAD_48793 // CotAD_00687 // CotAD_36886 // CotAD_64407 // CotAD_64059 // CotAD_58249 // CotAD_43527 // CotAD_64409 // CotAD_64408 // CotAD_02919 // CotAD_33284 // CotAD_60024 // CotAD_73953 // CotAD_12966 // CotAD_75245 // CotAD_44874 // CotAD_13368 // CotAD_17122 // CotAD_00280 // CotAD_60832 // CotAD_73875 // CotAD_58250 // CotAD_02246 // CotAD_57666 // CotAD_46073 // CotAD_…
GO:0030529	C	ribonucleoprotein complex	64	1256	986	39347	2.1e-07	5.8e-05	// CotAD_46481 // CotAD_51515 // CotAD_49601 // CotAD_53928 // CotAD_29832 // CotAD_41632 // CotAD_44640 // CotAD_51648 // CotAD_12046 // CotAD_16767 // CotAD_52804 // CotAD_06457 // CotAD_63924 // CotAD_02873 // CotAD_63962 // CotAD_53869 // CotAD_74138 // CotAD_38897 // CotAD_13931 // CotAD_20242 // CotAD_68861 // CotAD_63249 // CotAD_74223 // CotAD_43133 // CotAD_10417 // CotAD_22231 // CotAD_…	// CotAD_51515 // CotAD_72349 // CotAD_04087 // CotAD_55501 // CotAD_55502 // CotAD_38931 // CotAD_15520 // CotAD_68374 // CotAD_45684 // CotAD_21266 // CotAD_46798 // CotAD_60939 // CotAD_14440 // CotAD_14337 // CotAD_17421 // CotAD_60227 // CotAD_13480 // CotAD_52777 // CotAD_26750 // CotAD_22231 // CotAD_30497 // CotAD_17125 // CotAD_51670 // CotAD_05687 // CotAD_20115 // CotAD_14425 // CotAD_…
GO:0005840	C	ribosome	59	1256	918	39347	8.1e-07	0.00011	// CotAD_46481 // CotAD_51515 // CotAD_49601 // CotAD_53928 // CotAD_29832 // CotAD_41632 // CotAD_44640 // CotAD_51648 // CotAD_12046 // CotAD_16767 // CotAD_52804 // CotAD_63924 // CotAD_02873 // CotAD_63962 // CotAD_38897 // CotAD_74138 // CotAD_44205 // CotAD_13931 // CotAD_20242 // CotAD_68861 // CotAD_63249 // CotAD_74223 // CotAD_43133 // CotAD_10417 // CotAD_22231 // CotAD_39689 // CotAD_…	// CotAD_51515 // CotAD_72349 // CotAD_04087 // CotAD_55501 // CotAD_55502 // CotAD_38931 // CotAD_15520 // CotAD_68374 // CotAD_45684 // CotAD_21266 // CotAD_46798 // CotAD_55953 // CotAD_14440 // CotAD_14337 // CotAD_17421 // CotAD_60227 // CotAD_13480 // CotAD_52777 // CotAD_26750 // CotAD_22231 // CotAD_30497 // CotAD_17125 // CotAD_42928 // CotAD_05687 // CotAD_20115 // CotAD_19923 // CotAD_…
GO:0032991	C	macromolecular complex	140	1256	2833	39347	1.4e-06	0.00013	// CotAD_41632 // CotAD_51515 // CotAD_16344 // CotAD_44640 // CotAD_48412 // CotAD_63924 // CotAD_46390 // CotAD_44205 // CotAD_66141 // CotAD_63249 // CotAD_60508 // CotAD_24988 // CotAD_10417 // CotAD_22231 // CotAD_15932 // CotAD_19882 // CotAD_06777 // CotAD_05687 // CotAD_06775 // CotAD_26579 // CotAD_43636 // CotAD_20919 // CotAD_62196 // CotAD_56026 // CotAD_01746 // CotAD_31439 // CotAD_…	// CotAD_04316 // CotAD_51515 // CotAD_37303 // CotAD_40526 // CotAD_76595 // CotAD_03457 // CotAD_04087 // CotAD_15527 // CotAD_55502 // CotAD_15520 // CotAD_50776 // CotAD_40889 // CotAD_26599 // CotAD_60589 // CotAD_63125 // CotAD_19026 // CotAD_71247 // CotAD_19024 // CotAD_51171 // CotAD_04770 // CotAD_26750 // CotAD_60346 // CotAD_04778 // CotAD_05687 // CotAD_00430 // CotAD_19923 // CotAD_…
// CotAD_33902 // CotAD_28378 // CotAD_02752 // CotAD_53229 // CotAD_08529 // CotAD_06299 // CotAD_54024 // CotAD_10612 // CotAD_32235 // CotAD_39863 // CotAD_02240 // CotAD_17470 // CotAD_08506 // CotAD_65726 // CotAD_09699 // CotAD_45362 // CotAD_21511 // CotAD_10272 // CotAD_37840 // CotAD_10904 // CotAD_32525 // CotAD_54332 // CotAD_65745 // CotAD_00260 // CotAD_55315 // CotAD_00368 // CotAD_…
GO:0005737	C	cytoplasm	121	1256	2389	39347	2e-06	0.00014	// CotAD_41632 // CotAD_51515 // CotAD_15932 // CotAD_45044 // CotAD_44640 // CotAD_63924 // CotAD_46390 // CotAD_20847 // CotAD_19274 // CotAD_44205 // CotAD_63249 // CotAD_10417 // CotAD_06675 // CotAD_34756 // CotAD_05687 // CotAD_26579 // CotAD_43636 // CotAD_62197 // CotAD_62196 // CotAD_71414 // CotAD_01746 // CotAD_31439 // CotAD_05702 // CotAD_23483 // CotAD_69874 // CotAD_11074 // CotAD_…	// CotAD_76595 // CotAD_51515 // CotAD_26116 // CotAD_40526 // CotAD_27750 // CotAD_04318 // CotAD_04087 // CotAD_55501 // CotAD_55502 // CotAD_15520 // CotAD_50776 // CotAD_71248 // CotAD_40889 // CotAD_26599 // CotAD_33444 // CotAD_71247 // CotAD_50488 // CotAD_26750 // CotAD_49276 // CotAD_00439 // CotAD_05687 // CotAD_00430 // CotAD_26579 // CotAD_47360 // CotAD_64822 // CotAD_51421 // CotAD_…
// CotAD_35277 // CotAD_19672 // CotAD_75597 // CotAD_01680 // CotAD_37823 // CotAD_36666 // CotAD_01110 // CotAD_02310 // CotAD_10929 // CotAD_02641 // CotAD_00242 // CotAD_49876 // CotAD_58330 // CotAD_33253 // CotAD_34756 // CotAD_13846 // CotAD_00642 // CotAD_70189 // CotAD_50817 // CotAD_50816 // CotAD_01208 // CotAD_09783 // CotAD_50035 // CotAD_05230 // CotAD_41711 // CotAD_50491 // CotAD_…
GO:0044444	C	cytoplasmic part	100	1256	1908	39347	3.4e-06	0.00018	// CotAD_41632 // CotAD_51515 // CotAD_15932 // CotAD_44640 // CotAD_63924 // CotAD_46390 // CotAD_19274 // CotAD_44205 // CotAD_63249 // CotAD_10417 // CotAD_22231 // CotAD_05687 // CotAD_26579 // CotAD_43636 // CotAD_62197 // CotAD_62196 // CotAD_71414 // CotAD_01746 // CotAD_31439 // CotAD_05702 // CotAD_69874 // CotAD_11074 // CotAD_08214 // CotAD_52391 // CotAD_19931 // CotAD_46977 // CotAD_…	// CotAD_76595 // CotAD_51515 // CotAD_26116 // CotAD_40526 // CotAD_04318 // CotAD_04087 // CotAD_55501 // CotAD_55502 // CotAD_15520 // CotAD_50776 // CotAD_40889 // CotAD_26599 // CotAD_33444 // CotAD_71247 // CotAD_26750 // CotAD_05687 // CotAD_00430 // CotAD_26579 // CotAD_47360 // CotAD_64822 // CotAD_51354 // CotAD_56744 // CotAD_41344 // CotAD_23529 // CotAD_16030 // CotAD_03518 // CotAD_…
GO:0044424	C	intracellular part	215	1256	5026	39347	5.4e-05	0.002	// CotAD_41632 // CotAD_51515 // CotAD_17596 // CotAD_16344 // CotAD_45044 // CotAD_44640 // CotAD_48412 // CotAD_00131 // CotAD_63924 // CotAD_46390 // CotAD_20847 // CotAD_19274 // CotAD_68770 // CotAD_44205 // CotAD_15932 // CotAD_44276 // CotAD_63249 // CotAD_60508 // CotAD_46557 // CotAD_10417 // CotAD_22231 // CotAD_34756 // CotAD_21988 // CotAD_06777 // CotAD_05687 // CotAD_06775 // CotAD_…	// CotAD_59437 // CotAD_04316 // CotAD_51515 // CotAD_40835 // CotAD_76590 // CotAD_57702 // CotAD_40526 // CotAD_56737 // CotAD_27750 // CotAD_39508 // CotAD_57703 // CotAD_03457 // CotAD_04403 // CotAD_04318 // CotAD_04087 // CotAD_15527 // CotAD_55502 // CotAD_31422 // CotAD_55505 // CotAD_15520 // CotAD_55509 // CotAD_50776 // CotAD_71248 // CotAD_56388 // CotAD_49475 // CotAD_31935 // CotAD_…
// CotAD_00053 // CotAD_67703 // CotAD_26945 // CotAD_49215 // CotAD_26737 // CotAD_58385 // CotAD_50393 // CotAD_71655 // CotAD_68237 // CotAD_58380 // CotAD_25599 // CotAD_65482 // CotAD_65951 // CotAD_60473 // CotAD_09156 // CotAD_65487 // CotAD_37528 // CotAD_00164 // CotAD_45884 // CotAD_00166 // CotAD_45885 // CotAD_26288 // CotAD_27027 // CotAD_03466 // CotAD_73446 // CotAD_40942 // CotAD_…
// CotAD_39896 // CotAD_02253 // CotAD_33461 // CotAD_09318 // CotAD_41490 // CotAD_63140 // CotAD_08221 // CotAD_04757 // CotAD_41499 // CotAD_49083 // CotAD_51153 // CotAD_04752 // CotAD_65263 // CotAD_71268 // CotAD_09916 // CotAD_15867 // CotAD_62811 // CotAD_53629 // CotAD_70951 // CotAD_03991 // CotAD_15222 // CotAD_49679 // CotAD_56436 // CotAD_75888 // CotAD_51376 // CotAD_51374 // CotAD_…
GO:0043232	C	intracellular non-membrane-bounded organelle	73	1256	1395	39347	5.9e-05	0.002	// CotAD_46481 // CotAD_51515 // CotAD_49601 // CotAD_53928 // CotAD_29832 // CotAD_41632 // CotAD_44640 // CotAD_51648 // CotAD_12046 // CotAD_16767 // CotAD_14881 // CotAD_52804 // CotAD_63924 // CotAD_02873 // CotAD_63962 // CotAD_03158 // CotAD_74138 // CotAD_38897 // CotAD_13931 // CotAD_16344 // CotAD_20242 // CotAD_68861 // CotAD_63249 // CotAD_37485 // CotAD_18492 // CotAD_43133 // CotAD_…	// CotAD_51515 // CotAD_04087 // CotAD_15527 // CotAD_55502 // CotAD_15520 // CotAD_54850 // CotAD_60589 // CotAD_19024 // CotAD_51171 // CotAD_26750 // CotAD_00436 // CotAD_04778 // CotAD_00435 // CotAD_05687 // CotAD_55183 // CotAD_26579 // CotAD_04228 // CotAD_64822 // CotAD_04227 // CotAD_51354 // CotAD_55501 // CotAD_03518 // CotAD_63235 // CotAD_14926 // CotAD_71489 // CotAD_15387 // CotAD_…
GO:0043228	C	non-membrane-bounded organelle	73	1256	1395	39347	5.9e-05	0.002	// CotAD_46481 // CotAD_51515 // CotAD_49601 // CotAD_53928 // CotAD_29832 // CotAD_41632 // CotAD_44640 // CotAD_51648 // CotAD_12046 // CotAD_16767 // CotAD_14881 // CotAD_52804 // CotAD_63924 // CotAD_02873 // CotAD_63962 // CotAD_03158 // CotAD_74138 // CotAD_38897 // CotAD_13931 // CotAD_16344 // CotAD_20242 // CotAD_68861 // CotAD_63249 // CotAD_37485 // CotAD_18492 // CotAD_43133 // CotAD_…	// CotAD_51515 // CotAD_04087 // CotAD_15527 // CotAD_55502 // CotAD_15520 // CotAD_54850 // CotAD_60589 // CotAD_19024 // CotAD_51171 // CotAD_26750 // CotAD_00436 // CotAD_04778 // CotAD_00435 // CotAD_05687 // CotAD_55183 // CotAD_26579 // CotAD_04228 // CotAD_64822 // CotAD_04227 // CotAD_51354 // CotAD_55501 // CotAD_03518 // CotAD_63235 // CotAD_14926 // CotAD_71489 // CotAD_15387 // CotAD_…
GO:0005622	C	intracellular	261	1256	6373	39347	0.00016	0.0048	// CotAD_41632 // CotAD_51515 // CotAD_17596 // CotAD_16344 // CotAD_45044 // CotAD_44640 // CotAD_48412 // CotAD_00131 // CotAD_05674 // CotAD_53859 // CotAD_46390 // CotAD_20847 // CotAD_25347 // CotAD_19274 // CotAD_68770 // CotAD_44205 // CotAD_15932 // CotAD_54915 // CotAD_44276 // CotAD_63249 // CotAD_60508 // CotAD_46557 // CotAD_49060 // CotAD_10417 // CotAD_22231 // CotAD_34756 // CotAD_…	// CotAD_40835 // CotAD_40526 // CotAD_51992 // CotAD_19026 // CotAD_19024 // CotAD_27333 // CotAD_26579 // CotAD_40743 // CotAD_73423 // CotAD_51199 // CotAD_48384 // CotAD_04791 // CotAD_75813 // CotAD_51196 // CotAD_51194 // CotAD_67248 // CotAD_37303 // CotAD_03518 // CotAD_63753 // CotAD_71489 // CotAD_22212 // CotAD_37754 // CotAD_57345 // CotAD_12488 // CotAD_57342 // CotAD_33235 // CotAD_…
// CotAD_26852 // CotAD_73107 // CotAD_25629 // CotAD_64354 // CotAD_28459 // CotAD_57069 // CotAD_45667 // CotAD_45668 // CotAD_65010 // CotAD_09544 // CotAD_73045 // CotAD_36068 // CotAD_52121 // CotAD_52655 // CotAD_52126 // CotAD_52659 // CotAD_02720 // CotAD_02093 // CotAD_02724 // CotAD_53525 // CotAD_16778 // CotAD_53527 // CotAD_09605 // CotAD_29509 // CotAD_32046 // CotAD_32047 // CotAD_…
// CotAD_34108 // CotAD_44864 // CotAD_04615 // CotAD_25324 // CotAD_29316 // CotAD_29314 // CotAD_29318 // CotAD_11956 // CotAD_56325 // CotAD_72786 // CotAD_16320 // CotAD_16322 // CotAD_69409 // CotAD_16985 // CotAD_12357 // CotAD_12601 // CotAD_13001 // CotAD_17059 // CotAD_13008 // CotAD_53312 // CotAD_16187 // CotAD_35509 // CotAD_44815 // CotAD_44361 // CotAD_02852 // CotAD_36084 // CotAD_…
GO:0043229	C	intracellular organelle	156	1256	3746	39347	0.0012	0.028	// CotAD_41632 // CotAD_51515 // CotAD_17596 // CotAD_16344 // CotAD_46557 // CotAD_44640 // CotAD_00131 // CotAD_63924 // CotAD_46390 // CotAD_19274 // CotAD_68770 // CotAD_44205 // CotAD_15932 // CotAD_44276 // CotAD_63249 // CotAD_60508 // CotAD_22546 // CotAD_10417 // CotAD_22231 // CotAD_21988 // CotAD_05687 // CotAD_17725 // CotAD_26579 // CotAD_43636 // CotAD_69455 // CotAD_56026 // CotAD_…	// CotAD_76595 // CotAD_51515 // CotAD_40835 // CotAD_76590 // CotAD_57702 // CotAD_40526 // CotAD_57703 // CotAD_04403 // CotAD_04318 // CotAD_04087 // CotAD_15527 // CotAD_55502 // CotAD_31422 // CotAD_55505 // CotAD_15520 // CotAD_55509 // CotAD_49470 // CotAD_56388 // CotAD_49475 // CotAD_26599 // CotAD_60589 // CotAD_71247 // CotAD_19024 // CotAD_51171 // CotAD_04770 // CotAD_65537 // CotAD_…
// CotAD_04625 // CotAD_55016 // CotAD_58713 // CotAD_55018 // CotAD_73943 // CotAD_04628 // CotAD_15540 // CotAD_11042 // CotAD_62210 // CotAD_33625 // CotAD_63613 // CotAD_76580 // CotAD_63615 // CotAD_63614 // CotAD_62218 // CotAD_26061 // CotAD_60527 // CotAD_40943 // CotAD_40107 // CotAD_14834 // CotAD_47679 // CotAD_40452 // CotAD_14830 // CotAD_49638 // CotAD_01040 // CotAD_19937 // CotAD_…
GO:0043226	C	organelle	156	1256	3746	39347	0.0012	0.028	// CotAD_41632 // CotAD_51515 // CotAD_17596 // CotAD_16344 // CotAD_46557 // CotAD_44640 // CotAD_00131 // CotAD_63924 // CotAD_46390 // CotAD_19274 // CotAD_68770 // CotAD_44205 // CotAD_15932 // CotAD_44276 // CotAD_63249 // CotAD_60508 // CotAD_22546 // CotAD_10417 // CotAD_22231 // CotAD_21988 // CotAD_05687 // CotAD_17725 // CotAD_26579 // CotAD_43636 // CotAD_69455 // CotAD_56026 // CotAD_…	// CotAD_76595 // CotAD_51515 // CotAD_40835 // CotAD_76590 // CotAD_57702 // CotAD_40526 // CotAD_57703 // CotAD_04403 // CotAD_04318 // CotAD_04087 // CotAD_15527 // CotAD_55502 // CotAD_31422 // CotAD_55505 // CotAD_15520 // CotAD_55509 // CotAD_49470 // CotAD_56388 // CotAD_49475 // CotAD_26599 // CotAD_60589 // CotAD_71247 // CotAD_19024 // CotAD_51171 // CotAD_04770 // CotAD_65537 // CotAD_…
// CotAD_04625 // CotAD_55016 // CotAD_58713 // CotAD_55018 // CotAD_73943 // CotAD_04628 // CotAD_15540 // CotAD_11042 // CotAD_62210 // CotAD_33625 // CotAD_63613 // CotAD_76580 // CotAD_63615 // CotAD_63614 // CotAD_62218 // CotAD_26061 // CotAD_60527 // CotAD_40943 // CotAD_40107 // CotAD_14834 // CotAD_47679 // CotAD_40452 // CotAD_14830 // CotAD_49638 // CotAD_01040 // CotAD_19937 // CotAD_…
GO:0044464	C	cell part	392	1256	10742	39347	0.011	0.22	// CotAD_51515 // CotAD_45044 // CotAD_05674 // CotAD_20847 // CotAD_44205 // CotAD_49377 // CotAD_63249 // CotAD_22231 // CotAD_05687 // CotAD_26579 // CotAD_02626 // CotAD_56026 // CotAD_40847 // CotAD_19560 // CotAD_05702 // CotAD_23482 // CotAD_23483 // CotAD_16610 // CotAD_68118 // CotAD_08761 // CotAD_10971 // CotAD_11074 // CotAD_21604 // CotAD_49152 // CotAD_19931 // CotAD_63924 // CotAD_…	// CotAD_60904 // CotAD_40835 // CotAD_40526 // CotAD_40831 // CotAD_30405 // CotAD_30401 // CotAD_51992 // CotAD_19028 // CotAD_32722 // CotAD_19022 // CotAD_19026 // CotAD_19024 // CotAD_31429 // CotAD_27333 // CotAD_23304 // CotAD_27334 // CotAD_50859 // CotAD_26579 // CotAD_26578 // CotAD_40743 // CotAD_76282 // CotAD_26570 // CotAD_73423 // CotAD_51199 // CotAD_73427 // CotAD_73426 // CotAD_…
// CotAD_16999 // CotAD_52352 // CotAD_48060 // CotAD_19699 // CotAD_13540 // CotAD_13541 // CotAD_13014 // CotAD_68561 // CotAD_13549 // CotAD_17069 // CotAD_17068 // CotAD_64415 // CotAD_52820 // CotAD_46175 // CotAD_09846 // CotAD_02108 // CotAD_53305 // CotAD_34929 // CotAD_02103 // CotAD_49510 // CotAD_35579 // CotAD_49511 // CotAD_40994 // CotAD_42370 // CotAD_52433 // CotAD_42255 // CotAD_…
// CotAD_39027 // CotAD_17149 // CotAD_39021 // CotAD_39532 // CotAD_17142 // CotAD_52924 // CotAD_17146 // CotAD_17147 // CotAD_17145 // CotAD_32502 // CotAD_18679 // CotAD_24393 // CotAD_53972 // CotAD_53975 // CotAD_53974 // CotAD_16630 // CotAD_19989 // CotAD_16635 // CotAD_24394 // CotAD_09822 // CotAD_74209 // CotAD_21402 // CotAD_73923 // CotAD_73920 // CotAD_21401 // CotAD_65604 // CotAD_…
// CotAD_75293 // CotAD_75290 // CotAD_39734 // CotAD_37412 // CotAD_37413 // CotAD_37415 // CotAD_72247 // CotAD_66924 // CotAD_66926 // CotAD_26737 // CotAD_58385 // CotAD_26738 // CotAD_58380 // CotAD_44112 // CotAD_75473 // CotAD_24590 // CotAD_20890 // CotAD_00164 // CotAD_61679 // CotAD_00166 // CotAD_00162 // CotAD_00163 // CotAD_56627 // CotAD_03464 // CotAD_27027 // CotAD_03466 // CotAD_…
// CotAD_64285 // CotAD_38323 // CotAD_16243 // CotAD_18359 // CotAD_68272 // CotAD_68274 // CotAD_18684 // CotAD_18685 // CotAD_25131 // CotAD_18680 // CotAD_18682 // CotAD_66617 // CotAD_25138 // CotAD_62936 // CotAD_29793 // CotAD_12177 // CotAD_20227 // CotAD_43501 // CotAD_12078 // CotAD_16028 // CotAD_22231 // CotAD_66546 // CotAD_20221 // CotAD_16025 // CotAD_66236 // CotAD_13308 // CotAD_…
GO:0005623	C	cell	392	1256	10742	39347	0.011	0.22	// CotAD_51515 // CotAD_45044 // CotAD_05674 // CotAD_20847 // CotAD_44205 // CotAD_49377 // CotAD_63249 // CotAD_22231 // CotAD_05687 // CotAD_26579 // CotAD_02626 // CotAD_56026 // CotAD_40847 // CotAD_19560 // CotAD_05702 // CotAD_23482 // CotAD_23483 // CotAD_16610 // CotAD_68118 // CotAD_08761 // CotAD_10971 // CotAD_11074 // CotAD_21604 // CotAD_49152 // CotAD_19931 // CotAD_63924 // CotAD_…	// CotAD_60904 // CotAD_40835 // CotAD_40526 // CotAD_40831 // CotAD_30405 // CotAD_30401 // CotAD_51992 // CotAD_19028 // CotAD_32722 // CotAD_19022 // CotAD_19026 // CotAD_19024 // CotAD_31429 // CotAD_27333 // CotAD_23304 // CotAD_27334 // CotAD_50859 // CotAD_26579 // CotAD_26578 // CotAD_40743 // CotAD_76282 // CotAD_26570 // CotAD_73423 // CotAD_51199 // CotAD_73427 // CotAD_73426 // CotAD_…
// CotAD_16999 // CotAD_52352 // CotAD_48060 // CotAD_19699 // CotAD_13540 // CotAD_13541 // CotAD_13014 // CotAD_68561 // CotAD_13549 // CotAD_17069 // CotAD_17068 // CotAD_64415 // CotAD_52820 // CotAD_46175 // CotAD_09846 // CotAD_02108 // CotAD_53305 // CotAD_34929 // CotAD_02103 // CotAD_49510 // CotAD_35579 // CotAD_49511 // CotAD_40994 // CotAD_42370 // CotAD_52433 // CotAD_42255 // CotAD_…
// CotAD_39027 // CotAD_17149 // CotAD_39021 // CotAD_39532 // CotAD_17142 // CotAD_52924 // CotAD_17146 // CotAD_17147 // CotAD_17145 // CotAD_32502 // CotAD_18679 // CotAD_24393 // CotAD_53972 // CotAD_53975 // CotAD_53974 // CotAD_16630 // CotAD_19989 // CotAD_16635 // CotAD_24394 // CotAD_09822 // CotAD_74209 // CotAD_21402 // CotAD_73923 // CotAD_73920 // CotAD_21401 // CotAD_65604 // CotAD_…
// CotAD_75293 // CotAD_75290 // CotAD_39734 // CotAD_37412 // CotAD_37413 // CotAD_37415 // CotAD_72247 // CotAD_66924 // CotAD_66926 // CotAD_26737 // CotAD_58385 // CotAD_26738 // CotAD_58380 // CotAD_44112 // CotAD_75473 // CotAD_24590 // CotAD_20890 // CotAD_00164 // CotAD_61679 // CotAD_00166 // CotAD_00162 // CotAD_00163 // CotAD_56627 // CotAD_03464 // CotAD_27027 // CotAD_03466 // CotAD_…
// CotAD_64285 // CotAD_38323 // CotAD_16243 // CotAD_18359 // CotAD_68272 // CotAD_68274 // CotAD_18684 // CotAD_18685 // CotAD_25131 // CotAD_18680 // CotAD_18682 // CotAD_66617 // CotAD_25138 // CotAD_62936 // CotAD_29793 // CotAD_12177 // CotAD_20227 // CotAD_43501 // CotAD_12078 // CotAD_16028 // CotAD_22231 // CotAD_66546 // CotAD_20221 // CotAD_16025 // CotAD_66236 // CotAD_13308 // CotAD_…
GO:0043234	C	protein complex	72	1256	1698	39347	0.012	0.24	// CotAD_59437 // CotAD_27494 // CotAD_54024 // CotAD_56464 // CotAD_16344 // CotAD_66141 // CotAD_48412 // CotAD_76030 // CotAD_21859 // CotAD_00293 // CotAD_24101 // CotAD_52967 // CotAD_03076 // CotAD_37244 // CotAD_31711 // CotAD_20820 // CotAD_46390 // CotAD_03328 // CotAD_17530 // CotAD_03158 // CotAD_27028 // CotAD_72285 // CotAD_45007 // CotAD_08798 // CotAD_03793 // CotAD_15932 // CotAD_…	// CotAD_04316 // CotAD_37303 // CotAD_40526 // CotAD_76595 // CotAD_15527 // CotAD_50776 // CotAD_26599 // CotAD_33444 // CotAD_63125 // CotAD_19026 // CotAD_71247 // CotAD_39701 // CotAD_51171 // CotAD_04770 // CotAD_60346 // CotAD_00430 // CotAD_55183 // CotAD_47360 // CotAD_06590 // CotAD_56744 // CotAD_30533 // CotAD_51196 // CotAD_23529 // CotAD_30241 // CotAD_72113 // CotAD_71481 // CotAD_…
GO:0005839	C	proteasome core complex	6	1256	66	39347	0.019	0.34	// CotAD_76030 // CotAD_54024 // CotAD_06918 // CotAD_27028 // CotAD_02284 // CotAD_67018	// CotAD_10567 // CotAD_54024 // CotAD_49607 // CotAD_76030 // CotAD_26986 // CotAD_13665 // CotAD_65315 // CotAD_15440 // CotAD_08268 // CotAD_46256 // CotAD_46103 // CotAD_43501 // CotAD_68003 // CotAD_47036 // CotAD_37992 // CotAD_37991 // CotAD_33879 // CotAD_06555 // CotAD_60452 // CotAD_67455 // CotAD_19026 // CotAD_13685 // CotAD_10272 // CotAD_47735 // CotAD_06797 // CotAD_38645 // CotAD_…
GO:0005783	C	endoplasmic reticulum	11	1256	171	39347	0.022	0.38	// CotAD_12994 // CotAD_50491 // CotAD_01511 // CotAD_01149 // CotAD_59353 // CotAD_46977 // CotAD_05743 // CotAD_47700 // CotAD_45007 // CotAD_09219 // CotAD_09796	// CotAD_40526 // CotAD_45284 // CotAD_04318 // CotAD_57443 // CotAD_08283 // CotAD_38937 // CotAD_26199 // CotAD_23557 // CotAD_06863 // CotAD_53493 // CotAD_13888 // CotAD_71933 // CotAD_64124 // CotAD_26599 // CotAD_14422 // CotAD_34161 // CotAD_52675 // CotAD_44974 // CotAD_54587 // CotAD_35396 // CotAD_11205 // CotAD_41826 // CotAD_28910 // CotAD_15391 // CotAD_33211 // CotAD_67845 // CotAD_…
GO:0042175	C	nuclear envelope-endoplasmic reticulum network	6	1256	73	39347	0.029	0.38	// CotAD_01511 // CotAD_01149 // CotAD_59353 // CotAD_46977 // CotAD_45007 // CotAD_09796	// CotAD_50200 // CotAD_28163 // CotAD_40526 // CotAD_55489 // CotAD_12586 // CotAD_01149 // CotAD_54476 // CotAD_25057 // CotAD_58380 // CotAD_57443 // CotAD_45530 // CotAD_38937 // CotAD_57713 // CotAD_36534 // CotAD_45007 // CotAD_06517 // CotAD_15621 // CotAD_75220 // CotAD_69091 // CotAD_71933 // CotAD_20714 // CotAD_26599 // CotAD_09796 // CotAD_13911 // CotAD_61765 // CotAD_75221 // CotAD_…
GO:0044432	C	endoplasmic reticulum part	6	1256	74	39347	0.031	0.38	// CotAD_01511 // CotAD_01149 // CotAD_59353 // CotAD_46977 // CotAD_45007 // CotAD_09796	// CotAD_50200 // CotAD_28163 // CotAD_40526 // CotAD_55489 // CotAD_12586 // CotAD_01149 // CotAD_54476 // CotAD_25057 // CotAD_58380 // CotAD_57443 // CotAD_45530 // CotAD_38937 // CotAD_57713 // CotAD_36534 // CotAD_45007 // CotAD_06517 // CotAD_15621 // CotAD_75220 // CotAD_69091 // CotAD_71933 // CotAD_20714 // CotAD_26599 // CotAD_09796 // CotAD_13911 // CotAD_61765 // CotAD_75221 // CotAD_…
GO:0005789	C	endoplasmic reticulum membrane	6	1256	73	39347	0.029	0.38	// CotAD_01511 // CotAD_01149 // CotAD_59353 // CotAD_46977 // CotAD_45007 // CotAD_09796	// CotAD_50200 // CotAD_28163 // CotAD_40526 // CotAD_55489 // CotAD_12586 // CotAD_01149 // CotAD_54476 // CotAD_25057 // CotAD_58380 // CotAD_57443 // CotAD_45530 // CotAD_38937 // CotAD_57713 // CotAD_36534 // CotAD_45007 // CotAD_06517 // CotAD_15621 // CotAD_75220 // CotAD_69091 // CotAD_71933 // CotAD_20714 // CotAD_26599 // CotAD_09796 // CotAD_13911 // CotAD_61765 // CotAD_75221 // CotAD_…
GO:0071212	C	subsynaptic reticulum	6	1256	74	39347	0.031	0.38	// CotAD_01511 // CotAD_01149 // CotAD_59353 // CotAD_46977 // CotAD_45007 // CotAD_09796	// CotAD_50200 // CotAD_28163 // CotAD_40526 // CotAD_55489 // CotAD_12586 // CotAD_01149 // CotAD_54476 // CotAD_25057 // CotAD_58380 // CotAD_57443 // CotAD_45530 // CotAD_38937 // CotAD_57713 // CotAD_36534 // CotAD_45007 // CotAD_06517 // CotAD_15621 // CotAD_75220 // CotAD_69091 // CotAD_71933 // CotAD_20714 // CotAD_26599 // CotAD_09796 // CotAD_13911 // CotAD_61765 // CotAD_75221 // CotAD_…
GO:0012505	C	endomembrane system	13	1256	222	39347	0.028	0.38	// CotAD_71588 // CotAD_09796 // CotAD_13023 // CotAD_15932 // CotAD_01511 // CotAD_01149 // CotAD_59353 // CotAD_52967 // CotAD_46977 // CotAD_46390 // CotAD_05702 // CotAD_44997 // CotAD_45007	// CotAD_71409 // CotAD_28389 // CotAD_41424 // CotAD_28877 // CotAD_57443 // CotAD_38937 // CotAD_20452 // CotAD_62218 // CotAD_46390 // CotAD_29093 // CotAD_16558 // CotAD_13888 // CotAD_15401 // CotAD_40526 // CotAD_19103 // CotAD_26599 // CotAD_14135 // CotAD_19672 // CotAD_10787 // CotAD_15932 // CotAD_43478 // CotAD_56913 // CotAD_12586 // CotAD_41626 // CotAD_41826 // CotAD_00699 // CotAD_…
GO:0000502	C	proteasome complex	6	1256	71	39347	0.026	0.38	// CotAD_76030 // CotAD_54024 // CotAD_06918 // CotAD_27028 // CotAD_02284 // CotAD_67018	// CotAD_40348 // CotAD_10567 // CotAD_54024 // CotAD_49607 // CotAD_76030 // CotAD_26986 // CotAD_13665 // CotAD_65315 // CotAD_15440 // CotAD_27810 // CotAD_08268 // CotAD_46256 // CotAD_46103 // CotAD_43501 // CotAD_09254 // CotAD_68003 // CotAD_47036 // CotAD_37992 // CotAD_37991 // CotAD_33879 // CotAD_06555 // CotAD_60452 // CotAD_67455 // CotAD_19026 // CotAD_13685 // CotAD_10272 // CotAD_…
GO:0009523	C	photosystem II	5	1256	59	39347	0.04	0.47	// CotAD_20919 // CotAD_54732 // CotAD_06777 // CotAD_27626 // CotAD_06775	// CotAD_57421 // CotAD_72994 // CotAD_00786 // CotAD_56965 // CotAD_50265 // CotAD_25176 // CotAD_25177 // CotAD_25175 // CotAD_59470 // CotAD_30855 // CotAD_45743 // CotAD_27627 // CotAD_59341 // CotAD_32603 // CotAD_61680 // CotAD_74560 // CotAD_15540 // CotAD_53190 // CotAD_54975 // CotAD_28478 // CotAD_72067 // CotAD_06045 // CotAD_38864 // CotAD_48313 // CotAD_22136 // CotAD_00373 // CotAD_…
GO:0044425	C	membrane part	94	1256	2467	39347	0.055	0.61	// CotAD_36153 // CotAD_15932 // CotAD_48412 // CotAD_73692 // CotAD_03056 // CotAD_46390 // CotAD_68168 // CotAD_29499 // CotAD_75392 // CotAD_73118 // CotAD_10821 // CotAD_49377 // CotAD_24988 // CotAD_06777 // CotAD_06775 // CotAD_50062 // CotAD_62195 // CotAD_20919 // CotAD_01747 // CotAD_05702 // CotAD_67039 // CotAD_51595 // CotAD_49152 // CotAD_19931 // CotAD_54732 // CotAD_17972 // CotAD_…	// CotAD_76595 // CotAD_70973 // CotAD_40526 // CotAD_41831 // CotAD_41342 // CotAD_27755 // CotAD_30405 // CotAD_37301 // CotAD_04083 // CotAD_30401 // CotAD_54852 // CotAD_27509 // CotAD_26590 // CotAD_19028 // CotAD_26595 // CotAD_45892 // CotAD_26599 // CotAD_08200 // CotAD_71247 // CotAD_31429 // CotAD_26751 // CotAD_49270 // CotAD_60346 // CotAD_23304 // CotAD_56180 // CotAD_43478 // CotAD_…
// CotAD_57212 // CotAD_72817 // CotAD_72819 // CotAD_72818 // CotAD_56348 // CotAD_67138 // CotAD_15659 // CotAD_64754 // CotAD_11574 // CotAD_69178 // CotAD_15657 // CotAD_08798 // CotAD_45701 // CotAD_69207 // CotAD_35962 // CotAD_62851 // CotAD_68353 // CotAD_35968 // CotAD_57100 // CotAD_02135 // CotAD_28782 // CotAD_61550 // CotAD_72966 // CotAD_18634 // CotAD_39268 // CotAD_66604 // CotAD_…
GO:0033178	C	proton-transporting two-sector ATPase complex, catalytic domain	7	1256	111	39347	0.066	0.71	// CotAD_50492 // CotAD_08798 // CotAD_43095 // CotAD_24988 // CotAD_31711 // CotAD_20820 // CotAD_17530	// CotAD_09879 // CotAD_55138 // CotAD_65983 // CotAD_09878 // CotAD_28470 // CotAD_64354 // CotAD_44769 // CotAD_53495 // CotAD_56330 // CotAD_36807 // CotAD_64486 // CotAD_24988 // CotAD_32077 // CotAD_47360 // CotAD_26265 // CotAD_41353 // CotAD_39854 // CotAD_10075 // CotAD_33696 // CotAD_05389 // CotAD_13964 // CotAD_73940 // CotAD_09104 // CotAD_70063 // CotAD_35474 // CotAD_14625 // CotAD_…
GO:0008287	C	protein serine/threonine phosphatase complex	10	1256	183	39347	0.071	0.74	// CotAD_72285 // CotAD_03793 // CotAD_24101 // CotAD_00293 // CotAD_57554 // CotAD_49132 // CotAD_03328 // CotAD_09702 // CotAD_44841 // CotAD_19882	// CotAD_04316 // CotAD_41014 // CotAD_33981 // CotAD_53383 // CotAD_52940 // CotAD_40056 // CotAD_30011 // CotAD_25131 // CotAD_15257 // CotAD_48394 // CotAD_18886 // CotAD_25230 // CotAD_70205 // CotAD_48009 // CotAD_73590 // CotAD_39701 // CotAD_09484 // CotAD_62526 // CotAD_07890 // CotAD_56934 // CotAD_35568 // CotAD_03328 // CotAD_01629 // CotAD_21585 // CotAD_05817 // CotAD_30533 // CotAD_…
GO:0031300	C	intrinsic to organelle membrane	5	1256	71	39347	0.077	0.77	// CotAD_46977 // CotAD_01149 // CotAD_60630 // CotAD_01990 // CotAD_45007	// CotAD_44687 // CotAD_28163 // CotAD_41424 // CotAD_70573 // CotAD_01149 // CotAD_54476 // CotAD_25057 // CotAD_45609 // CotAD_57443 // CotAD_72304 // CotAD_33114 // CotAD_57713 // CotAD_09940 // CotAD_45007 // CotAD_54998 // CotAD_15621 // CotAD_09983 // CotAD_08156 // CotAD_16558 // CotAD_21185 // CotAD_01990 // CotAD_28479 // CotAD_45163 // CotAD_60630 // CotAD_13911 // CotAD_74749 // CotAD_…
GO:0034357	C	photosynthetic membrane	8	1256	177	39347	0.21	1	// CotAD_27626 // CotAD_01990 // CotAD_48412 // CotAD_14460 // CotAD_54732 // CotAD_06777 // CotAD_20919 // CotAD_06775	// CotAD_50265 // CotAD_29871 // CotAD_59470 // CotAD_45609 // CotAD_37301 // CotAD_28473 // CotAD_54998 // CotAD_21185 // CotAD_45362 // CotAD_28478 // CotAD_28479 // CotAD_23321 // CotAD_39511 // CotAD_30158 // CotAD_39512 // CotAD_72067 // CotAD_32052 // CotAD_60346 // CotAD_54729 // CotAD_06777 // CotAD_06776 // CotAD_06775 // CotAD_04246 // CotAD_48991 // CotAD_49556 // CotAD_09875 // CotAD_…
GO:0031975	C	envelope	8	1256	264	39347	0.61	1	// CotAD_52967 // CotAD_71588 // CotAD_60768 // CotAD_49377 // CotAD_19931 // CotAD_20820 // CotAD_27383 // CotAD_37196	// CotAD_76595 // CotAD_26116 // CotAD_46492 // CotAD_03722 // CotAD_38551 // CotAD_19972 // CotAD_32215 // CotAD_16506 // CotAD_02915 // CotAD_50636 // CotAD_02691 // CotAD_29093 // CotAD_44769 // CotAD_30659 // CotAD_65665 // CotAD_30156 // CotAD_08446 // CotAD_30154 // CotAD_33444 // CotAD_20820 // CotAD_14135 // CotAD_49377 // CotAD_71247 // CotAD_03640 // CotAD_37713 // CotAD_62527 // CotAD_…
GO:0044428	C	nuclear part	8	1256	209	39347	0.35	1	// CotAD_04414 // CotAD_60508 // CotAD_71588 // CotAD_53869 // CotAD_21859 // CotAD_22473 // CotAD_52967 // CotAD_00036	// CotAD_44649 // CotAD_32346 // CotAD_29979 // CotAD_10483 // CotAD_67529 // CotAD_48056 // CotAD_17987 // CotAD_50473 // CotAD_22780 // CotAD_29093 // CotAD_06239 // CotAD_33329 // CotAD_65745 // CotAD_57129 // CotAD_60752 // CotAD_74373 // CotAD_46653 // CotAD_05003 // CotAD_14135 // CotAD_38130 // CotAD_60508 // CotAD_04770 // CotAD_73381 // CotAD_02597 // CotAD_59932 // CotAD_70760 // CotAD_…
GO:0044429	C	mitochondrial part	6	1256	214	39347	0.68	1	// CotAD_60768 // CotAD_19931 // CotAD_20820 // CotAD_27383 // CotAD_37196 // CotAD_17449	// CotAD_76595 // CotAD_26116 // CotAD_46492 // CotAD_03722 // CotAD_38551 // CotAD_16506 // CotAD_02915 // CotAD_02691 // CotAD_44769 // CotAD_30659 // CotAD_08446 // CotAD_33444 // CotAD_20820 // CotAD_43935 // CotAD_71247 // CotAD_37713 // CotAD_62527 // CotAD_37714 // CotAD_01086 // CotAD_70075 // CotAD_16235 // CotAD_19475 // CotAD_43972 // CotAD_01979 // CotAD_65669 // CotAD_37566 // CotAD_…
GO:0044427	C	chromosomal part	5	1256	179	39347	0.68	1	// CotAD_14881 // CotAD_38818 // CotAD_42556 // CotAD_48180 // CotAD_13066	// CotAD_24938 // CotAD_48650 // CotAD_03456 // CotAD_66437 // CotAD_01631 // CotAD_38832 // CotAD_22542 // CotAD_03457 // CotAD_40930 // CotAD_30013 // CotAD_28666 // CotAD_38422 // CotAD_08529 // CotAD_23554 // CotAD_54850 // CotAD_23712 // CotAD_22705 // CotAD_65745 // CotAD_63534 // CotAD_29551 // CotAD_37038 // CotAD_55626 // CotAD_08770 // CotAD_19024 // CotAD_54284 // CotAD_41135 // CotAD_…
GO:0044422	C	organelle part	42	1256	1123	39347	0.17	1	// CotAD_01990 // CotAD_16344 // CotAD_38818 // CotAD_21859 // CotAD_14881 // CotAD_52967 // CotAD_03076 // CotAD_20820 // CotAD_27383 // CotAD_63962 // CotAD_03158 // CotAD_37485 // CotAD_13023 // CotAD_53869 // CotAD_60630 // CotAD_15932 // CotAD_36835 // CotAD_60508 // CotAD_09796 // CotAD_18492 // CotAD_48180 // CotAD_27626 // CotAD_46390 // CotAD_32396 // CotAD_01149 // CotAD_22473 // CotAD_…	// CotAD_76595 // CotAD_03457 // CotAD_32346 // CotAD_66437 // CotAD_41424 // CotAD_65669 // CotAD_03459 // CotAD_03458 // CotAD_40930 // CotAD_30013 // CotAD_15527 // CotAD_38937 // CotAD_50473 // CotAD_01015 // CotAD_50470 // CotAD_54998 // CotAD_54850 // CotAD_08581 // CotAD_35869 // CotAD_28479 // CotAD_63680 // CotAD_57129 // CotAD_56388 // CotAD_71933 // CotAD_40526 // CotAD_26599 // CotAD_…
GO:0005874	C	microtubule	5	1256	83	39347	0.13	1	// CotAD_32396 // CotAD_37485 // CotAD_36835 // CotAD_18492 // CotAD_03158	// CotAD_06974 // CotAD_34492 // CotAD_36056 // CotAD_25450 // CotAD_12213 // CotAD_28167 // CotAD_53083 // CotAD_51576 // CotAD_13418 // CotAD_61474 // CotAD_49542 // CotAD_25073 // CotAD_25072 // CotAD_14218 // CotAD_44883 // CotAD_60653 // CotAD_03158 // CotAD_45535 // CotAD_12210 // CotAD_51171 // CotAD_55837 // CotAD_46437 // CotAD_71186 // CotAD_09465 // CotAD_04911 // CotAD_63248 // CotAD_…
GO:0031224	C	intrinsic to membrane	69	1256	1844	39347	0.11	1	// CotAD_23434 // CotAD_36153 // CotAD_60932 // CotAD_01990 // CotAD_02712 // CotAD_53678 // CotAD_00466 // CotAD_39865 // CotAD_50062 // CotAD_73692 // CotAD_03056 // CotAD_52967 // CotAD_48064 // CotAD_48369 // CotAD_45007 // CotAD_68168 // CotAD_71387 // CotAD_29499 // CotAD_75392 // CotAD_71816 // CotAD_73118 // CotAD_62154 // CotAD_45892 // CotAD_11801 // CotAD_60630 // CotAD_13937 // CotAD_…	// CotAD_70973 // CotAD_40526 // CotAD_41831 // CotAD_41342 // CotAD_27755 // CotAD_30405 // CotAD_37301 // CotAD_33687 // CotAD_30401 // CotAD_54852 // CotAD_26590 // CotAD_19028 // CotAD_26595 // CotAD_45892 // CotAD_26599 // CotAD_08200 // CotAD_31429 // CotAD_26751 // CotAD_49270 // CotAD_23304 // CotAD_56180 // CotAD_49498 // CotAD_76282 // CotAD_26570 // CotAD_49497 // CotAD_19562 // CotAD_…
GO:0030312	C	external encapsulating structure	5	1256	324	39347	0.98	1	// CotAD_56073 // CotAD_14166 // CotAD_10037 // CotAD_49377 // CotAD_39409	// CotAD_17595 // CotAD_08232 // CotAD_24684 // CotAD_00326 // CotAD_74697 // CotAD_36156 // CotAD_00325 // CotAD_34066 // CotAD_34569 // CotAD_52915 // CotAD_56073 // CotAD_32215 // CotAD_27058 // CotAD_16747 // CotAD_01811 // CotAD_51367 // CotAD_07967 // CotAD_75148 // CotAD_59573 // CotAD_58734 // CotAD_58735 // CotAD_58736 // CotAD_58730 // CotAD_38510 // CotAD_22628 // CotAD_08442 // CotAD_…
GO:0009521	C	photosystem	7	1256	154	39347	0.22	1	// CotAD_27626 // CotAD_48412 // CotAD_14460 // CotAD_54732 // CotAD_06777 // CotAD_20919 // CotAD_06775	// CotAD_50265 // CotAD_29871 // CotAD_59470 // CotAD_45362 // CotAD_28478 // CotAD_61784 // CotAD_39511 // CotAD_30158 // CotAD_39512 // CotAD_72067 // CotAD_19774 // CotAD_60346 // CotAD_54729 // CotAD_06777 // CotAD_06776 // CotAD_06775 // CotAD_48991 // CotAD_49556 // CotAD_54039 // CotAD_47477 // CotAD_10986 // CotAD_55239 // CotAD_68687 // CotAD_48412 // CotAD_39914 // CotAD_12541 // CotAD_…
GO:0048475	C	coated membrane	6	1256	162	39347	0.42	1	// CotAD_27494 // CotAD_15932 // CotAD_61750 // CotAD_46390 // CotAD_05702 // CotAD_36111	// CotAD_71409 // CotAD_28877 // CotAD_30835 // CotAD_13008 // CotAD_55134 // CotAD_20452 // CotAD_46390 // CotAD_51646 // CotAD_15401 // CotAD_75395 // CotAD_19103 // CotAD_15932 // CotAD_49062 // CotAD_12844 // CotAD_20113 // CotAD_70787 // CotAD_71096 // CotAD_69100 // CotAD_01027 // CotAD_41626 // CotAD_36723 // CotAD_00699 // CotAD_29487 // CotAD_10985 // CotAD_08380 // CotAD_05702 // CotAD_…
GO:0016021	C	integral to membrane	67	1256	1821	39347	0.14	1	// CotAD_23434 // CotAD_36153 // CotAD_60932 // CotAD_01990 // CotAD_02712 // CotAD_53678 // CotAD_00466 // CotAD_39865 // CotAD_50062 // CotAD_73692 // CotAD_03056 // CotAD_52967 // CotAD_48064 // CotAD_48369 // CotAD_45007 // CotAD_68168 // CotAD_71387 // CotAD_29499 // CotAD_75392 // CotAD_71816 // CotAD_73118 // CotAD_62154 // CotAD_45892 // CotAD_11801 // CotAD_60630 // CotAD_13937 // CotAD_…	// CotAD_70973 // CotAD_40526 // CotAD_41831 // CotAD_41342 // CotAD_27755 // CotAD_30405 // CotAD_37301 // CotAD_33687 // CotAD_30401 // CotAD_54852 // CotAD_26590 // CotAD_19028 // CotAD_26595 // CotAD_45892 // CotAD_26599 // CotAD_08200 // CotAD_31429 // CotAD_26751 // CotAD_49270 // CotAD_23304 // CotAD_56180 // CotAD_49498 // CotAD_76282 // CotAD_26570 // CotAD_49497 // CotAD_19562 // CotAD_…
GO:0016020	C	membrane	164	1256	4973	39347	0.36	1	// CotAD_36153 // CotAD_15932 // CotAD_74350 // CotAD_48412 // CotAD_73692 // CotAD_03056 // CotAD_05674 // CotAD_60104 // CotAD_46390 // CotAD_68168 // CotAD_29499 // CotAD_75392 // CotAD_73118 // CotAD_48064 // CotAD_03697 // CotAD_22834 // CotAD_49377 // CotAD_24988 // CotAD_58462 // CotAD_34272 // CotAD_04241 // CotAD_06777 // CotAD_06775 // CotAD_50062 // CotAD_62195 // CotAD_20919 // CotAD_…	// CotAD_60904 // CotAD_76595 // CotAD_70973 // CotAD_26116 // CotAD_26111 // CotAD_40526 // CotAD_40831 // CotAD_41831 // CotAD_41342 // CotAD_26119 // CotAD_27755 // CotAD_30405 // CotAD_37301 // CotAD_04083 // CotAD_30401 // CotAD_26899 // CotAD_05798 // CotAD_54852 // CotAD_74491 // CotAD_27509 // CotAD_26590 // CotAD_19028 // CotAD_26595 // CotAD_32722 // CotAD_26599 // CotAD_19022 // CotAD_…
// CotAD_57521 // CotAD_03594 // CotAD_10079 // CotAD_19279 // CotAD_26199 // CotAD_55749 // CotAD_00946 // CotAD_00947 // CotAD_04646 // CotAD_58731 // CotAD_59672 // CotAD_48764 // CotAD_47492 // CotAD_30156 // CotAD_48763 // CotAD_30154 // CotAD_61676 // CotAD_30158 // CotAD_32250 // CotAD_11063 // CotAD_72066 // CotAD_72067 // CotAD_47653 // CotAD_63636 // CotAD_66163 // CotAD_63633 // CotAD_…
// CotAD_25525 // CotAD_25524 // CotAD_01840 // CotAD_14635 // CotAD_25528 // CotAD_68154 // CotAD_34271 // CotAD_34307 // CotAD_45134 // CotAD_24806 // CotAD_48413 // CotAD_52080 // CotAD_46549 // CotAD_08973 // CotAD_16292 // CotAD_29487 // CotAD_46542 // CotAD_16296 // CotAD_43734 // CotAD_24001 // CotAD_72563 // CotAD_72562 // CotAD_22436 // CotAD_67723 // CotAD_57219 // CotAD_57741 // CotAD_…
GO:0043231	C	intracellular membrane-bounded organelle	85	1256	2465	39347	0.26	1	// CotAD_10460 // CotAD_00115 // CotAD_00131 // CotAD_17596 // CotAD_64508 // CotAD_41958 // CotAD_15932 // CotAD_46557 // CotAD_26562 // CotAD_38818 // CotAD_01149 // CotAD_12994 // CotAD_14881 // CotAD_06531 // CotAD_37059 // CotAD_23263 // CotAD_16548 // CotAD_20820 // CotAD_27383 // CotAD_46390 // CotAD_53869 // CotAD_19274 // CotAD_08464 // CotAD_71816 // CotAD_44943 // CotAD_57223 // CotAD_…	// CotAD_76595 // CotAD_40835 // CotAD_76590 // CotAD_57702 // CotAD_40526 // CotAD_57703 // CotAD_04318 // CotAD_31422 // CotAD_55505 // CotAD_55509 // CotAD_49470 // CotAD_49475 // CotAD_26599 // CotAD_33444 // CotAD_71247 // CotAD_19024 // CotAD_04770 // CotAD_65537 // CotAD_26754 // CotAD_29007 // CotAD_04229 // CotAD_47360 // CotAD_02740 // CotAD_03459 // CotAD_73514 // CotAD_23526 // CotAD_…
// CotAD_72768 // CotAD_26911 // CotAD_35367 // CotAD_34765 // CotAD_34764 // CotAD_64754 // CotAD_42737 // CotAD_67131 // CotAD_15652 // CotAD_67133 // CotAD_25789 // CotAD_03543 // CotAD_42463 // CotAD_13023 // CotAD_66516 // CotAD_64461 // CotAD_46160 // CotAD_35965 // CotAD_25014 // CotAD_65392 // CotAD_28685 // CotAD_09466 // CotAD_02134 // CotAD_07479 // CotAD_35093 // CotAD_39260 // CotAD_…
GO:0000151	C	ubiquitin ligase complex	9	1256	228	39347	0.31	1	// CotAD_08761 // CotAD_66141 // CotAD_33045 // CotAD_32612 // CotAD_65787 // CotAD_22473 // CotAD_56878 // CotAD_49161 // CotAD_59437	// CotAD_18529 // CotAD_31548 // CotAD_50119 // CotAD_30718 // CotAD_33563 // CotAD_76292 // CotAD_40934 // CotAD_33564 // CotAD_11867 // CotAD_37303 // CotAD_45479 // CotAD_45478 // CotAD_18445 // CotAD_05862 // CotAD_24831 // CotAD_45477 // CotAD_05861 // CotAD_25036 // CotAD_25035 // CotAD_63125 // CotAD_66141 // CotAD_21661 // CotAD_24150 // CotAD_15125 // CotAD_57845 // CotAD_10227 // CotAD_…
GO:0009579	C	thylakoid	9	1256	181	39347	0.13	1	// CotAD_27626 // CotAD_01990 // CotAD_48412 // CotAD_14460 // CotAD_03076 // CotAD_54732 // CotAD_06777 // CotAD_20919 // CotAD_06775	// CotAD_50265 // CotAD_29871 // CotAD_59470 // CotAD_45609 // CotAD_37301 // CotAD_28473 // CotAD_54998 // CotAD_21185 // CotAD_45362 // CotAD_35869 // CotAD_28479 // CotAD_23321 // CotAD_39511 // CotAD_30158 // CotAD_39512 // CotAD_72067 // CotAD_32052 // CotAD_60346 // CotAD_54729 // CotAD_06777 // CotAD_06776 // CotAD_06775 // CotAD_04246 // CotAD_48991 // CotAD_49556 // CotAD_09875 // CotAD_…
GO:0044431	C	Golgi apparatus part	5	1256	164	39347	0.6	1	// CotAD_05702 // CotAD_44997 // CotAD_15932 // CotAD_13023 // CotAD_46390	// CotAD_71409 // CotAD_28389 // CotAD_41424 // CotAD_28877 // CotAD_20452 // CotAD_02690 // CotAD_46390 // CotAD_51646 // CotAD_15401 // CotAD_75395 // CotAD_19103 // CotAD_15932 // CotAD_19672 // CotAD_66481 // CotAD_27505 // CotAD_20113 // CotAD_70787 // CotAD_69100 // CotAD_41626 // CotAD_00699 // CotAD_17069 // CotAD_29487 // CotAD_10985 // CotAD_08380 // CotAD_34976 // CotAD_64711 // CotAD_…
GO:0044430	C	cytoskeletal part	7	1256	191	39347	0.41	1	// CotAD_16344 // CotAD_32396 // CotAD_37485 // CotAD_36835 // CotAD_18492 // CotAD_03158 // CotAD_21988	// CotAD_24322 // CotAD_16344 // CotAD_75888 // CotAD_13418 // CotAD_59473 // CotAD_15527 // CotAD_04561 // CotAD_50470 // CotAD_44883 // CotAD_66725 // CotAD_21576 // CotAD_22771 // CotAD_48760 // CotAD_43936 // CotAD_60589 // CotAD_51576 // CotAD_63248 // CotAD_51171 // CotAD_38982 // CotAD_20759 // CotAD_74792 // CotAD_57657 // CotAD_74660 // CotAD_03503 // CotAD_70767 // CotAD_55183 // CotAD_…
GO:0031090	C	organelle membrane	16	1256	404	39347	0.23	1	// CotAD_45007 // CotAD_60768 // CotAD_13023 // CotAD_01990 // CotAD_15932 // CotAD_60630 // CotAD_01511 // CotAD_01149 // CotAD_59353 // CotAD_19931 // CotAD_46977 // CotAD_46390 // CotAD_05702 // CotAD_44997 // CotAD_20820 // CotAD_09796	// CotAD_76595 // CotAD_28389 // CotAD_41424 // CotAD_14188 // CotAD_16506 // CotAD_38937 // CotAD_28473 // CotAD_54998 // CotAD_28479 // CotAD_56388 // CotAD_71933 // CotAD_40526 // CotAD_26599 // CotAD_33444 // CotAD_15932 // CotAD_14422 // CotAD_71247 // CotAD_63975 // CotAD_66546 // CotAD_47360 // CotAD_44361 // CotAD_56744 // CotAD_05702 // CotAD_23529 // CotAD_08763 // CotAD_49987 // CotAD_…
GO:0030117	C	membrane coat	6	1256	162	39347	0.42	1	// CotAD_27494 // CotAD_15932 // CotAD_61750 // CotAD_46390 // CotAD_05702 // CotAD_36111	// CotAD_71409 // CotAD_28877 // CotAD_30835 // CotAD_13008 // CotAD_55134 // CotAD_20452 // CotAD_46390 // CotAD_51646 // CotAD_15401 // CotAD_75395 // CotAD_19103 // CotAD_15932 // CotAD_49062 // CotAD_12844 // CotAD_20113 // CotAD_70787 // CotAD_71096 // CotAD_69100 // CotAD_01027 // CotAD_41626 // CotAD_36723 // CotAD_00699 // CotAD_29487 // CotAD_10985 // CotAD_08380 // CotAD_05702 // CotAD_…
GO:0043227	C	membrane-bounded organelle	86	1256	2494	39347	0.26	1	// CotAD_00131 // CotAD_17596 // CotAD_15932 // CotAD_46557 // CotAD_46390 // CotAD_19274 // CotAD_68770 // CotAD_44276 // CotAD_60508 // CotAD_22546 // CotAD_17725 // CotAD_30723 // CotAD_69455 // CotAD_56026 // CotAD_42556 // CotAD_45672 // CotAD_40847 // CotAD_05702 // CotAD_04414 // CotAD_22536 // CotAD_68118 // CotAD_26852 // CotAD_10971 // CotAD_52391 // CotAD_19931 // CotAD_46977 // CotAD_…	// CotAD_76595 // CotAD_40835 // CotAD_76590 // CotAD_57702 // CotAD_40526 // CotAD_57703 // CotAD_04318 // CotAD_31422 // CotAD_55505 // CotAD_55509 // CotAD_49470 // CotAD_49475 // CotAD_26599 // CotAD_33444 // CotAD_71247 // CotAD_19024 // CotAD_04770 // CotAD_65537 // CotAD_26754 // CotAD_29007 // CotAD_04229 // CotAD_47360 // CotAD_02740 // CotAD_03459 // CotAD_73514 // CotAD_23526 // CotAD_…
// CotAD_22760 // CotAD_31794 // CotAD_31793 // CotAD_08136 // CotAD_43607 // CotAD_22546 // CotAD_29979 // CotAD_22542 // CotAD_22780 // CotAD_68018 // CotAD_53995 // CotAD_43935 // CotAD_15236 // CotAD_15237 // CotAD_34161 // CotAD_62527 // CotAD_75414 // CotAD_03756 // CotAD_40344 // CotAD_42645 // CotAD_67735 // CotAD_09866 // CotAD_25303 // CotAD_25304 // CotAD_12665 // CotAD_39664 // CotAD_…
GO:0005856	C	cytoskeleton	9	1256	236	39347	0.34	1	// CotAD_01040 // CotAD_16344 // CotAD_32396 // CotAD_37485 // CotAD_36835 // CotAD_18492 // CotAD_52765 // CotAD_03158 // CotAD_21988	// CotAD_02610 // CotAD_24322 // CotAD_30780 // CotAD_75888 // CotAD_13418 // CotAD_59473 // CotAD_74945 // CotAD_36056 // CotAD_04561 // CotAD_50470 // CotAD_44883 // CotAD_66725 // CotAD_21576 // CotAD_22771 // CotAD_48760 // CotAD_43936 // CotAD_60589 // CotAD_16344 // CotAD_51576 // CotAD_59380 // CotAD_63248 // CotAD_51171 // CotAD_38748 // CotAD_20759 // CotAD_74792 // CotAD_57657 // CotAD_…
GO:0044446	C	intracellular organelle part	42	1256	1123	39347	0.17	1	// CotAD_01990 // CotAD_16344 // CotAD_38818 // CotAD_21859 // CotAD_14881 // CotAD_52967 // CotAD_03076 // CotAD_20820 // CotAD_27383 // CotAD_63962 // CotAD_03158 // CotAD_37485 // CotAD_13023 // CotAD_53869 // CotAD_60630 // CotAD_15932 // CotAD_36835 // CotAD_60508 // CotAD_09796 // CotAD_18492 // CotAD_48180 // CotAD_27626 // CotAD_46390 // CotAD_32396 // CotAD_01149 // CotAD_22473 // CotAD_…	// CotAD_76595 // CotAD_03457 // CotAD_32346 // CotAD_66437 // CotAD_41424 // CotAD_65669 // CotAD_03459 // CotAD_03458 // CotAD_40930 // CotAD_30013 // CotAD_15527 // CotAD_38937 // CotAD_50473 // CotAD_01015 // CotAD_50470 // CotAD_54998 // CotAD_54850 // CotAD_08581 // CotAD_35869 // CotAD_28479 // CotAD_63680 // CotAD_57129 // CotAD_56388 // CotAD_71933 // CotAD_40526 // CotAD_26599 // CotAD_…
GO:0005634	C	nucleus	56	1256	1750	39347	0.51	1	// CotAD_10460 // CotAD_00115 // CotAD_00131 // CotAD_17596 // CotAD_64508 // CotAD_41958 // CotAD_46557 // CotAD_26562 // CotAD_38818 // CotAD_21859 // CotAD_39095 // CotAD_14881 // CotAD_52967 // CotAD_23263 // CotAD_16548 // CotAD_53869 // CotAD_08464 // CotAD_71816 // CotAD_37059 // CotAD_68770 // CotAD_55078 // CotAD_44276 // CotAD_60508 // CotAD_22546 // CotAD_69411 // CotAD_48180 // CotAD_…	// CotAD_40835 // CotAD_76590 // CotAD_57702 // CotAD_73514 // CotAD_31422 // CotAD_55505 // CotAD_55509 // CotAD_49470 // CotAD_49475 // CotAD_19024 // CotAD_04770 // CotAD_26754 // CotAD_29007 // CotAD_04229 // CotAD_03459 // CotAD_23526 // CotAD_48384 // CotAD_04791 // CotAD_75813 // CotAD_15416 // CotAD_19568 // CotAD_51194 // CotAD_72115 // CotAD_03686 // CotAD_54922 // CotAD_14384 // CotAD_…
GO:0005740	C	mitochondrial envelope	5	1256	200	39347	0.77	1	// CotAD_19931 // CotAD_27383 // CotAD_60768 // CotAD_37196 // CotAD_20820	// CotAD_76595 // CotAD_26116 // CotAD_46492 // CotAD_03722 // CotAD_38551 // CotAD_16506 // CotAD_02915 // CotAD_02691 // CotAD_44769 // CotAD_30659 // CotAD_08446 // CotAD_33444 // CotAD_20820 // CotAD_43935 // CotAD_71247 // CotAD_37713 // CotAD_62527 // CotAD_37714 // CotAD_01086 // CotAD_70075 // CotAD_16235 // CotAD_19475 // CotAD_43972 // CotAD_65669 // CotAD_37566 // CotAD_44361 // CotAD_…
GO:0005794	C	Golgi apparatus	5	1256	164	39347	0.6	1	// CotAD_05702 // CotAD_44997 // CotAD_15932 // CotAD_13023 // CotAD_46390	// CotAD_71409 // CotAD_28389 // CotAD_41424 // CotAD_28877 // CotAD_20452 // CotAD_02690 // CotAD_46390 // CotAD_51646 // CotAD_15401 // CotAD_75395 // CotAD_19103 // CotAD_15932 // CotAD_19672 // CotAD_66481 // CotAD_27505 // CotAD_20113 // CotAD_70787 // CotAD_69100 // CotAD_41626 // CotAD_00699 // CotAD_17069 // CotAD_29487 // CotAD_10985 // CotAD_08380 // CotAD_34976 // CotAD_64711 // CotAD_…
GO:0031967	C	organelle envelope	7	1256	220	39347	0.56	1	// CotAD_52967 // CotAD_71588 // CotAD_60768 // CotAD_19931 // CotAD_20820 // CotAD_27383 // CotAD_37196	// CotAD_76595 // CotAD_26116 // CotAD_46492 // CotAD_03722 // CotAD_38551 // CotAD_19972 // CotAD_16506 // CotAD_02915 // CotAD_50636 // CotAD_02691 // CotAD_29093 // CotAD_44769 // CotAD_30659 // CotAD_65665 // CotAD_08446 // CotAD_33444 // CotAD_20820 // CotAD_14135 // CotAD_71247 // CotAD_08980 // CotAD_37713 // CotAD_62527 // CotAD_37714 // CotAD_01086 // CotAD_70075 // CotAD_16235 // CotAD_…
[truncated: 4 more rows]
