# Supplementary material for: Transcriptome analysis of nitric oxide-responsive genes in upland cotton (Gossypium hirsutum)
Source: PLoS One. 2018 Mar 7;13(3):e0192367. doi: 10.1371/journal.pone.0192367 (PMC5841646; doi:10.1371/journal.pone.0192367)
Supplement: S7 Table — (XLSX) [file pone.0192367.s010.xlsx]

## Sheet: S7 Table
S7 Table. KEGG pathways enriched in 100μM SNP.
#Term	Database	ID	Input number	Background number	P-Value	Corrected P-Value	Input	Hyperlink
Stilbenoid, diarylheptanoid and gingerol biosynthesis	KEGG PATHWAY	ko00945	5	5	0.00517359	0.557891	CotAD_38031|CotAD_03688|CotAD_43712|CotAD_15968|CotAD_14339	http://www.genome.jp/kegg-bin/show_pathway?ko00945/K00588%09red/K13065%09red/K00517%09red
Ribosome	KEGG PATHWAY	ko03010	34	136	0.00571193	0.557891	CotAD_41632|CotAD_51515|CotAD_44640|CotAD_51648|CotAD_16767|CotAD_52804|CotAD_63924|CotAD_02873|CotAD_63962|CotAD_38897|CotAD_74138|CotAD_11062|CotAD_68861|CotAD_63249|CotAD_22111|CotAD_43133|CotAD_10417|CotAD_00372|CotAD_20131|CotAD_05687|CotAD_01981|CotAD_02093|CotAD_26579|CotAD_69555|CotAD_25324|CotAD_70087|CotAD_17421|CotAD_57171|CotAD_11074|CotAD_54614|CotAD_05343|CotAD_50835|CotAD_39689|Cot…	http://www.genome.jp/kegg-bin/show_pathway?ko03010/K02915%09red/K02949%09red/K02934%09red/K02950%09red/K02913%09red/K02938%09red/K02868%09red/K02883%09red/K02914%09red/K02990%09red/K02978%09red/K02995%09red/K02976%09red/K02875%09red/K02940%09red/K02904%09red/K02866%09red/K02923%09red/K02908%09red/K02872%09red/K02924%09red/K02896%09red/K02897%09red/K02864%09red/K02890%09red/K02985%09red/K02966%09r…
Toxoplasmosis	KEGG PATHWAY	ko05145	5	6	0.00848457	0.557891	CotAD_36560|CotAD_53232|CotAD_18855|CotAD_18054|CotAD_26791	http://www.genome.jp/kegg-bin/show_pathway?ko05145/K13412%09red/K03283%09red
Starch and sucrose metabolism	KEGG PATHWAY	ko00500	12	36	0.0168685	0.557891	CotAD_14166|CotAD_25090|CotAD_74370|CotAD_21592|CotAD_36104|CotAD_28107|CotAD_32266|CotAD_69191|CotAD_31769|CotAD_31470|CotAD_05514|CotAD_17526	http://www.genome.jp/kegg-bin/show_pathway?ko00500/K01177%09red/K00847%09red/K00975%09red/K01176%09red/K00844%09red/K08679%09red/K16055%09red/K00703%09red/K01051%09red/K05350%09red/K00012%09red
Phenylpropanoid biosynthesis	KEGG PATHWAY	ko00940	9	23	0.0172445	0.557891	CotAD_20183|CotAD_29182|CotAD_14339|CotAD_74722|CotAD_43712|CotAD_17652|CotAD_46370|CotAD_28107|CotAD_72537	http://www.genome.jp/kegg-bin/show_pathway?ko00940/K13065%09red/K13066%09red/K12355%09red/K12356%09red/K05350%09red/K00430%09red/K00588%09red
Fatty acid elongation	KEGG PATHWAY	ko00062	5	8	0.0189384	0.557891	CotAD_29569|CotAD_31761|CotAD_48369|CotAD_16994|CotAD_60911	http://www.genome.jp/kegg-bin/show_pathway?ko00062/K07512%09red/K01068%09red/K15397%09red/K10258%09red
Legionellosis	KEGG PATHWAY	ko05134	6	12	0.0216891	0.557891	CotAD_18054|CotAD_68326|CotAD_18855|CotAD_08697|CotAD_53232|CotAD_50527	http://www.genome.jp/kegg-bin/show_pathway?ko05134/K04077%09red/K07953%09red/K03283%09red
MAPK signaling pathway	KEGG PATHWAY	ko04010	5	9	0.0263888	0.557891	CotAD_13403|CotAD_53232|CotAD_18855|CotAD_18054|CotAD_00265	http://www.genome.jp/kegg-bin/show_pathway?ko04010/K04392%09red/K06268%09red/K03283%09red
Biosynthesis of unsaturated fatty acids	KEGG PATHWAY	ko01040	5	9	0.0263888	0.557891	CotAD_29356|CotAD_48369|CotAD_12321|CotAD_52391|CotAD_16994	http://www.genome.jp/kegg-bin/show_pathway?ko01040/K00232%09red/K03921%09red/K00059%09red/K01068%09red/K10258%09red
Aminobenzoate degradation	KEGG PATHWAY	ko00627	4	6	0.0308245	0.557891	CotAD_38031|CotAD_56458|CotAD_03688|CotAD_15968	http://www.genome.jp/kegg-bin/show_pathway?ko00627/K01113%09red/K00517%09red
Amino sugar and nucleotide sugar metabolism	KEGG PATHWAY	ko00520	12	40	0.0308382	0.557891	CotAD_46305|CotAD_28702|CotAD_26499|CotAD_74370|CotAD_21591|CotAD_05514|CotAD_66210|CotAD_11308|CotAD_06855|CotAD_69191|CotAD_31769|CotAD_31470	http://www.genome.jp/kegg-bin/show_pathway?ko00520/K01183%09red/K00847%09red/K00975%09red/K00844%09red/K08679%09red/K05305%09red/K00966%09red/K01784%09red/K00012%09red/K12450%09red
Wnt signaling pathway	KEGG PATHWAY	ko04310	6	14	0.0361613	0.575412	CotAD_23263|CotAD_13403|CotAD_56558|CotAD_00265|CotAD_59437|CotAD_63568	http://www.genome.jp/kegg-bin/show_pathway?ko04310/K04506%09red/K03868%09red/K04508%09red/K04392%09red/K03347%09red/K06268%09red
Fructose and mannose metabolism	KEGG PATHWAY	ko00051	7	19	0.0427009	0.575412	CotAD_46305|CotAD_28702|CotAD_31470|CotAD_56464|CotAD_32352|CotAD_69191|CotAD_18453	http://www.genome.jp/kegg-bin/show_pathway?ko00051/K00966%09red/K00847%09red/K00844%09red/K05305%09red/K01803%09red/K00895%09red/K19355%09red
Estrogen signaling pathway	KEGG PATHWAY	ko04915	4	7	0.0435902	0.575412	CotAD_51549|CotAD_53232|CotAD_18855|CotAD_18054	http://www.genome.jp/kegg-bin/show_pathway?ko04915/K09571%09red/K03283%09red
Hedgehog signaling pathway - fly	KEGG PATHWAY	ko04341	4	7	0.0435902	0.575412	CotAD_32225|CotAD_63568|CotAD_49161|CotAD_59437	http://www.genome.jp/kegg-bin/show_pathway?ko04341/K10523%09red/K03868%09red/K03869%09red/K03347%09red
MAPK signaling pathway - fly	KEGG PATHWAY	ko04013	5	11	0.0462643	0.575412	CotAD_23263|CotAD_13403|CotAD_28602|CotAD_56558|CotAD_28424	http://www.genome.jp/kegg-bin/show_pathway?ko04013/K04506%09red/K06689%09red/K20223%09red/K04508%09red/K04392%09red
Carbon fixation in photosynthetic organisms	KEGG PATHWAY	ko00710	8	25	0.0552058	0.585825	CotAD_34290|CotAD_60412|CotAD_41194|CotAD_62394|CotAD_51392|CotAD_22914|CotAD_65461|CotAD_18453	http://www.genome.jp/kegg-bin/show_pathway?ko00710/K14454%09red/K01803%09red/K01602%09red/K00028%09red/K00029%09red/K00026%09red
Flavonoid biosynthesis	KEGG PATHWAY	ko00941	5	12	0.058795	0.585825	CotAD_14339|CotAD_69868|CotAD_09238|CotAD_43712|CotAD_25338	http://www.genome.jp/kegg-bin/show_pathway?ko00941/K00588%09red/K00475%09red/K13065%09red/K00660%09red
Longevity regulating pathway - multiple species	KEGG PATHWAY	ko04213	5	12	0.058795	0.585825	CotAD_22520|CotAD_51044|CotAD_53232|CotAD_18855|CotAD_18054	http://www.genome.jp/kegg-bin/show_pathway?ko04213/K04565%09red/K07199%09red/K03283%09red
Antigen processing and presentation	KEGG PATHWAY	ko04612	4	8	0.0588769	0.585825	CotAD_53232|CotAD_18855|CotAD_18054|CotAD_34275	http://www.genome.jp/kegg-bin/show_pathway?ko04612/K01369%09red/K03283%09red
Quorum sensing	KEGG PATHWAY	ko02024	5	13	0.0730664	0.664782	CotAD_13090|CotAD_11449|CotAD_30182|CotAD_29499|CotAD_34735	http://www.genome.jp/kegg-bin/show_pathway?ko02024/K01897%09red/K01658%09red/K03110%09red/K03217%09red/K01728%09red
Cell cycle - Caulobacter	KEGG PATHWAY	ko04112	3	5	0.0734935	0.664782	CotAD_17514|CotAD_40016|CotAD_35684	http://www.genome.jp/kegg-bin/show_pathway?ko04112/K01358%09red/K01338%09red/K03531%09red
Plant hormone signal transduction	KEGG PATHWAY	ko04075	11	43	0.0824344	0.713237	CotAD_40293|CotAD_48456|CotAD_24117|CotAD_58619|CotAD_60818|CotAD_00131|CotAD_46289|CotAD_05848|CotAD_51573|CotAD_00234|CotAD_74946	http://www.genome.jp/kegg-bin/show_pathway?ko04075/K14487%09red/K14484%09red/K14491%09red/K14490%09red/K14500%09red/K14498%09red/K13463%09red/K14503%09red/K13422%09red/K14517%09red
Bacterial secretion system	KEGG PATHWAY	ko03070	3	6	0.0999582	0.758158	CotAD_34735|CotAD_29499|CotAD_65896	http://www.genome.jp/kegg-bin/show_pathway?ko03070/K03110%09red/K03217%09red/K03116%09red
Axon guidance	KEGG PATHWAY	ko04360	3	6	0.0999582	0.758158	CotAD_58527|CotAD_13403|CotAD_00265	http://www.genome.jp/kegg-bin/show_pathway?ko04360/K05765%09red/K06268%09red/K04392%09red
Circadian rhythm	KEGG PATHWAY	ko04710	3	6	0.0999582	0.758158	CotAD_22520|CotAD_63568|CotAD_59437	http://www.genome.jp/kegg-bin/show_pathway?ko04710/K03868%09red/K07199%09red/K03347%09red
HIF-1 signaling pathway	KEGG PATHWAY	ko04066	5	15	0.106675	0.758158	CotAD_31470|CotAD_05645|CotAD_51262|CotAD_41294|CotAD_63568	http://www.genome.jp/kegg-bin/show_pathway?ko04066/K03868%09red/K03259%09red/K00162%09red/K00844%09red
Glucagon signaling pathway	KEGG PATHWAY	ko04922	5	15	0.106675	0.758158	CotAD_22520|CotAD_45044|CotAD_36891|CotAD_41294|CotAD_00265	http://www.genome.jp/kegg-bin/show_pathway?ko04922/K11434%09red/K17491%09red/K07199%09red/K00162%09red/K06268%09red
Fatty acid metabolism	KEGG PATHWAY	ko01212	7	25	0.111056	0.762071	CotAD_30182|CotAD_12321|CotAD_53011|CotAD_29356|CotAD_52391|CotAD_29569|CotAD_48369	http://www.genome.jp/kegg-bin/show_pathway?ko01212/K00059%09red/K00232%09red/K10527%09red/K10258%09red/K01897%09red/K07512%09red/K03921%09red
Galactose metabolism	KEGG PATHWAY	ko00052	5	16	0.125866	0.805868	CotAD_31470|CotAD_08677|CotAD_28371|CotAD_11308|CotAD_20130	http://www.genome.jp/kegg-bin/show_pathway?ko00052/K07407%09red/K01784%09red/K18819%09red/K00844%09red
Influenza A	KEGG PATHWAY	ko05164	5	16	0.125866	0.805868	CotAD_17502|CotAD_53232|CotAD_18855|CotAD_18054|CotAD_35000	http://www.genome.jp/kegg-bin/show_pathway?ko05164/K14396%09red/K03283%09red
Amyotrophic lateral sclerosis (ALS)	KEGG PATHWAY	ko05014	3	7	0.129587	0.805868	CotAD_51044|CotAD_13403|CotAD_00265	http://www.genome.jp/kegg-bin/show_pathway?ko05014/K04565%09red/K06268%09red/K04392%09red
Endocytosis	KEGG PATHWAY	ko04144	12	54	0.139337	0.830931	CotAD_72812|CotAD_18054|CotAD_01226|CotAD_08201|CotAD_58529|CotAD_18855|CotAD_31749|CotAD_53232|CotAD_16228|CotAD_06744|CotAD_62713|CotAD_36111	http://www.genome.jp/kegg-bin/show_pathway?ko04144/K18442%09red/K12194%09red/K18467%09red/K12198%09red/K12471%09red/K11826%09red/K07901%09red/K03283%09red/K07897%09red/K07904%09red
Protein processing in endoplasmic reticulum	KEGG PATHWAY	ko04141	16	77	0.141968	0.830931	CotAD_56438|CotAD_53232|CotAD_69492|CotAD_18054|CotAD_18855|CotAD_63568|CotAD_58183|CotAD_08697|CotAD_46373|CotAD_09796|CotAD_05743|CotAD_59437|CotAD_27332|CotAD_46390|CotAD_19136|CotAD_28424	http://www.genome.jp/kegg-bin/show_pathway?ko04141/K14026%09red/K10976%09red/K09481%09red/K06689%09red/K13989%09red/K07953%09red/K10666%09red/K12669%09red/K08852%09red/K14009%09red/K03347%09red/K03868%09red/K14007%09red/K03283%09red
RNA degradation	KEGG PATHWAY	ko03018	11	49	0.146279	0.831702	CotAD_65116|CotAD_17061|CotAD_69501|CotAD_68326|CotAD_60508|CotAD_61964|CotAD_71215|CotAD_50527|CotAD_69001|CotAD_04414|CotAD_06840	http://www.genome.jp/kegg-bin/show_pathway?ko03018/K03681%09red/K12613%09red/K12581%09red/K12603%09red/K12590%09red/K12591%09red/K04077%09red/K11600%09red/K13126%09red
Carbon fixation pathways in prokaryotes	KEGG PATHWAY	ko00720	4	14	0.196694	0.978231	CotAD_53335|CotAD_58990|CotAD_58651|CotAD_27087	http://www.genome.jp/kegg-bin/show_pathway?ko00720/K00297%09red/K01648%09red/K01681%09red
Citrate cycle (TCA cycle)	KEGG PATHWAY	ko00020	5	20	0.215845	0.978231	CotAD_58651|CotAD_53335|CotAD_41294|CotAD_41194|CotAD_27087	http://www.genome.jp/kegg-bin/show_pathway?ko00020/K01648%09red/K00026%09red/K00162%09red/K01681%09red
Osteoclast differentiation	KEGG PATHWAY	ko04380	2	5	0.226896	0.978231	CotAD_13403|CotAD_00265	http://www.genome.jp/kegg-bin/show_pathway?ko04380/K06268%09red/K04392%09red
VEGF signaling pathway	KEGG PATHWAY	ko04370	2	5	0.226896	0.978231	CotAD_13403|CotAD_00265	http://www.genome.jp/kegg-bin/show_pathway?ko04370/K06268%09red/K04392%09red
B cell receptor signaling pathway	KEGG PATHWAY	ko04662	2	5	0.226896	0.978231	CotAD_13403|CotAD_00265	http://www.genome.jp/kegg-bin/show_pathway?ko04662/K06268%09red/K04392%09red
Protein export	KEGG PATHWAY	ko03060	6	26	0.227411	0.978231	CotAD_13937|CotAD_12638|CotAD_65896|CotAD_34735|CotAD_29499|CotAD_19136	http://www.genome.jp/kegg-bin/show_pathway?ko03060/K03116%09red/K03217%09red/K09481%09red/K03110%09red/K09647%09red/K03109%09red
Apoptosis - fly	KEGG PATHWAY	ko04214	3	10	0.232014	0.978231	CotAD_38672|CotAD_51198|CotAD_25964	http://www.genome.jp/kegg-bin/show_pathway?ko04214/K01527%09red/K03386%09red
Glycolysis / Gluconeogenesis	KEGG PATHWAY	ko00010	7	32	0.234714	0.978231	CotAD_17060|CotAD_31470|CotAD_56464|CotAD_00103|CotAD_06149|CotAD_18453|CotAD_41294	http://www.genome.jp/kegg-bin/show_pathway?ko00010/K00131%09red/K00844%09red/K01792%09red/K01803%09red/K00895%09red/K00162%09red
Glutathione metabolism	KEGG PATHWAY	ko00480	4	16	0.255082	0.978231	CotAD_21477|CotAD_43257|CotAD_34012|CotAD_32863	http://www.genome.jp/kegg-bin/show_pathway?ko00480/K00434%09red/K00799%09red/K01469%09red
alpha-Linolenic acid metabolism	KEGG PATHWAY	ko00592	4	16	0.255082	0.978231	CotAD_45426|CotAD_52391|CotAD_40346|CotAD_53011	http://www.genome.jp/kegg-bin/show_pathway?ko00592/K14674%09red/K00232%09red/K16818%09red/K10527%09red
Fatty acid degradation	KEGG PATHWAY	ko00071	3	11	0.268911	0.978231	CotAD_30182|CotAD_52391|CotAD_53011	http://www.genome.jp/kegg-bin/show_pathway?ko00071/K01897%09red/K00232%09red/K10527%09red
Measles	KEGG PATHWAY	ko05162	3	11	0.268911	0.978231	CotAD_53232|CotAD_18855|CotAD_18054	http://www.genome.jp/kegg-bin/show_pathway?ko05162/K03283%09red
Cutin, suberine and wax biosynthesis	KEGG PATHWAY	ko00073	3	11	0.268911	0.978231	CotAD_60152|CotAD_74297|CotAD_54736	http://www.genome.jp/kegg-bin/show_pathway?ko00073/K15404%09red/K15403%09red/K15402%09red
Mineral absorption	KEGG PATHWAY	ko04978	2	6	0.27803	0.978231	CotAD_54212|CotAD_68168	http://www.genome.jp/kegg-bin/show_pathway?ko04978/K14686%09red/K00522%09red
Endocrine and other factor-regulated calcium reabsorption	KEGG PATHWAY	ko04961	2	6	0.27803	0.978231	CotAD_72812|CotAD_36111	http://www.genome.jp/kegg-bin/show_pathway?ko04961/K11826%09red/K07904%09red
Adipocytokine signaling pathway	KEGG PATHWAY	ko04920	2	6	0.27803	0.978231	CotAD_22520|CotAD_30182	http://www.genome.jp/kegg-bin/show_pathway?ko04920/K01897%09red/K07199%09red
Calcium signaling pathway	KEGG PATHWAY	ko04020	2	6	0.27803	0.978231	CotAD_60768|CotAD_00265	http://www.genome.jp/kegg-bin/show_pathway?ko04020/K06268%09red/K05863%09red
Pentose phosphate pathway	KEGG PATHWAY	ko00030	4	17	0.285485	0.978231	CotAD_04551|CotAD_00103|CotAD_42092|CotAD_56464	http://www.genome.jp/kegg-bin/show_pathway?ko00030/K01057%09red/K00895%09red/K00131%09red
Longevity regulating pathway - worm	KEGG PATHWAY	ko04212	4	17	0.285485	0.978231	CotAD_36891|CotAD_17514|CotAD_68326|CotAD_50527	http://www.genome.jp/kegg-bin/show_pathway?ko04212/K01358%09red/K04077%09red/K17491%09red
Photosynthesis - antenna proteins	KEGG PATHWAY	ko00196	3	12	0.30639	0.978231	CotAD_72574|CotAD_31196|CotAD_47666	http://www.genome.jp/kegg-bin/show_pathway?ko00196/K08916%09red/K14172%09red/K08910%09red
Insulin signaling pathway	KEGG PATHWAY	ko04910	4	18	0.316369	0.978231	CotAD_22520|CotAD_31470|CotAD_05645|CotAD_51262	http://www.genome.jp/kegg-bin/show_pathway?ko04910/K07199%09red/K03259%09red/K00844%09red
Steroid biosynthesis	KEGG PATHWAY	ko00100	4	18	0.316369	0.978231	CotAD_45426|CotAD_49287|CotAD_18420|CotAD_28057	http://www.genome.jp/kegg-bin/show_pathway?ko00100/K00511%09red/K14674%09red/K14423%09red/K00222%09red
AMPK signaling pathway	KEGG PATHWAY	ko04152	5	24	0.319944	0.978231	CotAD_22520|CotAD_22546|CotAD_18031|CotAD_58529|CotAD_40386	http://www.genome.jp/kegg-bin/show_pathway?ko04152/K07877%09red/K06627%09red/K07901%09red/K11583%09red/K07199%09red
Renal cell carcinoma	KEGG PATHWAY	ko05211	2	7	0.328907	0.978231	CotAD_13403|CotAD_63568	http://www.genome.jp/kegg-bin/show_pathway?ko05211/K03868%09red/K04392%09red
PPAR signaling pathway	KEGG PATHWAY	ko03320	2	7	0.328907	0.978231	CotAD_30182|CotAD_52391	http://www.genome.jp/kegg-bin/show_pathway?ko03320/K01897%09red/K00232%09red
cGMP-PKG signaling pathway	KEGG PATHWAY	ko04022	2	7	0.328907	0.978231	CotAD_60768|CotAD_00265	http://www.genome.jp/kegg-bin/show_pathway?ko04022/K06268%09red/K05863%09red
Plant-pathogen interaction	KEGG PATHWAY	ko04626	7	37	0.341753	0.978231	CotAD_43207|CotAD_26791|CotAD_36560|CotAD_48927|CotAD_40639|CotAD_60104|CotAD_56107	http://www.genome.jp/kegg-bin/show_pathway?ko04626/K13447%09red/K05391%09red/K13412%09red/K13448%09red
Apoptosis	KEGG PATHWAY	ko04210	3	13	0.34404	0.978231	CotAD_24250|CotAD_56438|CotAD_32396	http://www.genome.jp/kegg-bin/show_pathway?ko04210/K07374%09red/K01373%09red/K08852%09red
Pentose and glucuronate interconversions	KEGG PATHWAY	ko00040	3	13	0.34404	0.978231	CotAD_14166|CotAD_11449|CotAD_74370	http://www.genome.jp/kegg-bin/show_pathway?ko00040/K01051%09red/K00012%09red/K01728%09red
Tuberculosis	KEGG PATHWAY	ko05152	4	19	0.347503	0.978231	CotAD_31749|CotAD_68326|CotAD_50527|CotAD_00265	http://www.genome.jp/kegg-bin/show_pathway?ko05152/K04077%09red/K06268%09red/K07897%09red
cAMP signaling pathway	KEGG PATHWAY	ko04024	2	8	0.378737	0.978231	CotAD_13403|CotAD_52391	http://www.genome.jp/kegg-bin/show_pathway?ko04024/K00232%09red/K04392%09red
EGFR tyrosine kinase inhibitor resistance	KEGG PATHWAY	ko01521	2	8	0.378737	0.978231	CotAD_05645|CotAD_51262	http://www.genome.jp/kegg-bin/show_pathway?ko01521/K03259%09red
Systemic lupus erythematosus	KEGG PATHWAY	ko05322	2	8	0.378737	0.978231	CotAD_38818|CotAD_14881	http://www.genome.jp/kegg-bin/show_pathway?ko05322/K11251%09red/K11252%09red
Pathogenic Escherichia coli infection	KEGG PATHWAY	ko05130	2	8	0.378737	0.978231	CotAD_32396|CotAD_22456	http://www.genome.jp/kegg-bin/show_pathway?ko05130/K11294%09red/K07374%09red
MicroRNAs in cancer	KEGG PATHWAY	ko05206	3	14	0.381501	0.978231	CotAD_59058|CotAD_30940|CotAD_71816	http://www.genome.jp/kegg-bin/show_pathway?ko05206/K05658%09red
Longevity regulating pathway	KEGG PATHWAY	ko04211	3	14	0.381501	0.978231	CotAD_22520|CotAD_05645|CotAD_51262	http://www.genome.jp/kegg-bin/show_pathway?ko04211/K07199%09red/K03259%09red
Phagosome	KEGG PATHWAY	ko04145	5	27	0.401399	0.978231	CotAD_32396|CotAD_31749|CotAD_50492|CotAD_13403|CotAD_19136	http://www.genome.jp/kegg-bin/show_pathway?ko04145/K04392%09red/K07374%09red/K09481%09red/K07897%09red/K02145%09red
Huntington's disease	KEGG PATHWAY	ko05016	12	72	0.405342	0.978231	CotAD_17530|CotAD_60768|CotAD_70963|CotAD_43095|CotAD_70451|CotAD_21415|CotAD_31711|CotAD_51044|CotAD_27956|CotAD_35456|CotAD_05700|CotAD_36111	http://www.genome.jp/kegg-bin/show_pathway?ko05016/K03965%09red/K03942%09red/K05863%09red/K03945%09red/K04565%09red/K03010%09red/K03938%09red/K11826%09red/K02134%09red/K03008%09red/K02136%09red
Fatty acid biosynthesis	KEGG PATHWAY	ko00061	3	15	0.418463	0.978231	CotAD_29356|CotAD_30182|CotAD_12321	http://www.genome.jp/kegg-bin/show_pathway?ko00061/K01897%09red/K03921%09red/K00059%09red
Ascorbate and aldarate metabolism	KEGG PATHWAY	ko00053	3	15	0.418463	0.978231	CotAD_44301|CotAD_74370|CotAD_32863	http://www.genome.jp/kegg-bin/show_pathway?ko00053/K00012%09red/K14190%09red/K00434%09red
Salmonella infection	KEGG PATHWAY	ko05132	2	9	0.426938	0.978231	CotAD_31749|CotAD_13403	http://www.genome.jp/kegg-bin/show_pathway?ko05132/K04392%09red/K07897%09red
Other glycan degradation	KEGG PATHWAY	ko00511	2	9	0.426938	0.978231	CotAD_62087|CotAD_15631	http://www.genome.jp/kegg-bin/show_pathway?ko00511/K01206%09red
Selenocompound metabolism	KEGG PATHWAY	ko00450	2	9	0.426938	0.978231	CotAD_26569|CotAD_36127	http://www.genome.jp/kegg-bin/show_pathway?ko00450/K00384%09red/K01874%09red
TGF-beta signaling pathway	KEGG PATHWAY	ko04350	2	9	0.426938	0.978231	CotAD_63568|CotAD_59437	http://www.genome.jp/kegg-bin/show_pathway?ko04350/K03868%09red/K03347%09red
Carbon metabolism	KEGG PATHWAY	ko01200	15	93	0.42839	0.978231	CotAD_34290|CotAD_58990|CotAD_41294|CotAD_41194|CotAD_62394|CotAD_04551|CotAD_31470|CotAD_51392|CotAD_22914|CotAD_42092|CotAD_27087|CotAD_00103|CotAD_60412|CotAD_65461|CotAD_18453	http://www.genome.jp/kegg-bin/show_pathway?ko01200/K01602%09red/K14454%09red/K00131%09red/K00844%09red/K00297%09red/K01803%09red/K00162%09red/K01681%09red/K00029%09red/K00028%09red/K01057%09red/K00026%09red
Various types of N-glycan biosynthesis	KEGG PATHWAY	ko00513	4	22	0.440373	0.978231	CotAD_27332|CotAD_46977|CotAD_01149|CotAD_48437	http://www.genome.jp/kegg-bin/show_pathway?ko00513/K03843%09red/K03846%09red/K03847%09red/K12669%09red
PI3K-Akt signaling pathway	KEGG PATHWAY	ko04151	4	22	0.440373	0.978231	CotAD_18031|CotAD_05645|CotAD_13403|CotAD_51262	http://www.genome.jp/kegg-bin/show_pathway?ko04151/K11583%09red/K04392%09red/K03259%09red
Sesquiterpenoid and triterpenoid biosynthesis	KEGG PATHWAY	ko00909	3	16	0.454662	0.978231	CotAD_55409|CotAD_49287|CotAD_47307	http://www.genome.jp/kegg-bin/show_pathway?ko00909/K00511%09red/K14184%09red
Cysteine and methionine metabolism	KEGG PATHWAY	ko00270	6	36	0.466451	0.978231	CotAD_57924|CotAD_41194|CotAD_22914|CotAD_04520|CotAD_74182|CotAD_45481	http://www.genome.jp/kegg-bin/show_pathway?ko00270/K14454%09red/K00826%09red/K01611%09red/K00928%09red/K00789%09red/K00026%09red
Valine, leucine and isoleucine biosynthesis	KEGG PATHWAY	ko00290	2	10	0.473094	0.978231	CotAD_18119|CotAD_74182	http://www.genome.jp/kegg-bin/show_pathway?ko00290/K00826%09red/K01703%09red
Oxytocin signaling pathway	KEGG PATHWAY	ko04921	2	10	0.473094	0.978231	CotAD_22520|CotAD_00265	http://www.genome.jp/kegg-bin/show_pathway?ko04921/K07199%09red/K06268%09red
Epstein-Barr virus infection	KEGG PATHWAY	ko05169	10	63	0.477078	0.978231	CotAD_21342|CotAD_01357|CotAD_18054|CotAD_22546|CotAD_18855|CotAD_70451|CotAD_53232|CotAD_13202|CotAD_68331|CotAD_05700	http://www.genome.jp/kegg-bin/show_pathway?ko05169/K03061%09red/K03010%09red/K11838%09red/K03036%09red/K06627%09red/K03019%09red/K03008%09red/K03283%09red
FoxO signaling pathway	KEGG PATHWAY	ko04068	3	17	0.489882	0.978231	CotAD_22520|CotAD_45044|CotAD_21342	http://www.genome.jp/kegg-bin/show_pathway?ko04068/K11434%09red/K11838%09red/K07199%09red
Glycerolipid metabolism	KEGG PATHWAY	ko00561	4	24	0.50014	0.978231	CotAD_45426|CotAD_34732|CotAD_20130|CotAD_28371	http://www.genome.jp/kegg-bin/show_pathway?ko00561/K14674%09red/K09480%09red/K07407%09red
N-Glycan biosynthesis	KEGG PATHWAY	ko00510	5	31	0.507664	0.978231	CotAD_27332|CotAD_46977|CotAD_01149|CotAD_48437|CotAD_12851	http://www.genome.jp/kegg-bin/show_pathway?ko00510/K03843%09red/K00737%09red/K03846%09red/K03847%09red/K12669%09red
Pyruvate metabolism	KEGG PATHWAY	ko00620	5	31	0.507664	0.978231	CotAD_34290|CotAD_51392|CotAD_65461|CotAD_41194|CotAD_41294	http://www.genome.jp/kegg-bin/show_pathway?ko00620/K00026%09red/K00029%09red/K00028%09red/K00162%09red
Alzheimer's disease	KEGG PATHWAY	ko05010	9	58	0.508479	0.978231	CotAD_56438|CotAD_27956|CotAD_00265|CotAD_70963|CotAD_43095|CotAD_21415|CotAD_31711|CotAD_35456|CotAD_17530	http://www.genome.jp/kegg-bin/show_pathway?ko05010/K03965%09red/K03942%09red/K08852%09red/K02134%09red/K03945%09red/K03938%09red/K06268%09red/K02136%09red
Neurotrophin signaling pathway	KEGG PATHWAY	ko04722	2	11	0.516927	0.978231	CotAD_13403|CotAD_26539	http://www.genome.jp/kegg-bin/show_pathway?ko04722/K12462%09red/K04392%09red
Non-alcoholic fatty liver disease (NAFLD)	KEGG PATHWAY	ko04932	7	45	0.518808	0.978231	CotAD_56438|CotAD_13403|CotAD_70963|CotAD_21415|CotAD_22520|CotAD_27956|CotAD_35456	http://www.genome.jp/kegg-bin/show_pathway?ko04932/K03965%09red/K03942%09red/K03945%09red/K08852%09red/K07199%09red/K03938%09red/K04392%09red
Vibrio cholerae infection	KEGG PATHWAY	ko05110	3	19	0.556724	0.978231	CotAD_50492|CotAD_58462|CotAD_19136	http://www.genome.jp/kegg-bin/show_pathway?ko05110/K10949%09red/K09481%09red/K02145%09red
Central carbon metabolism in cancer	KEGG PATHWAY	ko05230	2	12	0.558263	0.978231	CotAD_31470|CotAD_41294	http://www.genome.jp/kegg-bin/show_pathway?ko05230/K00162%09red/K00844%09red
mRNA surveillance pathway	KEGG PATHWAY	ko03015	7	47	0.560796	0.978231	CotAD_47632|CotAD_69501|CotAD_35000|CotAD_46557|CotAD_17502|CotAD_18031|CotAD_04648	http://www.genome.jp/kegg-bin/show_pathway?ko03015/K14396%09red/K13171%09red/K14399%09red/K11583%09red/K15544%09red/K13126%09red
C5-Branched dibasic acid metabolism	KEGG PATHWAY	ko00660	1	5	0.56523	0.978231	CotAD_18119	http://www.genome.jp/kegg-bin/show_pathway?ko00660/K01703%09red
Adherens junction	KEGG PATHWAY	ko04520	1	5	0.56523	0.978231	CotAD_13403	http://www.genome.jp/kegg-bin/show_pathway?ko04520/K04392%09red
Chemokine signaling pathway	KEGG PATHWAY	ko04062	1	5	0.56523	0.978231	CotAD_13403	http://www.genome.jp/kegg-bin/show_pathway?ko04062/K04392%09red
Gap junction	KEGG PATHWAY	ko04540	1	5	0.56523	0.978231	CotAD_32396	http://www.genome.jp/kegg-bin/show_pathway?ko04540/K07374%09red
Prion diseases	KEGG PATHWAY	ko05020	1	5	0.56523	0.978231	CotAD_51044	http://www.genome.jp/kegg-bin/show_pathway?ko05020/K04565%09red
Rap1 signaling pathway	KEGG PATHWAY	ko04015	1	5	0.56523	0.978231	CotAD_13403	http://www.genome.jp/kegg-bin/show_pathway?ko04015/K04392%09red
T cell receptor signaling pathway	KEGG PATHWAY	ko04660	1	5	0.56523	0.978231	CotAD_00265	http://www.genome.jp/kegg-bin/show_pathway?ko04660/K06268%09red
Zeatin biosynthesis	KEGG PATHWAY	ko00908	1	5	0.56523	0.978231	CotAD_73847	http://www.genome.jp/kegg-bin/show_pathway?ko00908/K00279%09red
Herpes simplex infection	KEGG PATHWAY	ko05168	4	27	0.584038	0.978231	CotAD_21342|CotAD_59437|CotAD_17449|CotAD_33352	http://www.genome.jp/kegg-bin/show_pathway?ko05168/K11838%09red/K15414%09red/K03347%09red/K12891%09red
Circadian rhythm - plant	KEGG PATHWAY	ko04712	4	27	0.584038	0.978231	CotAD_01715|CotAD_55806|CotAD_69868|CotAD_32387	http://www.genome.jp/kegg-bin/show_pathway?ko04712/K12129%09red/K00660%09red
Sphingolipid metabolism	KEGG PATHWAY	ko00600	2	13	0.597013	0.978231	CotAD_20130|CotAD_28371	http://www.genome.jp/kegg-bin/show_pathway?ko00600/K07407%09red
Insulin resistance	KEGG PATHWAY	ko04931	2	13	0.597013	0.978231	CotAD_22520|CotAD_12667	http://www.genome.jp/kegg-bin/show_pathway?ko04931/K09667%09red/K07199%09red
Glyoxylate and dicarboxylate metabolism	KEGG PATHWAY	ko00630	4	28	0.61013	0.978231	CotAD_27087|CotAD_60412|CotAD_41194|CotAD_62394	http://www.genome.jp/kegg-bin/show_pathway?ko00630/K00026%09red/K01602%09red/K01681%09red
Glycosylphosphatidylinositol(GPI)-anchor biosynthesis	KEGG PATHWAY	ko00563	3	21	0.618026	0.978231	CotAD_45007|CotAD_01511|CotAD_36504	http://www.genome.jp/kegg-bin/show_pathway?ko00563/K05287%09red/K03857%09red/K05289%09red
Glutamatergic synapse	KEGG PATHWAY	ko04724	1	6	0.62162	0.978231	CotAD_00265	http://www.genome.jp/kegg-bin/show_pathway?ko04724/K06268%09red
Long-term potentiation	KEGG PATHWAY	ko04720	1	6	0.62162	0.978231	CotAD_00265	http://www.genome.jp/kegg-bin/show_pathway?ko04720/K06268%09red
Hippo signaling pathway - fly	KEGG PATHWAY	ko04391	1	6	0.62162	0.978231	CotAD_41418	http://www.genome.jp/kegg-bin/show_pathway?ko04391/K16675%09red
Monobactam biosynthesis	KEGG PATHWAY	ko00261	1	6	0.62162	0.978231	CotAD_45481	http://www.genome.jp/kegg-bin/show_pathway?ko00261/K00928%09red
Arachidonic acid metabolism	KEGG PATHWAY	ko00590	1	6	0.62162	0.978231	CotAD_45426	http://www.genome.jp/kegg-bin/show_pathway?ko00590/K14674%09red
Pancreatic cancer	KEGG PATHWAY	ko05212	1	6	0.62162	0.978231	CotAD_13403	http://www.genome.jp/kegg-bin/show_pathway?ko05212/K04392%09red
RNA transport	KEGG PATHWAY	ko03013	13	93	0.628922	0.978231	CotAD_62196|CotAD_51262|CotAD_37529|CotAD_69501|CotAD_62197|CotAD_05645|CotAD_60651|CotAD_04200|CotAD_04648|CotAD_65570|CotAD_20745|CotAD_58516|CotAD_33249	http://www.genome.jp/kegg-bin/show_pathway?ko03013/K13137%09red/K07562%09red/K03260%09red/K13171%09red/K14304%09red/K03259%09red/K14319%09red/K03252%09red/K13126%09red/K03537%09red
Alcoholism	KEGG PATHWAY	ko05034	2	14	0.633152	0.978231	CotAD_38818|CotAD_14881	http://www.genome.jp/kegg-bin/show_pathway?ko05034/K11251%09red/K11252%09red
Fc gamma R-mediated phagocytosis	KEGG PATHWAY	ko04666	2	14	0.633152	0.978231	CotAD_58527|CotAD_13403	http://www.genome.jp/kegg-bin/show_pathway?ko04666/K05765%09red/K04392%09red
Phenylalanine metabolism	KEGG PATHWAY	ko00360	2	14	0.633152	0.978231	CotAD_14339|CotAD_22914	http://www.genome.jp/kegg-bin/show_pathway?ko00360/K00588%09red/K14454%09red
Epithelial cell signaling in Helicobacter pylori infection	KEGG PATHWAY	ko05120	2	14	0.633152	0.978231	CotAD_13403|CotAD_50492	http://www.genome.jp/kegg-bin/show_pathway?ko05120/K02145%09red/K04392%09red
Ubiquitin mediated proteolysis	KEGG PATHWAY	ko04120	8	58	0.636067	0.978231	CotAD_43367|CotAD_23263|CotAD_63568|CotAD_14079|CotAD_49161|CotAD_59437|CotAD_03755|CotAD_28424	http://www.genome.jp/kegg-bin/show_pathway?ko04120/K04506%09red/K10581%09red/K03868%09red/K03869%09red/K06689%09red/K10579%09red/K10576%09red/K03347%09red
RNA polymerase	KEGG PATHWAY	ko03020	4	30	0.659182	0.978231	CotAD_05700|CotAD_01357|CotAD_70451|CotAD_44242	http://www.genome.jp/kegg-bin/show_pathway?ko03020/K03043%09red/K03019%09red/K03010%09red/K03008%09red
Platinum drug resistance	KEGG PATHWAY	ko01524	2	15	0.666705	0.978231	CotAD_21477|CotAD_68168	http://www.genome.jp/kegg-bin/show_pathway?ko01524/K14686%09red/K00799%09red
Parkinson's disease	KEGG PATHWAY	ko05012	8	60	0.67018	0.978231	CotAD_60768|CotAD_70963|CotAD_43095|CotAD_21415|CotAD_31711|CotAD_27956|CotAD_35456|CotAD_17530	http://www.genome.jp/kegg-bin/show_pathway?ko05012/K03965%09red/K03942%09red/K05863%09red/K03945%09red/K03938%09red/K02134%09red/K02136%09red
Ether lipid metabolism	KEGG PATHWAY	ko00565	1	7	0.670704	0.978231	CotAD_45426	http://www.genome.jp/kegg-bin/show_pathway?ko00565/K14674%09red
Biotin metabolism	KEGG PATHWAY	ko00780	1	7	0.670704	0.978231	CotAD_12321	http://www.genome.jp/kegg-bin/show_pathway?ko00780/K00059%09red
Focal adhesion	KEGG PATHWAY	ko04510	1	7	0.670704	0.978231	CotAD_13403	http://www.genome.jp/kegg-bin/show_pathway?ko04510/K04392%09red
Isoquinoline alkaloid biosynthesis	KEGG PATHWAY	ko00950	1	7	0.670704	0.978231	CotAD_22914	http://www.genome.jp/kegg-bin/show_pathway?ko00950/K14454%09red
Phenylalanine, tyrosine and tryptophan biosynthesis	KEGG PATHWAY	ko00400	3	23	0.673314	0.978231	CotAD_13090|CotAD_09329|CotAD_22914	http://www.genome.jp/kegg-bin/show_pathway?ko00400/K06001%09red/K01658%09red/K14454%09red
Aminoacyl-tRNA biosynthesis	KEGG PATHWAY	ko00970	6	46	0.682188	0.978231	CotAD_26569|CotAD_39052|CotAD_68805|CotAD_04082|CotAD_53859|CotAD_20847	http://www.genome.jp/kegg-bin/show_pathway?ko00970/K01880%09red/K01873%09red/K01874%09red/K01876%09red/K01892%09red/K01885%09red
2-Oxocarboxylic acid metabolism	KEGG PATHWAY	ko01210	5	39	0.691268	0.978231	CotAD_18119|CotAD_45481|CotAD_74182|CotAD_22914|CotAD_27087	http://www.genome.jp/kegg-bin/show_pathway?ko01210/K00928%09red/K00826%09red/K01703%09red/K14454%09red/K01681%09red
Pantothenate and CoA biosynthesis	KEGG PATHWAY	ko00770	2	16	0.697736	0.978231	CotAD_74182|CotAD_42522	http://www.genome.jp/kegg-bin/show_pathway?ko00770/K00826%09red/K02201%09red
Thiamine metabolism	KEGG PATHWAY	ko00730	1	8	0.713428	0.978231	CotAD_66783	http://www.genome.jp/kegg-bin/show_pathway?ko00730/K00878%09red
Adrenergic signaling in cardiomyocytes	KEGG PATHWAY	ko04261	1	8	0.713428	0.978231	CotAD_18031	http://www.genome.jp/kegg-bin/show_pathway?ko04261/K11583%09red
Brassinosteroid biosynthesis	KEGG PATHWAY	ko00905	1	8	0.713428	0.978231	CotAD_42948	http://www.genome.jp/kegg-bin/show_pathway?ko00905/K15639%09red
Tropane, piperidine and pyridine alkaloid biosynthesis	KEGG PATHWAY	ko00960	1	8	0.713428	0.978231	CotAD_22914	http://www.genome.jp/kegg-bin/show_pathway?ko00960/K14454%09red
Sphingolipid signaling pathway	KEGG PATHWAY	ko04071	2	17	0.726332	0.978231	CotAD_18031|CotAD_13403	http://www.genome.jp/kegg-bin/show_pathway?ko04071/K11583%09red/K04392%09red
Regulation of actin cytoskeleton	KEGG PATHWAY	ko04810	2	17	0.726332	0.978231	CotAD_58527|CotAD_13403	http://www.genome.jp/kegg-bin/show_pathway?ko04810/K05765%09red/K04392%09red
Spliceosome	KEGG PATHWAY	ko03040	13	101	0.732111	0.978231	CotAD_30183|CotAD_18054|CotAD_27986|CotAD_66143|CotAD_18855|CotAD_25951|CotAD_53232|CotAD_51031|CotAD_10916|CotAD_33352|CotAD_43656|CotAD_53869|CotAD_54142	http://www.genome.jp/kegg-bin/show_pathway?ko03040/K12741%09red/K12662%09red/K12831%09red/K12820%09red/K12862%09red/K12859%09red/K11092%09red/K12844%09red/K12891%09red/K03283%09red
mTOR signaling pathway	KEGG PATHWAY	ko04150	3	26	0.744807	0.978231	CotAD_05645|CotAD_51262|CotAD_50492	http://www.genome.jp/kegg-bin/show_pathway?ko04150/K02145%09red/K03259%09red
Two-component system	KEGG PATHWAY	ko02020	1	9	0.750616	0.978231	CotAD_56458	http://www.genome.jp/kegg-bin/show_pathway?ko02020/K01113%09red
Colorectal cancer	KEGG PATHWAY	ko05210	1	9	0.750616	0.978231	CotAD_13403	http://www.genome.jp/kegg-bin/show_pathway?ko05210/K04392%09red
Lysine biosynthesis	KEGG PATHWAY	ko00300	1	9	0.750616	0.978231	CotAD_45481	http://www.genome.jp/kegg-bin/show_pathway?ko00300/K00928%09red
Proteoglycans in cancer	KEGG PATHWAY	ko05205	1	9	0.750616	0.978231	CotAD_13403	http://www.genome.jp/kegg-bin/show_pathway?ko05205/K04392%09red
Sulfur relay system	KEGG PATHWAY	ko04122	1	9	0.750616	0.978231	CotAD_12484	http://www.genome.jp/kegg-bin/show_pathway?ko04122/K00566%09red
Ras signaling pathway	KEGG PATHWAY	ko04014	1	9	0.750616	0.978231	CotAD_13403	http://www.genome.jp/kegg-bin/show_pathway?ko04014/K04392%09red
Dopaminergic synapse	KEGG PATHWAY	ko04728	1	9	0.750616	0.978231	CotAD_18031	http://www.genome.jp/kegg-bin/show_pathway?ko04728/K11583%09red
Bacterial invasion of epithelial cells	KEGG PATHWAY	ko05100	1	9	0.750616	0.978231	CotAD_13403	http://www.genome.jp/kegg-bin/show_pathway?ko05100/K04392%09red
Glycerophospholipid metabolism	KEGG PATHWAY	ko00564	4	35	0.762717	0.978231	CotAD_45426|CotAD_12806|CotAD_40346|CotAD_27601	http://www.genome.jp/kegg-bin/show_pathway?ko00564/K14674%09red/K01094%09red/K16818%09red/K08730%09red
Base excision repair	KEGG PATHWAY	ko03410	3	27	0.765678	0.978231	CotAD_00145|CotAD_10942|CotAD_26755	http://www.genome.jp/kegg-bin/show_pathway?ko03410/K01246%09red/K10802%09red
Peroxisome	KEGG PATHWAY	ko04146	4	36	0.780181	0.978231	CotAD_51044|CotAD_04148|CotAD_30182|CotAD_52391	http://www.genome.jp/kegg-bin/show_pathway?ko04146/K01897%09red/K04565%09red/K00232%09red/K13237%09red
Transcriptional misregulation in cancer	KEGG PATHWAY	ko05202	1	10	0.782984	0.978231	CotAD_36258	http://www.genome.jp/kegg-bin/show_pathway?ko05202/K15627%09red
One carbon pool by folate	KEGG PATHWAY	ko00670	1	10	0.782984	0.978231	CotAD_58990	http://www.genome.jp/kegg-bin/show_pathway?ko00670/K00297%09red
Butanoate metabolism	KEGG PATHWAY	ko00650	1	10	0.782984	0.978231	CotAD_45186	http://www.genome.jp/kegg-bin/show_pathway?ko00650/K01641%09red
Oxidative phosphorylation	KEGG PATHWAY	ko00190	11	92	0.797427	0.978231	CotAD_27956|CotAD_43066|CotAD_50492|CotAD_70963|CotAD_43095|CotAD_21415|CotAD_31711|CotAD_26228|CotAD_35456|CotAD_17530|CotAD_37196	http://www.genome.jp/kegg-bin/show_pathway?ko00190/K03965%09red/K03942%09red/K01507%09red/K03945%09red/K02145%09red/K03938%09red/K02260%09red/K02134%09red/K02136%09red
Carotenoid biosynthesis	KEGG PATHWAY	ko00906	2	20	0.798669	0.978231	CotAD_35694|CotAD_45658	http://www.genome.jp/kegg-bin/show_pathway?ko00906/K09841%09red
Terpenoid backbone biosynthesis	KEGG PATHWAY	ko00900	3	29	0.803244	0.978231	CotAD_01690|CotAD_35963|CotAD_45186	http://www.genome.jp/kegg-bin/show_pathway?ko00900/K15889%09red/K01641%09red/K03526%09red
Choline metabolism in cancer	KEGG PATHWAY	ko05231	1	11	0.811156	0.978231	CotAD_13403	http://www.genome.jp/kegg-bin/show_pathway?ko05231/K04392%09red
Shigellosis	KEGG PATHWAY	ko05131	1	11	0.811156	0.978231	CotAD_13403	http://www.genome.jp/kegg-bin/show_pathway?ko05131/K04392%09red
Cyanoamino acid metabolism	KEGG PATHWAY	ko00460	1	11	0.811156	0.978231	CotAD_28107	http://www.genome.jp/kegg-bin/show_pathway?ko00460/K05350%09red
Collecting duct acid secretion	KEGG PATHWAY	ko04966	1	11	0.811156	0.978231	CotAD_50492	http://www.genome.jp/kegg-bin/show_pathway?ko04966/K02145%09red
Valine, leucine and isoleucine degradation	KEGG PATHWAY	ko00280	2	21	0.818722	0.978231	CotAD_74182|CotAD_45186	http://www.genome.jp/kegg-bin/show_pathway?ko00280/K00826%09red/K01641%09red
Viral carcinogenesis	KEGG PATHWAY	ko05203	4	39	0.826494	0.978231	CotAD_21342|CotAD_22546|CotAD_38818|CotAD_13403	http://www.genome.jp/kegg-bin/show_pathway?ko05203/K11838%09red/K06627%09red/K04392%09red/K11252%09red
Oocyte meiosis	KEGG PATHWAY	ko04114	3	31	0.835617	0.978231	CotAD_63568|CotAD_00265|CotAD_59437	http://www.genome.jp/kegg-bin/show_pathway?ko04114/K03868%09red/K06268%09red/K03347%09red
p53 signaling pathway	KEGG PATHWAY	ko04115	1	12	0.835675	0.978231	CotAD_23263	http://www.genome.jp/kegg-bin/show_pathway?ko04115/K04506%09red
Folate biosynthesis	KEGG PATHWAY	ko00790	1	12	0.835675	0.978231	CotAD_56458	http://www.genome.jp/kegg-bin/show_pathway?ko00790/K01113%09red
Hepatitis B	KEGG PATHWAY	ko05161	1	12	0.835675	0.978231	CotAD_22546	http://www.genome.jp/kegg-bin/show_pathway?ko05161/K06627%09red
Nicotinate and nicotinamide metabolism	KEGG PATHWAY	ko00760	1	12	0.835675	0.978231	CotAD_58384	http://www.genome.jp/kegg-bin/show_pathway?ko00760/K00858%09red
Glycine, serine and threonine metabolism	KEGG PATHWAY	ko00260	3	33	0.863295	0.995666	CotAD_09329|CotAD_45481|CotAD_06029	http://www.genome.jp/kegg-bin/show_pathway?ko00260/K06001%09red/K00928%09red/K00130%09red
Synaptic vesicle cycle	KEGG PATHWAY	ko04721	2	24	0.868554	0.995666	CotAD_36111|CotAD_50492	http://www.genome.jp/kegg-bin/show_pathway?ko04721/K11826%09red/K02145%09red
Arginine and proline metabolism	KEGG PATHWAY	ko00330	2	24	0.868554	0.995666	CotAD_04520|CotAD_22914	http://www.genome.jp/kegg-bin/show_pathway?ko00330/K01611%09red/K14454%09red
Regulation of autophagy	KEGG PATHWAY	ko04140	1	14	0.875586	0.995666	CotAD_63484	http://www.genome.jp/kegg-bin/show_pathway?ko04140/K08337%09red
Rheumatoid arthritis	KEGG PATHWAY	ko05323	1	14	0.875586	0.995666	CotAD_50492	http://www.genome.jp/kegg-bin/show_pathway?ko05323/K02145%09red
Proteasome	KEGG PATHWAY	ko03050	3	35	0.886791	0.995797	CotAD_02284|CotAD_13202|CotAD_68331	http://www.genome.jp/kegg-bin/show_pathway?ko03050/K03036%09red/K02731%09red/K03061%09red
Pathways in cancer	KEGG PATHWAY	ko05200	2	27	0.90551	0.995797	CotAD_13403|CotAD_63568	http://www.genome.jp/kegg-bin/show_pathway?ko05200/K03868%09red/K04392%09red
Cytosolic DNA-sensing pathway	KEGG PATHWAY	ko04623	1	16	0.905813	0.995797	CotAD_01357	http://www.genome.jp/kegg-bin/show_pathway?ko04623/K03019%09red
Tyrosine metabolism	KEGG PATHWAY	ko00350	1	16	0.905813	0.995797	CotAD_22914	http://www.genome.jp/kegg-bin/show_pathway?ko00350/K14454%09red
SNARE interactions in vesicular transport	KEGG PATHWAY	ko04130	1	17	0.918053	0.995797	CotAD_14381	http://www.genome.jp/kegg-bin/show_pathway?ko04130/K08504%09red
Tryptophan metabolism	KEGG PATHWAY	ko00380	1	18	0.928705	0.995797	CotAD_03190	http://www.genome.jp/kegg-bin/show_pathway?ko00380/K16903%09red
HTLV-I infection	KEGG PATHWAY	ko05166	3	41	0.937117	0.995797	CotAD_71588|CotAD_60768|CotAD_00265	http://www.genome.jp/kegg-bin/show_pathway?ko05166/K06268%09red/K15304%09red/K05863%09red
Porphyrin and chlorophyll metabolism	KEGG PATHWAY	ko00860	2	32	0.946345	0.995797	CotAD_53859|CotAD_10554	http://www.genome.jp/kegg-bin/show_pathway?ko00860/K03428%09red/K01885%09red
Biosynthesis of amino acids	KEGG PATHWAY	ko01230	9	99	0.951204	0.995797	CotAD_57924|CotAD_22914|CotAD_09329|CotAD_27087|CotAD_13090|CotAD_18119|CotAD_74182|CotAD_45481|CotAD_18453	http://www.genome.jp/kegg-bin/show_pathway?ko01230/K14454%09red/K01803%09red/K01681%09red/K06001%09red/K01658%09red/K00826%09red/K00928%09red/K00789%09red/K01703%09red
Lysosome	KEGG PATHWAY	ko04142	2	33	0.952183	0.995797	CotAD_24250|CotAD_34275	http://www.genome.jp/kegg-bin/show_pathway?ko04142/K01369%09red/K01373%09red
Mismatch repair	KEGG PATHWAY	ko03430	1	21	0.953055	0.995797	CotAD_04408	http://www.genome.jp/kegg-bin/show_pathway?ko03430/K10756%09red
Arginine biosynthesis	KEGG PATHWAY	ko00220	1	21	0.953055	0.995797	CotAD_22914	http://www.genome.jp/kegg-bin/show_pathway?ko00220/K14454%09red
Photosynthesis	KEGG PATHWAY	ko00195	4	55	0.957658	0.995797	CotAD_13414|CotAD_12743|CotAD_54732|CotAD_09164	http://www.genome.jp/kegg-bin/show_pathway?ko00195/K02639%09red/K08902%09red/K02641%09red/K02635%09red
Progesterone-mediated oocyte maturation	KEGG PATHWAY	ko04914	1	22	0.959162	0.995797	CotAD_22546	http://www.genome.jp/kegg-bin/show_pathway?ko04914/K06627%09red
Inositol phosphate metabolism	KEGG PATHWAY	ko00562	1	23	0.964474	0.995797	CotAD_18453	http://www.genome.jp/kegg-bin/show_pathway?ko00562/K01803%09red
Nucleotide excision repair	KEGG PATHWAY	ko03420	2	37	0.970011	0.995797	CotAD_04408|CotAD_63568	http://www.genome.jp/kegg-bin/show_pathway?ko03420/K10756%09red/K03868%09red
Alanine, aspartate and glutamate metabolism	KEGG PATHWAY	ko00250	1	27	0.979662	0.995797	CotAD_22914	http://www.genome.jp/kegg-bin/show_pathway?ko00250/K14454%09red
Pyrimidine metabolism	KEGG PATHWAY	ko00240	5	74	0.981868	0.995797	CotAD_05700|CotAD_01357|CotAD_70451|CotAD_36127|CotAD_44242	http://www.genome.jp/kegg-bin/show_pathway?ko00240/K00384%09red/K03043%09red/K03019%09red/K03010%09red/K03008%09red
Basal transcription factors	KEGG PATHWAY	ko03022	1	30	0.986618	0.995797	CotAD_29384	http://www.genome.jp/kegg-bin/show_pathway?ko03022/K03125%09red
Cell cycle	KEGG PATHWAY	ko04110	3	58	0.98962	0.995797	CotAD_22546|CotAD_63568|CotAD_59437	http://www.genome.jp/kegg-bin/show_pathway?ko04110/K06627%09red/K03868%09red/K03347%09red
DNA replication	KEGG PATHWAY	ko03030	1	32	0.989878	0.995797	CotAD_04408	http://www.genome.jp/kegg-bin/show_pathway?ko03030/K10756%09red
Ribosome biogenesis in eukaryotes	KEGG PATHWAY	ko03008	3	59	0.990709	0.995797	CotAD_03220|CotAD_37529|CotAD_20745	http://www.genome.jp/kegg-bin/show_pathway?ko03008/K07562%09red/K03537%09red/K06943%09red
Cell cycle - yeast	KEGG PATHWAY	ko04111	2	53	0.995676	0.995797	CotAD_63568|CotAD_59437	http://www.genome.jp/kegg-bin/show_pathway?ko04111/K03868%09red/K03347%09red
Purine metabolism	KEGG PATHWAY	ko00230	5	89	0.995797	0.995797	CotAD_05700|CotAD_01357|CotAD_76372|CotAD_70451|CotAD_44242	http://www.genome.jp/kegg-bin/show_pathway?ko00230/K03043%09red/K00856%09red/K03019%09red/K03010%09red/K03008%09red
--------------------
#Term	Database	ID	Input number	Background number	P-Value	Corrected P-Value	Input	Hyperlink
--------------------
#Term	Database	ID	Input number	Background number	P-Value	Corrected P-Value	Input	Hyperlink
--------------------
