# Supplementary material for: Transcriptome analysis of nitric oxide-responsive genes in upland cotton (Gossypium hirsutum)
Source: PLoS One. 2018 Mar 7;13(3):e0192367. doi: 10.1371/journal.pone.0192367 (PMC5841646; doi:10.1371/journal.pone.0192367)
Supplement: S8 Table — (XLSX) [file pone.0192367.s011.xlsx]

## Sheet: S8 Table
S8 Table. KEGG pathways enriched in 250μM SNP.
#Term	Database	ID	Input number	Background number	P-Value	Corrected P-Value	Input	Hyperlink
Plant hormone signal transduction	KEGG PATHWAY	ko04075	22	43	0.00457745	0.576279	CotAD_40293|CotAD_00131|CotAD_12236|CotAD_27990|CotAD_26348|CotAD_00293|CotAD_06531|CotAD_11687|CotAD_08464|CotAD_32794|CotAD_24117|CotAD_69411|CotAD_03246|CotAD_60818|CotAD_24888|CotAD_64996|CotAD_63546|CotAD_74946|CotAD_09702|CotAD_58619|CotAD_46289|CotAD_08111	http://www.genome.jp/kegg-bin/show_pathway?ko04075/K14486%09red/K14487%09red/K14497%09red/K14485%09red/K14494%09red/K14516%09red/K14498%09red/K14509%09red/K14496%09red/K12126%09red/K13422%09red/K14500%09red/K14484%09red/K14517%09red
Carbon fixation in photosynthetic organisms	KEGG PATHWAY	ko00710	15	25	0.0062716	0.576279	CotAD_58035|CotAD_60412|CotAD_41194|CotAD_29128|CotAD_08787|CotAD_58316|CotAD_22914|CotAD_12272|CotAD_38556|CotAD_09738|CotAD_26211|CotAD_24236|CotAD_65461|CotAD_13052|CotAD_15565	http://www.genome.jp/kegg-bin/show_pathway?ko00710/K01623%09red/K14454%09red/K00814%09red/K01803%09red/K01807%09red/K01595%09red/K00029%09red/K05298%09red/K01602%09red/K00026%09red
Plant-pathogen interaction	KEGG PATHWAY	ko04626	19	37	0.00788657	0.576279	CotAD_68429|CotAD_48927|CotAD_48801|CotAD_51218|CotAD_35090|CotAD_40749|CotAD_43207|CotAD_72731|CotAD_10147|CotAD_41076|CotAD_40639|CotAD_60104|CotAD_02794|CotAD_33213|CotAD_60374|CotAD_53506|CotAD_41214|CotAD_56107|CotAD_46376	http://www.genome.jp/kegg-bin/show_pathway?ko04626/K13412%09red/K12795%09red/K13428%09red/K13448%09red/K13447%09red/K05391%09red/K13430%09red/K13424%09red
Hedgehog signaling pathway - fly	KEGG PATHWAY	ko04341	7	7	0.0101996	0.576279	CotAD_14255|CotAD_49605|CotAD_32225|CotAD_32612|CotAD_63568|CotAD_67761|CotAD_04720	http://www.genome.jp/kegg-bin/show_pathway?ko04341/K10523%09red/K03868%09red/K03083%09red/K03347%09red
Carbon metabolism	KEGG PATHWAY	ko01200	36	93	0.0130981	0.592035	CotAD_55482|CotAD_26567|CotAD_46355|CotAD_06698|CotAD_20848|CotAD_65461|CotAD_09738|CotAD_15565|CotAD_60412|CotAD_41294|CotAD_45205|CotAD_22914|CotAD_29128|CotAD_24236|CotAD_00103|CotAD_05577|CotAD_13052|CotAD_41194|CotAD_71414|CotAD_31470|CotAD_08787|CotAD_58316|CotAD_14894|CotAD_38556|CotAD_27087|CotAD_32224|CotAD_58035|CotAD_41005|CotAD_12463|CotAD_48322|CotAD_12272|CotAD_42092|CotAD_14516|Cot…	http://www.genome.jp/kegg-bin/show_pathway?ko01200/K15919%09red/K11517%09red/K01681%09red/K01057%09red/K01623%09red/K01602%09red/K00830%09red/K00627%09red/K03781%09red/K14454%09red/K00131%09red/K05298%09red/K00029%09red/K00844%09red/K00948%09red/K01595%09red/K00616%09red/K02160%09red/K00121%09red/K01738%09red/K05605%09red/K00297%09red/K01803%09red/K18121%09red/K00162%09red/K01807%09red/K00234%09r…
Ribosome	KEGG PATHWAY	ko03010	47	136	0.0241791	0.751233	CotAD_12046|CotAD_53928|CotAD_29832|CotAD_22231|CotAD_51648|CotAD_11062|CotAD_36531|CotAD_02873|CotAD_38897|CotAD_74138|CotAD_17421|CotAD_13931|CotAD_20242|CotAD_43133|CotAD_10417|CotAD_39689|CotAD_00372|CotAD_39029|CotAD_05687|CotAD_01378|CotAD_01981|CotAD_02093|CotAD_43636|CotAD_62474|CotAD_16419|CotAD_20939|CotAD_01746|CotAD_31439|CotAD_29603|CotAD_68349|CotAD_30744|CotAD_06005|CotAD_70087|Cot…	http://www.genome.jp/kegg-bin/show_pathway?ko03010/K02868%09red/K02957%09red/K02955%09red/K02952%09red/K02937%09red/K02949%09red/K02913%09red/K02910%09red/K02917%09red/K02883%09red/K02914%09red/K02990%09red/K02978%09red/K02977%09red/K02976%09red/K02931%09red/K02940%09red/K02904%09red/K02871%09red/K02922%09red/K02875%09red/K02870%09red/K02872%09red/K02924%09red/K02896%09red/K02988%09red/K02929%09r…
Pentose phosphate pathway	KEGG PATHWAY	ko00030	10	17	0.0261631	0.751233	CotAD_58035|CotAD_13052|CotAD_08787|CotAD_58316|CotAD_42092|CotAD_20848|CotAD_24236|CotAD_00103|CotAD_12272|CotAD_66203	http://www.genome.jp/kegg-bin/show_pathway?ko00030/K00131%09red/K01807%09red/K00948%09red/K01623%09red/K01057%09red/K00616%09red
Legionellosis	KEGG PATHWAY	ko05134	8	12	0.0282665	0.751233	CotAD_25767|CotAD_18054|CotAD_08697|CotAD_56210|CotAD_53232|CotAD_74493|CotAD_18010|CotAD_30537	http://www.genome.jp/kegg-bin/show_pathway?ko05134/K13525%09red/K07953%09red/K07937%09red/K03283%09red
Gap junction	KEGG PATHWAY	ko04540	5	5	0.0299164	0.751233	CotAD_37485|CotAD_32396|CotAD_36835|CotAD_18492|CotAD_03158	http://www.genome.jp/kegg-bin/show_pathway?ko04540/K07374%09red/K07375%09red
Phagosome	KEGG PATHWAY	ko04145	13	27	0.0364415	0.803044	CotAD_10550|CotAD_08798|CotAD_32396|CotAD_31535|CotAD_50492|CotAD_05504|CotAD_37485|CotAD_48468|CotAD_36835|CotAD_37244|CotAD_18492|CotAD_31749|CotAD_03158	http://www.genome.jp/kegg-bin/show_pathway?ko04145/K08054%09red/K09481%09red/K08488%09red/K07374%09red/K07375%09red/K07897%09red/K02155%09red/K02151%09red/K02145%09red
Pathogenic Escherichia coli infection	KEGG PATHWAY	ko05130	6	8	0.0396372	0.803044	CotAD_32396|CotAD_22456|CotAD_37485|CotAD_36835|CotAD_18492|CotAD_03158	http://www.genome.jp/kegg-bin/show_pathway?ko05130/K11294%09red/K07374%09red/K07375%09red
Toxoplasmosis	KEGG PATHWAY	ko05145	5	6	0.0461928	0.803044	CotAD_09513|CotAD_53232|CotAD_41076|CotAD_53506|CotAD_18054	http://www.genome.jp/kegg-bin/show_pathway?ko05145/K04733%09red/K13412%09red/K03283%09red
Axon guidance	KEGG PATHWAY	ko04360	5	6	0.0461928	0.803044	CotAD_52768|CotAD_14255|CotAD_03465|CotAD_00265|CotAD_46918	http://www.genome.jp/kegg-bin/show_pathway?ko04360/K05765%09red/K05766%09red/K06268%09red/K03083%09red
Wnt signaling pathway	KEGG PATHWAY	ko04310	8	14	0.0498545	0.804794	CotAD_23263|CotAD_26734|CotAD_00265|CotAD_46918|CotAD_32612|CotAD_56558|CotAD_63568|CotAD_14255	http://www.genome.jp/kegg-bin/show_pathway?ko04310/K04506%09red/K04507%09red/K03868%09red/K03083%09red/K04508%09red/K03347%09red/K06268%09red
Photosynthesis - antenna proteins	KEGG PATHWAY	ko00196	7	12	0.0608351	0.870578	CotAD_67378|CotAD_24182|CotAD_18534|CotAD_47666|CotAD_25672|CotAD_31196|CotAD_68249	http://www.genome.jp/kegg-bin/show_pathway?ko00196/K08908%09red/K08907%09red/K08917%09red/K08916%09red/K08910%09red/K08912%09red
Hippo signaling pathway	KEGG PATHWAY	ko04390	5	7	0.0667768	0.870578	CotAD_14826|CotAD_64851|CotAD_61585|CotAD_14255|CotAD_64613	http://www.genome.jp/kegg-bin/show_pathway?ko04390/K03456%09red/K06269%09red/K03083%09red/K06630%09red
Estrogen signaling pathway	KEGG PATHWAY	ko04915	5	7	0.0667768	0.870578	CotAD_51549|CotAD_25039|CotAD_18900|CotAD_18054|CotAD_53232	http://www.genome.jp/kegg-bin/show_pathway?ko04915/K09571%09red/K03283%09red
Valine, leucine and isoleucine biosynthesis	KEGG PATHWAY	ko00290	6	10	0.0745005	0.870578	CotAD_28375|CotAD_58291|CotAD_30474|CotAD_18119|CotAD_74182|CotAD_08438	http://www.genome.jp/kegg-bin/show_pathway?ko00290/K01687%09red/K00826%09red/K01704%09red/K01703%09red
Glycolysis / Gluconeogenesis	KEGG PATHWAY	ko00010	13	32	0.0859662	0.870578	CotAD_58035|CotAD_41294|CotAD_48322|CotAD_31470|CotAD_58316|CotAD_17060|CotAD_38556|CotAD_14516|CotAD_24236|CotAD_00103|CotAD_05577|CotAD_06729|CotAD_40640	http://www.genome.jp/kegg-bin/show_pathway?ko00010/K00131%09red/K00844%09red/K01792%09red/K01803%09red/K00162%09red/K01623%09red/K18857%09red/K00121%09red/K00627%09red/K15633%09red
Antigen processing and presentation	KEGG PATHWAY	ko04612	5	8	0.091624	0.870578	CotAD_33265|CotAD_10550|CotAD_53232|CotAD_18054|CotAD_38198	http://www.genome.jp/kegg-bin/show_pathway?ko04612/K08054%09red/K01369%09red/K03283%09red
Endocytosis	KEGG PATHWAY	ko04144	19	54	0.107897	0.870578	CotAD_25767|CotAD_72812|CotAD_18054|CotAD_01226|CotAD_03773|CotAD_36111|CotAD_56210|CotAD_31475|CotAD_48468|CotAD_53232|CotAD_74493|CotAD_52654|CotAD_06744|CotAD_31749|CotAD_51554|CotAD_62713|CotAD_54915|CotAD_22070|CotAD_18010	http://www.genome.jp/kegg-bin/show_pathway?ko04144/K18442%09red/K10591%09red/K12194%09red/K18467%09red/K18468%09red/K01115%09red/K12471%09red/K07937%09red/K11826%09red/K19366%09red/K03283%09red/K07897%09red/K07904%09red
Circadian rhythm	KEGG PATHWAY	ko04710	4	6	0.113233	0.870578	CotAD_22520|CotAD_63568|CotAD_32612|CotAD_76937	http://www.genome.jp/kegg-bin/show_pathway?ko04710/K03868%09red/K07199%09red/K03347%09red/K02295%09red
Hippo signaling pathway - fly	KEGG PATHWAY	ko04391	4	6	0.113233	0.870578	CotAD_41418|CotAD_64851|CotAD_61585|CotAD_64613	http://www.genome.jp/kegg-bin/show_pathway?ko04391/K16675%09red/K03456%09red/K06630%09red
Dopaminergic synapse	KEGG PATHWAY	ko04728	5	9	0.120506	0.870578	CotAD_14826|CotAD_61585|CotAD_14255|CotAD_44841|CotAD_19882	http://www.genome.jp/kegg-bin/show_pathway?ko04728/K06269%09red/K03456%09red/K11584%09red/K03083%09red
Phospholipase D signaling pathway	KEGG PATHWAY	ko04072	5	9	0.120506	0.870578	CotAD_25767|CotAD_51554|CotAD_74493|CotAD_56210|CotAD_18010	http://www.genome.jp/kegg-bin/show_pathway?ko04072/K07937%09red/K01115%09red
Longevity regulating pathway - multiple species	KEGG PATHWAY	ko04213	6	12	0.122269	0.870578	CotAD_18054|CotAD_69242|CotAD_32224|CotAD_53232|CotAD_22520|CotAD_51044	http://www.genome.jp/kegg-bin/show_pathway?ko04213/K06067%09red/K03781%09red/K04565%09red/K07199%09red/K03283%09red
PI3K-Akt signaling pathway	KEGG PATHWAY	ko04151	9	22	0.135828	0.870578	CotAD_61585|CotAD_64851|CotAD_14255|CotAD_64613|CotAD_05645|CotAD_04324|CotAD_51262|CotAD_44841|CotAD_19882	http://www.genome.jp/kegg-bin/show_pathway?ko04151/K01110%09red/K03456%09red/K03083%09red/K03259%09red/K11584%09red/K06630%09red
Vibrio cholerae infection	KEGG PATHWAY	ko05110	8	19	0.141298	0.870578	CotAD_25767|CotAD_08798|CotAD_50492|CotAD_56210|CotAD_05504|CotAD_37244|CotAD_74493|CotAD_18010	http://www.genome.jp/kegg-bin/show_pathway?ko05110/K02155%09red/K02145%09red/K07937%09red/K02151%09red/K09481%09red
Fructose and mannose metabolism	KEGG PATHWAY	ko00051	8	19	0.141298	0.870578	CotAD_58035|CotAD_46305|CotAD_31470|CotAD_58316|CotAD_38556|CotAD_32352|CotAD_24236|CotAD_06729	http://www.genome.jp/kegg-bin/show_pathway?ko00051/K19355%09red/K05305%09red/K01803%09red/K01623%09red/K00844%09red
Insulin resistance	KEGG PATHWAY	ko04931	6	13	0.150623	0.870578	CotAD_14255|CotAD_00293|CotAD_09702|CotAD_22520|CotAD_14826|CotAD_04324	http://www.genome.jp/kegg-bin/show_pathway?ko04931/K06269%09red/K14497%09red/K01110%09red/K07199%09red/K03083%09red
cGMP-PKG signaling pathway	KEGG PATHWAY	ko04022	4	7	0.151542	0.870578	CotAD_14826|CotAD_60768|CotAD_00265|CotAD_46918	http://www.genome.jp/kegg-bin/show_pathway?ko04022/K06269%09red/K05863%09red/K06268%09red
Amyotrophic lateral sclerosis (ALS)	KEGG PATHWAY	ko05014	4	7	0.151542	0.870578	CotAD_51044|CotAD_32224|CotAD_00265|CotAD_46918	http://www.genome.jp/kegg-bin/show_pathway?ko05014/K03781%09red/K04565%09red/K06268%09red
Oxytocin signaling pathway	KEGG PATHWAY	ko04921	5	10	0.153042	0.870578	CotAD_22520|CotAD_14826|CotAD_67078|CotAD_00265|CotAD_46918	http://www.genome.jp/kegg-bin/show_pathway?ko04921/K06268%09red/K06269%09red/K07199%09red/K03234%09red
Phenylpropanoid biosynthesis	KEGG PATHWAY	ko00940	9	23	0.157994	0.870578	CotAD_29182|CotAD_14339|CotAD_43712|CotAD_72537|CotAD_17652|CotAD_30914|CotAD_62732|CotAD_35578|CotAD_60628	http://www.genome.jp/kegg-bin/show_pathway?ko00940/K13065%09red/K13066%09red/K00083%09red/K12355%09red/K05350%09red/K00430%09red/K00588%09red
Protein processing in endoplasmic reticulum	KEGG PATHWAY	ko04141	24	77	0.171558	0.870578	CotAD_18054|CotAD_49608|CotAD_44589|CotAD_58183|CotAD_08697|CotAD_31368|CotAD_46373|CotAD_46390|CotAD_33032|CotAD_02394|CotAD_71957|CotAD_09796|CotAD_53232|CotAD_27332|CotAD_10550|CotAD_56438|CotAD_05504|CotAD_10038|CotAD_05743|CotAD_63568|CotAD_30537|CotAD_32612|CotAD_52492|CotAD_14066	http://www.genome.jp/kegg-bin/show_pathway?ko04141/K08054%09red/K13525%09red/K12669%09red/K07953%09red/K10976%09red/K09481%09red/K09503%09red/K13989%09red/K06689%09red/K10661%09red/K10666%09red/K04554%09red/K08852%09red/K09580%09red/K14009%09red/K03347%09red/K14011%09red/K03868%09red/K14001%09red/K14007%09red/K03283%09red
Longevity regulating pathway - worm	KEGG PATHWAY	ko04212	7	17	0.173759	0.870578	CotAD_32224|CotAD_40082|CotAD_36891|CotAD_43667|CotAD_05978|CotAD_17514|CotAD_04324	http://www.genome.jp/kegg-bin/show_pathway?ko04212/K01358%09red/K08341%09red/K01110%09red/K03781%09red/K17491%09red
AMPK signaling pathway	KEGG PATHWAY	ko04152	9	24	0.181779	0.870578	CotAD_40386|CotAD_56192|CotAD_32365|CotAD_61585|CotAD_67078|CotAD_22520|CotAD_18109|CotAD_44841|CotAD_19882	http://www.genome.jp/kegg-bin/show_pathway?ko04152/K11584%09red/K03456%09red/K07877%09red/K07199%09red/K00021%09red/K03234%09red/K08272%09red
Oocyte meiosis	KEGG PATHWAY	ko04114	11	31	0.184193	0.870578	CotAD_61585|CotAD_64851|CotAD_00265|CotAD_46918|CotAD_64613|CotAD_32612|CotAD_22473|CotAD_63568|CotAD_14826|CotAD_44841|CotAD_19882	http://www.genome.jp/kegg-bin/show_pathway?ko04114/K03868%09red/K11584%09red/K03456%09red/K03347%09red/K03355%09red/K06269%09red/K06268%09red/K06630%09red
Fatty acid degradation	KEGG PATHWAY	ko00071	5	11	0.188743	0.870578	CotAD_34211|CotAD_03267|CotAD_23788|CotAD_48322|CotAD_40640	http://www.genome.jp/kegg-bin/show_pathway?ko00071/K00121%09red/K00232%09red/K18857%09red/K10527%09red
MAPK signaling pathway - fly	KEGG PATHWAY	ko04013	5	11	0.188743	0.870578	CotAD_23263|CotAD_52765|CotAD_28602|CotAD_56558|CotAD_14066	http://www.genome.jp/kegg-bin/show_pathway?ko04013/K04506%09red/K05759%09red/K06689%09red/K20223%09red/K04508%09red
Neurotrophin signaling pathway	KEGG PATHWAY	ko04722	5	11	0.188743	0.870578	CotAD_09513|CotAD_64851|CotAD_14255|CotAD_26539|CotAD_64613	http://www.genome.jp/kegg-bin/show_pathway?ko04722/K04733%09red/K12462%09red/K03083%09red/K06630%09red
C5-Branched dibasic acid metabolism	KEGG PATHWAY	ko00660	3	5	0.19356	0.870578	CotAD_18119|CotAD_28375|CotAD_58291	http://www.genome.jp/kegg-bin/show_pathway?ko00660/K01704%09red/K01703%09red
T cell receptor signaling pathway	KEGG PATHWAY	ko04660	3	5	0.19356	0.870578	CotAD_14255|CotAD_00265|CotAD_46918	http://www.genome.jp/kegg-bin/show_pathway?ko04660/K06268%09red/K03083%09red
Cell cycle - Caulobacter	KEGG PATHWAY	ko04112	3	5	0.19356	0.870578	CotAD_17514|CotAD_43974|CotAD_43667	http://www.genome.jp/kegg-bin/show_pathway?ko04112/K01358%09red/K03531%09red
B cell receptor signaling pathway	KEGG PATHWAY	ko04662	3	5	0.19356	0.870578	CotAD_14255|CotAD_00265|CotAD_46918	http://www.genome.jp/kegg-bin/show_pathway?ko04662/K06268%09red/K03083%09red
cAMP signaling pathway	KEGG PATHWAY	ko04024	4	8	0.193925	0.870578	CotAD_34211|CotAD_03267|CotAD_14826|CotAD_51554	http://www.genome.jp/kegg-bin/show_pathway?ko04024/K00232%09red/K06269%09red/K01115%09red
Fatty acid elongation	KEGG PATHWAY	ko00062	4	8	0.193925	0.870578	CotAD_29569|CotAD_04241|CotAD_48369|CotAD_60911	http://www.genome.jp/kegg-bin/show_pathway?ko00062/K07512%09red/K15397%09red/K10258%09red
EGFR tyrosine kinase inhibitor resistance	KEGG PATHWAY	ko01521	4	8	0.193925	0.870578	CotAD_04324|CotAD_05645|CotAD_51262|CotAD_14255	http://www.genome.jp/kegg-bin/show_pathway?ko01521/K01110%09red/K03083%09red/K03259%09red
Adrenergic signaling in cardiomyocytes	KEGG PATHWAY	ko04261	4	8	0.193925	0.870578	CotAD_14826|CotAD_61585|CotAD_44841|CotAD_19882	http://www.genome.jp/kegg-bin/show_pathway?ko04261/K06269%09red/K03456%09red/K11584%09red
Insulin signaling pathway	KEGG PATHWAY	ko04910	7	18	0.203123	0.870578	CotAD_51262|CotAD_14255|CotAD_31470|CotAD_05645|CotAD_22520|CotAD_14826|CotAD_06729	http://www.genome.jp/kegg-bin/show_pathway?ko04910/K03083%09red/K06269%09red/K07199%09red/K03259%09red/K00844%09red
Methane metabolism	KEGG PATHWAY	ko00680	7	18	0.203123	0.870578	CotAD_58035|CotAD_48322|CotAD_12463|CotAD_58316|CotAD_14516|CotAD_26211|CotAD_24236	http://www.genome.jp/kegg-bin/show_pathway?ko00680/K00121%09red/K01595%09red/K01623%09red/K15633%09red/K00830%09red
HIF-1 signaling pathway	KEGG PATHWAY	ko04066	6	15	0.214809	0.870578	CotAD_51262|CotAD_41294|CotAD_31470|CotAD_05645|CotAD_63568|CotAD_06729	http://www.genome.jp/kegg-bin/show_pathway?ko04066/K03868%09red/K03259%09red/K00162%09red/K00844%09red
Glucagon signaling pathway	KEGG PATHWAY	ko04922	6	15	0.214809	0.870578	CotAD_41294|CotAD_00265|CotAD_46918|CotAD_40082|CotAD_36891|CotAD_22520	http://www.genome.jp/kegg-bin/show_pathway?ko04922/K17491%09red/K07199%09red/K00162%09red/K06268%09red
Starch and sucrose metabolism	KEGG PATHWAY	ko00500	12	36	0.216321	0.870578	CotAD_56073|CotAD_14166|CotAD_03972|CotAD_74370|CotAD_31470|CotAD_67245|CotAD_73265|CotAD_23615|CotAD_36104|CotAD_06729|CotAD_17526|CotAD_60628	http://www.genome.jp/kegg-bin/show_pathway?ko00500/K01176%09red/K01194%09red/K00844%09red/K01177%09red/K01051%09red/K05350%09red/K00012%09red/K01087%09red
MAPK signaling pathway	KEGG PATHWAY	ko04010	4	9	0.239393	0.870578	CotAD_53232|CotAD_18054|CotAD_00265|CotAD_46918	http://www.genome.jp/kegg-bin/show_pathway?ko04010/K06268%09red/K03283%09red
Other glycan degradation	KEGG PATHWAY	ko00511	4	9	0.239393	0.870578	CotAD_17972|CotAD_09678|CotAD_62087|CotAD_15631	http://www.genome.jp/kegg-bin/show_pathway?ko00511/K17108%09red/K01206%09red/K12309%09red
Biosynthesis of unsaturated fatty acids	KEGG PATHWAY	ko01040	4	9	0.239393	0.870578	CotAD_34211|CotAD_03267|CotAD_48369|CotAD_29356	http://www.genome.jp/kegg-bin/show_pathway?ko01040/K00232%09red/K03921%09red/K10258%09red
Galactose metabolism	KEGG PATHWAY	ko00052	6	16	0.249893	0.870578	CotAD_08677|CotAD_28371|CotAD_31470|CotAD_09678|CotAD_11308|CotAD_06729	http://www.genome.jp/kegg-bin/show_pathway?ko00052/K07407%09red/K12309%09red/K01784%09red/K18819%09red/K00844%09red
Glutathione metabolism	KEGG PATHWAY	ko00480	6	16	0.249893	0.870578	CotAD_21477|CotAD_43257|CotAD_34012|CotAD_53687|CotAD_74147|CotAD_30505	http://www.genome.jp/kegg-bin/show_pathway?ko00480/K00797%09red/K01256%09red/K00799%09red/K01469%09red
Influenza A	KEGG PATHWAY	ko05164	6	16	0.249893	0.870578	CotAD_09513|CotAD_18054|CotAD_14255|CotAD_17502|CotAD_53232|CotAD_52967	http://www.genome.jp/kegg-bin/show_pathway?ko05164/K14297%09red/K04733%09red/K14396%09red/K03083%09red/K03283%09red
alpha-Linolenic acid metabolism	KEGG PATHWAY	ko00592	6	16	0.249893	0.870578	CotAD_40640|CotAD_45426|CotAD_23788|CotAD_03267|CotAD_60519|CotAD_34211	http://www.genome.jp/kegg-bin/show_pathway?ko00592/K14674%09red/K00232%09red/K18857%09red/K10527%09red/K10526%09red
Glutamatergic synapse	KEGG PATHWAY	ko04724	3	6	0.250387	0.870578	CotAD_51554|CotAD_00265|CotAD_46918	http://www.genome.jp/kegg-bin/show_pathway?ko04724/K06268%09red/K01115%09red
Endometrial cancer	KEGG PATHWAY	ko05213	3	6	0.250387	0.870578	CotAD_04324|CotAD_14255|CotAD_57567	http://www.genome.jp/kegg-bin/show_pathway?ko05213/K08734%09red/K01110%09red/K03083%09red
Long-term potentiation	KEGG PATHWAY	ko04720	3	6	0.250387	0.870578	CotAD_14826|CotAD_00265|CotAD_46918	http://www.genome.jp/kegg-bin/show_pathway?ko04720/K06269%09red/K06268%09red
Calcium signaling pathway	KEGG PATHWAY	ko04020	3	6	0.250387	0.870578	CotAD_60768|CotAD_00265|CotAD_46918	http://www.genome.jp/kegg-bin/show_pathway?ko04020/K05863%09red/K06268%09red
MAPK signaling pathway - yeast	KEGG PATHWAY	ko04011	5	13	0.267342	0.915442	CotAD_00393|CotAD_64851|CotAD_54915|CotAD_32224|CotAD_64613	http://www.genome.jp/kegg-bin/show_pathway?ko04011/K02218%09red/K03781%09red/K10591%09red/K06630%09red
Proteasome	KEGG PATHWAY	ko03050	11	35	0.27956	0.942992	CotAD_03203|CotAD_01873|CotAD_06918|CotAD_54024|CotAD_27028|CotAD_02284|CotAD_68331|CotAD_13202|CotAD_76030|CotAD_67018|CotAD_16542	http://www.genome.jp/kegg-bin/show_pathway?ko03050/K03061%09red/K03063%09red/K02738%09red/K03039%09red/K03037%09red/K03036%09red/K02731%09red/K02737%09red/K02726%09red
Transcriptional misregulation in cancer	KEGG PATHWAY	ko05202	4	10	0.286947	0.950022	CotAD_21907|CotAD_15618|CotAD_37638|CotAD_69242	http://www.genome.jp/kegg-bin/show_pathway?ko05202/K06067%09red/K15627%09red/K12823%09red
Glyoxylate and dicarboxylate metabolism	KEGG PATHWAY	ko00630	9	28	0.290051	0.950022	CotAD_55482|CotAD_60412|CotAD_32224|CotAD_41194|CotAD_45205|CotAD_12463|CotAD_27087|CotAD_06698|CotAD_36108	http://www.genome.jp/kegg-bin/show_pathway?ko00630/K03781%09red/K15919%09red/K11517%09red/K18121%09red/K01681%09red/K02437%09red/K01602%09red/K00830%09red/K00026%09red
Focal adhesion	KEGG PATHWAY	ko04510	3	7	0.309168	0.97752	CotAD_04324|CotAD_14826|CotAD_14255	http://www.genome.jp/kegg-bin/show_pathway?ko04510/K01110%09red/K06269%09red/K03083%09red
Fatty acid metabolism	KEGG PATHWAY	ko01212	8	25	0.311054	0.97752	CotAD_48369|CotAD_29356|CotAD_23788|CotAD_71414|CotAD_29569|CotAD_03267|CotAD_34211|CotAD_44857	http://www.genome.jp/kegg-bin/show_pathway?ko01212/K10527%09red/K00645%09red/K00232%09red/K02160%09red/K10258%09red/K07512%09red/K03921%09red
Amino sugar and nucleotide sugar metabolism	KEGG PATHWAY	ko00520	12	40	0.311422	0.97752	CotAD_46305|CotAD_26499|CotAD_74370|CotAD_31470|CotAD_40314|CotAD_66210|CotAD_30267|CotAD_40638|CotAD_11308|CotAD_39717|CotAD_06729|CotAD_39409	http://www.genome.jp/kegg-bin/show_pathway?ko00520/K00972%09red/K01183%09red/K00844%09red/K05305%09red/K20547%09red/K01784%09red/K13379%09red/K12449%09red/K00012%09red/K06118%09red/K12450%09red
Various types of N-glycan biosynthesis	KEGG PATHWAY	ko00513	7	22	0.334822	0.999985	CotAD_48770|CotAD_12994|CotAD_48437|CotAD_13023|CotAD_01149|CotAD_46977|CotAD_27332	http://www.genome.jp/kegg-bin/show_pathway?ko00513/K03843%09red/K03846%09red/K03847%09red/K03845%09red/K00726%09red/K12669%09red
Measles	KEGG PATHWAY	ko05162	4	11	0.33564	0.999985	CotAD_09513|CotAD_53232|CotAD_18054|CotAD_14255	http://www.genome.jp/kegg-bin/show_pathway?ko05162/K04733%09red/K03083%09red/K03283%09red
mTOR signaling pathway	KEGG PATHWAY	ko04150	8	26	0.343057	0.999985	CotAD_51262|CotAD_50492|CotAD_14255|CotAD_32365|CotAD_08798|CotAD_05645|CotAD_18109|CotAD_04324	http://www.genome.jp/kegg-bin/show_pathway?ko04150/K01110%09red/K03083%09red/K02145%09red/K03259%09red/K02151%09red/K08272%09red
Tuberculosis	KEGG PATHWAY	ko05152	6	19	0.362142	0.999985	CotAD_09513|CotAD_00265|CotAD_31749|CotAD_46918|CotAD_48468|CotAD_37244	http://www.genome.jp/kegg-bin/show_pathway?ko05152/K04733%09red/K02155%09red/K06268%09red/K07897%09red
Central carbon metabolism in cancer	KEGG PATHWAY	ko05230	4	12	0.384606	0.999985	CotAD_31470|CotAD_04324|CotAD_41294|CotAD_06729	http://www.genome.jp/kegg-bin/show_pathway?ko05230/K01110%09red/K00162%09red/K00844%09red
Flavonoid biosynthesis	KEGG PATHWAY	ko00941	4	12	0.384606	0.999985	CotAD_07107|CotAD_14339|CotAD_69868|CotAD_43712	http://www.genome.jp/kegg-bin/show_pathway?ko00941/K00588%09red/K13065%09red/K13082%09red/K00660%09red
Osteoclast differentiation	KEGG PATHWAY	ko04380	2	5	0.411433	0.999985	CotAD_00265|CotAD_46918	http://www.genome.jp/kegg-bin/show_pathway?ko04380/K06268%09red
VEGF signaling pathway	KEGG PATHWAY	ko04370	2	5	0.411433	0.999985	CotAD_00265|CotAD_46918	http://www.genome.jp/kegg-bin/show_pathway?ko04370/K06268%09red
Cysteine and methionine metabolism	KEGG PATHWAY	ko00270	10	36	0.412228	0.999985	CotAD_74147|CotAD_41194|CotAD_22914|CotAD_14894|CotAD_24960|CotAD_21501|CotAD_74182|CotAD_45481|CotAD_08438|CotAD_56472	http://www.genome.jp/kegg-bin/show_pathway?ko00270/K05933%09red/K14454%09red/K00928%09red/K00826%09red/K01611%09red/K00797%09red/K00026%09red/K01738%09red/K01739%09red
Salmonella infection	KEGG PATHWAY	ko05132	3	9	0.426394	0.999985	CotAD_48468|CotAD_52765|CotAD_31749	http://www.genome.jp/kegg-bin/show_pathway?ko05132/K05759%09red/K07897%09red
Selenocompound metabolism	KEGG PATHWAY	ko00450	3	9	0.426394	0.999985	CotAD_24960|CotAD_32806|CotAD_36127	http://www.genome.jp/kegg-bin/show_pathway?ko00450/K00384%09red/K11717%09red/K01739%09red
TGF-beta signaling pathway	KEGG PATHWAY	ko04350	3	9	0.426394	0.999985	CotAD_61585|CotAD_32612|CotAD_63568	http://www.genome.jp/kegg-bin/show_pathway?ko04350/K03456%09red/K03868%09red/K03347%09red
Proteoglycans in cancer	KEGG PATHWAY	ko05205	3	9	0.426394	0.999985	CotAD_21907|CotAD_14826|CotAD_37638	http://www.genome.jp/kegg-bin/show_pathway?ko05205/K06269%09red/K12823%09red
FoxO signaling pathway	KEGG PATHWAY	ko04068	5	17	0.436675	0.999985	CotAD_22520|CotAD_04324|CotAD_21333|CotAD_05978|CotAD_32224	http://www.genome.jp/kegg-bin/show_pathway?ko04068/K11838%09red/K08341%09red/K01110%09red/K07199%09red/K03781%09red
Sphingolipid signaling pathway	KEGG PATHWAY	ko04071	5	17	0.436675	0.999985	CotAD_04324|CotAD_51554|CotAD_61585|CotAD_44841|CotAD_19882	http://www.genome.jp/kegg-bin/show_pathway?ko04071/K01110%09red/K03456%09red/K11584%09red/K01115%09red
Terpenoid backbone biosynthesis	KEGG PATHWAY	ko00900	8	29	0.440646	0.999985	CotAD_56192|CotAD_45186|CotAD_08215|CotAD_75779|CotAD_44351|CotAD_35963|CotAD_17031|CotAD_30252	http://www.genome.jp/kegg-bin/show_pathway?ko00900/K10960%09red/K15889%09red/K05955%09red/K06013%09red/K13789%09red/K01641%09red/K00021%09red/K11778%09red
Protein export	KEGG PATHWAY	ko03060	7	26	0.474667	0.999985	CotAD_00466|CotAD_13937|CotAD_05504|CotAD_12638|CotAD_06457|CotAD_16545|CotAD_34735	http://www.genome.jp/kegg-bin/show_pathway?ko03060/K09481%09red/K03110%09red/K12272%09red/K03109%09red/K03106%09red/K09647%09red/K03100%09red
Carbon fixation pathways in prokaryotes	KEGG PATHWAY	ko00720	4	14	0.480442	0.999985	CotAD_26567|CotAD_71414|CotAD_27087|CotAD_26211	http://www.genome.jp/kegg-bin/show_pathway?ko00720/K00297%09red/K01595%09red/K02160%09red/K01681%09red
Longevity regulating pathway	KEGG PATHWAY	ko04211	4	14	0.480442	0.999985	CotAD_22520|CotAD_05645|CotAD_51262|CotAD_32224	http://www.genome.jp/kegg-bin/show_pathway?ko04211/K03781%09red/K07199%09red/K03259%09red
Mineral absorption	KEGG PATHWAY	ko04978	2	6	0.484057	0.999985	CotAD_54212|CotAD_44544	http://www.genome.jp/kegg-bin/show_pathway?ko04978/K12347%09red/K00522%09red
Endocrine and other factor-regulated calcium reabsorption	KEGG PATHWAY	ko04961	2	6	0.484057	0.999985	CotAD_72812|CotAD_36111	http://www.genome.jp/kegg-bin/show_pathway?ko04961/K11826%09red/K07904%09red
Bacterial secretion system	KEGG PATHWAY	ko03070	2	6	0.484057	0.999985	CotAD_06457|CotAD_34735	http://www.genome.jp/kegg-bin/show_pathway?ko03070/K03110%09red/K03106%09red
2-Oxocarboxylic acid metabolism	KEGG PATHWAY	ko01210	10	39	0.498188	0.999985	CotAD_28375|CotAD_58291|CotAD_27087|CotAD_22914|CotAD_09738|CotAD_30474|CotAD_18119|CotAD_74182|CotAD_45481|CotAD_08438	http://www.genome.jp/kegg-bin/show_pathway?ko01210/K14454%09red/K01687%09red/K01681%09red/K00826%09red/K00814%09red/K00928%09red/K01704%09red/K01703%09red
N-Glycan biosynthesis	KEGG PATHWAY	ko00510	8	31	0.504804	0.999985	CotAD_48770|CotAD_12994|CotAD_48437|CotAD_13023|CotAD_01149|CotAD_46977|CotAD_59353|CotAD_27332	http://www.genome.jp/kegg-bin/show_pathway?ko00510/K03843%09red/K03846%09red/K03847%09red/K03845%09red/K00726%09red/K03849%09red/K12669%09red
Herpes simplex infection	KEGG PATHWAY	ko05168	7	27	0.508788	0.999985	CotAD_21333|CotAD_32612|CotAD_44276|CotAD_00049|CotAD_33352|CotAD_14826|CotAD_17449	http://www.genome.jp/kegg-bin/show_pathway?ko05168/K15414%09red/K03347%09red/K03131%09red/K11838%09red/K12896%09red/K06269%09red/K12891%09red
Ascorbate and aldarate metabolism	KEGG PATHWAY	ko00053	4	15	0.526153	0.999985	CotAD_44301|CotAD_06675|CotAD_74370|CotAD_32179	http://www.genome.jp/kegg-bin/show_pathway?ko00053/K14190%09red/K00012%09red/K00469%09red/K10047%09red
Peroxisome	KEGG PATHWAY	ko04146	9	36	0.53079	0.999985	CotAD_55482|CotAD_32224|CotAD_12463|CotAD_60630|CotAD_03267|CotAD_20794|CotAD_34211|CotAD_51044|CotAD_29817	http://www.genome.jp/kegg-bin/show_pathway?ko04146/K03781%09red/K13354%09red/K13336%09red/K11517%09red/K04565%09red/K00232%09red/K00830%09red
Collecting duct acid secretion	KEGG PATHWAY	ko04966	3	11	0.535826	0.999985	CotAD_08798|CotAD_37244|CotAD_50492	http://www.genome.jp/kegg-bin/show_pathway?ko04966/K02155%09red/K02145%09red/K02151%09red
Cutin, suberine and wax biosynthesis	KEGG PATHWAY	ko00073	3	11	0.535826	0.999985	CotAD_73166|CotAD_74297|CotAD_54736	http://www.genome.jp/kegg-bin/show_pathway?ko00073/K15404%09red/K15402%09red
Arginine and proline metabolism	KEGG PATHWAY	ko00330	6	24	0.549358	0.999985	CotAD_00405|CotAD_43146|CotAD_06283|CotAD_74147|CotAD_22914|CotAD_21501	http://www.genome.jp/kegg-bin/show_pathway?ko00330/K12259%09red/K14454%09red/K01476%09red/K00472%09red/K00797%09red/K01611%09red
PPAR signaling pathway	KEGG PATHWAY	ko03320	2	7	0.55082	0.999985	CotAD_34211|CotAD_03267	http://www.genome.jp/kegg-bin/show_pathway?ko03320/K00232%09red
Ether lipid metabolism	KEGG PATHWAY	ko00565	2	7	0.55082	0.999985	CotAD_45426|CotAD_51554	http://www.genome.jp/kegg-bin/show_pathway?ko00565/K14674%09red/K01115%09red
Chagas disease (American trypanosomiasis)	KEGG PATHWAY	ko05142	2	7	0.55082	0.999985	CotAD_09513|CotAD_61585	http://www.genome.jp/kegg-bin/show_pathway?ko05142/K04733%09red/K03456%09red
Citrate cycle (TCA cycle)	KEGG PATHWAY	ko00020	5	20	0.558279	0.999985	CotAD_46355|CotAD_27087|CotAD_41294|CotAD_41194|CotAD_05577	http://www.genome.jp/kegg-bin/show_pathway?ko00020/K00627%09red/K00026%09red/K00234%09red/K00162%09red/K01681%09red
Ubiquitin mediated proteolysis	KEGG PATHWAY	ko04120	14	58	0.558397	0.999985	CotAD_43367|CotAD_43590|CotAD_23263|CotAD_28891|CotAD_63568|CotAD_54915|CotAD_65787|CotAD_32612|CotAD_52492|CotAD_14079|CotAD_22473|CotAD_25140|CotAD_03755|CotAD_14066	http://www.genome.jp/kegg-bin/show_pathway?ko04120/K04506%09red/K10581%09red/K10580%09red/K03868%09red/K10591%09red/K06689%09red/K10579%09red/K10576%09red/K10598%09red/K04554%09red/K03178%09red/K03347%09red/K03355%09red
Epstein-Barr virus infection	KEGG PATHWAY	ko05169	15	63	0.576029	0.999985	CotAD_03203|CotAD_01873|CotAD_64851|CotAD_18054|CotAD_69242|CotAD_64613|CotAD_54915|CotAD_68331|CotAD_53232|CotAD_21333|CotAD_17691|CotAD_68030|CotAD_13202|CotAD_14255|CotAD_16542	http://www.genome.jp/kegg-bin/show_pathway?ko05169/K10591%09red/K03063%09red/K03061%09red/K03083%09red/K03037%09red/K06067%09red/K03014%09red/K07936%09red/K03039%09red/K11838%09red/K03036%09red/K06630%09red/K03283%09red
Regulation of actin cytoskeleton	KEGG PATHWAY	ko04810	4	17	0.61113	0.999985	CotAD_52768|CotAD_14826|CotAD_52765|CotAD_03465	http://www.genome.jp/kegg-bin/show_pathway?ko04810/K05765%09red/K05759%09red/K05766%09red/K06269%09red
SNARE interactions in vesicular transport	KEGG PATHWAY	ko04130	4	17	0.61113	0.999985	CotAD_31535|CotAD_50795|CotAD_49152|CotAD_45293	http://www.genome.jp/kegg-bin/show_pathway?ko04130/K08488%09red/K08490%09red/K08516%09red
Thiamine metabolism	KEGG PATHWAY	ko00730	2	8	0.611233	0.999985	CotAD_32293|CotAD_62105	http://www.genome.jp/kegg-bin/show_pathway?ko00730/K03147%09red/K03146%09red
GABAergic synapse	KEGG PATHWAY	ko04727	2	8	0.611233	0.999985	CotAD_05978|CotAD_45760	http://www.genome.jp/kegg-bin/show_pathway?ko04727/K08341%09red/K15015%09red
Vitamin B6 metabolism	KEGG PATHWAY	ko00750	2	8	0.611233	0.999985	CotAD_38081|CotAD_75871	http://www.genome.jp/kegg-bin/show_pathway?ko00750/K13248%09red/K06215%09red
Biosynthesis of amino acids	KEGG PATHWAY	ko01230	23	99	0.616449	0.999985	CotAD_20848|CotAD_18119|CotAD_09738|CotAD_22914|CotAD_27087|CotAD_24236|CotAD_45481|CotAD_13052|CotAD_06283|CotAD_08787|CotAD_58316|CotAD_58035|CotAD_14894|CotAD_38556|CotAD_24960|CotAD_30474|CotAD_08438|CotAD_28375|CotAD_58291|CotAD_14516|CotAD_74182|CotAD_12272|CotAD_66203	http://www.genome.jp/kegg-bin/show_pathway?ko01230/K14454%09red/K01681%09red/K01687%09red/K00814%09red/K01803%09red/K01476%09red/K01807%09red/K00948%09red/K00826%09red/K01623%09red/K00928%09red/K00616%09red/K01704%09red/K01703%09red/K15633%09red/K01738%09red/K01739%09red
Quorum sensing	KEGG PATHWAY	ko02024	3	13	0.632319	0.999985	CotAD_06457|CotAD_00466|CotAD_34735	http://www.genome.jp/kegg-bin/show_pathway?ko02024/K03110%09red/K03106%09red/K03100%09red
Apoptosis	KEGG PATHWAY	ko04210	3	13	0.632319	0.999985	CotAD_32396|CotAD_56438|CotAD_36835	http://www.genome.jp/kegg-bin/show_pathway?ko04210/K07374%09red/K08852%09red
Sphingolipid metabolism	KEGG PATHWAY	ko00600	3	13	0.632319	0.999985	CotAD_17972|CotAD_09678|CotAD_28371	http://www.genome.jp/kegg-bin/show_pathway?ko00600/K07407%09red/K17108%09red/K12309%09red
Pentose and glucuronate interconversions	KEGG PATHWAY	ko00040	3	13	0.632319	0.999985	CotAD_56073|CotAD_14166|CotAD_74370	http://www.genome.jp/kegg-bin/show_pathway?ko00040/K00012%09red/K01051%09red
RNA degradation	KEGG PATHWAY	ko03018	11	49	0.647147	0.999985	CotAD_10460|CotAD_65297|CotAD_26852|CotAD_10971|CotAD_06397|CotAD_71215|CotAD_59565|CotAD_60508|CotAD_25812|CotAD_69001|CotAD_04414	http://www.genome.jp/kegg-bin/show_pathway?ko03018/K12617%09red/K12622%09red/K12581%09red/K12603%09red/K12613%09red/K12591%09red/K12619%09red
Two-component system	KEGG PATHWAY	ko02020	2	9	0.665223	0.999985	CotAD_56458|CotAD_06867	http://www.genome.jp/kegg-bin/show_pathway?ko02020/K01113%09red/K10255%09red
Colorectal cancer	KEGG PATHWAY	ko05210	2	9	0.665223	0.999985	CotAD_14255|CotAD_57567	http://www.genome.jp/kegg-bin/show_pathway?ko05210/K08734%09red/K03083%09red
Sulfur relay system	KEGG PATHWAY	ko04122	2	9	0.665223	0.999985	CotAD_12484|CotAD_34756	http://www.genome.jp/kegg-bin/show_pathway?ko04122/K12161%09red/K00566%09red
Inositol phosphate metabolism	KEGG PATHWAY	ko00562	5	23	0.665253	0.999985	CotAD_38556|CotAD_66411|CotAD_04324|CotAD_06675|CotAD_32179	http://www.genome.jp/kegg-bin/show_pathway?ko00562/K01110%09red/K01803%09red/K00469%09red/K01092%09red/K10047%09red
Rheumatoid arthritis	KEGG PATHWAY	ko05323	3	14	0.675011	0.999985	CotAD_08798|CotAD_37244|CotAD_50492	http://www.genome.jp/kegg-bin/show_pathway?ko05323/K02155%09red/K02145%09red/K02151%09red
Epithelial cell signaling in Helicobacter pylori infection	KEGG PATHWAY	ko05120	3	14	0.675011	0.999985	CotAD_08798|CotAD_37244|CotAD_50492	http://www.genome.jp/kegg-bin/show_pathway?ko05120/K02155%09red/K02145%09red/K02151%09red
Phosphatidylinositol signaling system	KEGG PATHWAY	ko04070	4	19	0.686	0.999985	CotAD_66411|CotAD_04324|CotAD_74350|CotAD_32179	http://www.genome.jp/kegg-bin/show_pathway?ko04070/K01110%09red/K01092%09red/K10047%09red/K00981%09red
Synaptic vesicle cycle	KEGG PATHWAY	ko04721	5	24	0.69688	0.999985	CotAD_36111|CotAD_08798|CotAD_37244|CotAD_45760|CotAD_50492	http://www.genome.jp/kegg-bin/show_pathway?ko04721/K11826%09red/K02155%09red/K02145%09red/K02151%09red/K15015%09red
Glycerolipid metabolism	KEGG PATHWAY	ko00561	5	24	0.69688	0.999985	CotAD_39717|CotAD_03288|CotAD_34732|CotAD_45426|CotAD_28371	http://www.genome.jp/kegg-bin/show_pathway?ko00561/K14674%09red/K13508%09red/K07407%09red/K09480%09red/K06118%09red
mRNA surveillance pathway	KEGG PATHWAY	ko03015	10	47	0.702147	0.999985	CotAD_04064|CotAD_61585|CotAD_47632|CotAD_17502|CotAD_04648|CotAD_14826|CotAD_37331|CotAD_46689|CotAD_44841|CotAD_19882	http://www.genome.jp/kegg-bin/show_pathway?ko03015/K06269%09red/K11584%09red/K13171%09red/K03456%09red/K06965%09red/K14399%09red/K15542%09red/K14396%09red/K14400%09red
Butanoate metabolism	KEGG PATHWAY	ko00650	2	10	0.712989	0.999985	CotAD_06698|CotAD_45186	http://www.genome.jp/kegg-bin/show_pathway?ko00650/K01641%09red/K18121%09red
Tight junction	KEGG PATHWAY	ko04530	2	10	0.712989	0.999985	CotAD_04324|CotAD_61585	http://www.genome.jp/kegg-bin/show_pathway?ko04530/K01110%09red/K03456%09red
Hepatitis C	KEGG PATHWAY	ko05160	2	10	0.712989	0.999985	CotAD_61585|CotAD_14255	http://www.genome.jp/kegg-bin/show_pathway?ko05160/K03456%09red/K03083%09red
Fatty acid biosynthesis	KEGG PATHWAY	ko00061	3	15	0.713925	0.999985	CotAD_29356|CotAD_44857|CotAD_71414	http://www.genome.jp/kegg-bin/show_pathway?ko00061/K00645%09red/K03921%09red/K02160%09red
Platinum drug resistance	KEGG PATHWAY	ko01524	3	15	0.713925	0.999985	CotAD_21477|CotAD_30505|CotAD_57567	http://www.genome.jp/kegg-bin/show_pathway?ko01524/K08734%09red/K00799%09red
Carotenoid biosynthesis	KEGG PATHWAY	ko00906	4	20	0.719389	0.999985	CotAD_62819|CotAD_35694|CotAD_45234|CotAD_12285	http://www.genome.jp/kegg-bin/show_pathway?ko00906/K15747%09red/K00514%09red/K09841%09red
ErbB signaling pathway	KEGG PATHWAY	ko04012	1	5	0.729433	0.999985	CotAD_14255	http://www.genome.jp/kegg-bin/show_pathway?ko04012/K03083%09red
Vascular smooth muscle contraction	KEGG PATHWAY	ko04270	1	5	0.729433	0.999985	CotAD_14826	http://www.genome.jp/kegg-bin/show_pathway?ko04270/K06269%09red
Chemokine signaling pathway	KEGG PATHWAY	ko04062	1	5	0.729433	0.999985	CotAD_14255	http://www.genome.jp/kegg-bin/show_pathway?ko04062/K03083%09red
GnRH signaling pathway	KEGG PATHWAY	ko04912	1	5	0.729433	0.999985	CotAD_51554	http://www.genome.jp/kegg-bin/show_pathway?ko04912/K01115%09red
Prion diseases	KEGG PATHWAY	ko05020	1	5	0.729433	0.999985	CotAD_51044	http://www.genome.jp/kegg-bin/show_pathway?ko05020/K04565%09red
Rap1 signaling pathway	KEGG PATHWAY	ko04015	1	5	0.729433	0.999985	CotAD_52765	http://www.genome.jp/kegg-bin/show_pathway?ko04015/K05759%09red
NF-kappa B signaling pathway	KEGG PATHWAY	ko04064	1	5	0.729433	0.999985	CotAD_09513	http://www.genome.jp/kegg-bin/show_pathway?ko04064/K04733%09red
Thyroid hormone synthesis	KEGG PATHWAY	ko04918	1	5	0.729433	0.999985	CotAD_10550	http://www.genome.jp/kegg-bin/show_pathway?ko04918/K08054%09red
Melanogenesis	KEGG PATHWAY	ko04916	1	5	0.729433	0.999985	CotAD_14255	http://www.genome.jp/kegg-bin/show_pathway?ko04916/K03083%09red
Alzheimer's disease	KEGG PATHWAY	ko05010	12	58	0.741728	0.999985	CotAD_21415|CotAD_12554|CotAD_43095|CotAD_14255|CotAD_00265|CotAD_46918|CotAD_70963|CotAD_13713|CotAD_46355|CotAD_56438|CotAD_20820|CotAD_27956	http://www.genome.jp/kegg-bin/show_pathway?ko05010/K03965%09red/K03083%09red/K03945%09red/K03953%09red/K00234%09red/K08852%09red/K03938%09red/K02133%09red/K11352%09red/K06268%09red/K02136%09red
Sesquiterpenoid and triterpenoid biosynthesis	KEGG PATHWAY	ko00909	3	16	0.749132	0.999985	CotAD_55409|CotAD_27847|CotAD_47307	http://www.genome.jp/kegg-bin/show_pathway?ko00909/K14184%09red
Pantothenate and CoA biosynthesis	KEGG PATHWAY	ko00770	3	16	0.749132	0.999985	CotAD_30474|CotAD_74182|CotAD_08438	http://www.genome.jp/kegg-bin/show_pathway?ko00770/K01687%09red/K00826%09red
beta-Alanine metabolism	KEGG PATHWAY	ko00410	3	16	0.749132	0.999985	CotAD_41005|CotAD_00405|CotAD_74147	http://www.genome.jp/kegg-bin/show_pathway?ko00410/K00797%09red/K12259%09red/K05605%09red
Tyrosine metabolism	KEGG PATHWAY	ko00350	3	16	0.749132	0.999985	CotAD_48322|CotAD_22914|CotAD_40640	http://www.genome.jp/kegg-bin/show_pathway?ko00350/K00121%09red/K14454%09red/K18857%09red
Valine, leucine and isoleucine degradation	KEGG PATHWAY	ko00280	4	21	0.750077	0.999985	CotAD_41005|CotAD_74182|CotAD_08438|CotAD_45186	http://www.genome.jp/kegg-bin/show_pathway?ko00280/K01641%09red/K00826%09red/K05605%09red
Prostate cancer	KEGG PATHWAY	ko05215	2	11	0.754897	0.999985	CotAD_04324|CotAD_14255	http://www.genome.jp/kegg-bin/show_pathway?ko05215/K01110%09red/K03083%09red
Non-alcoholic fatty liver disease (NAFLD)	KEGG PATHWAY	ko04932	9	45	0.756306	0.999985	CotAD_21415|CotAD_12554|CotAD_27956|CotAD_14255|CotAD_56438|CotAD_13713|CotAD_70963|CotAD_46355|CotAD_22520	http://www.genome.jp/kegg-bin/show_pathway?ko04932/K03965%09red/K08852%09red/K03083%09red/K03945%09red/K03953%09red/K00234%09red/K07199%09red/K03938%09red/K11352%09red
Pyruvate metabolism	KEGG PATHWAY	ko00620	6	31	0.758702	0.999985	CotAD_41294|CotAD_41194|CotAD_71414|CotAD_26211|CotAD_65461|CotAD_05577	http://www.genome.jp/kegg-bin/show_pathway?ko00620/K00162%09red/K01595%09red/K00029%09red/K02160%09red/K00026%09red/K00627%09red
HTLV-I infection	KEGG PATHWAY	ko05166	8	41	0.770022	0.999985	CotAD_10550|CotAD_71588|CotAD_60768|CotAD_14255|CotAD_00265|CotAD_46918|CotAD_22473|CotAD_17691	http://www.genome.jp/kegg-bin/show_pathway?ko05166/K08054%09red/K05863%09red/K03083%09red/K07936%09red/K03355%09red/K06268%09red/K15304%09red
Pathways in cancer	KEGG PATHWAY	ko05200	5	27	0.779037	0.999985	CotAD_04324|CotAD_63568|CotAD_14255|CotAD_69242|CotAD_57567	http://www.genome.jp/kegg-bin/show_pathway?ko05200/K06067%09red/K08734%09red/K01110%09red/K03868%09red/K03083%09red
Circadian rhythm - plant	KEGG PATHWAY	ko04712	5	27	0.779037	0.999985	CotAD_01715|CotAD_11687|CotAD_69868|CotAD_32794|CotAD_32387	http://www.genome.jp/kegg-bin/show_pathway?ko04712/K12129%09red/K12126%09red/K00660%09red
RIG-I-like receptor signaling pathway	KEGG PATHWAY	ko04622	1	6	0.782433	0.999985	CotAD_36341	http://www.genome.jp/kegg-bin/show_pathway?ko04622/K12655%09red
Adipocytokine signaling pathway	KEGG PATHWAY	ko04920	1	6	0.782433	0.999985	CotAD_22520	http://www.genome.jp/kegg-bin/show_pathway?ko04920/K07199%09red
Glioma	KEGG PATHWAY	ko05214	1	6	0.782433	0.999985	CotAD_04324	http://www.genome.jp/kegg-bin/show_pathway?ko05214/K01110%09red
Monobactam biosynthesis	KEGG PATHWAY	ko00261	1	6	0.782433	0.999985	CotAD_45481	http://www.genome.jp/kegg-bin/show_pathway?ko00261/K00928%09red
Arachidonic acid metabolism	KEGG PATHWAY	ko00590	1	6	0.782433	0.999985	CotAD_45426	http://www.genome.jp/kegg-bin/show_pathway?ko00590/K14674%09red
p53 signaling pathway	KEGG PATHWAY	ko04115	2	12	0.791408	0.999985	CotAD_04324|CotAD_23263	http://www.genome.jp/kegg-bin/show_pathway?ko04115/K04506%09red/K01110%09red
Folate biosynthesis	KEGG PATHWAY	ko00790	2	12	0.791408	0.999985	CotAD_19313|CotAD_56458	http://www.genome.jp/kegg-bin/show_pathway?ko00790/K01113%09red/K01930%09red
Glycine, serine and threonine metabolism	KEGG PATHWAY	ko00260	6	33	0.803131	0.999985	CotAD_06029|CotAD_45205|CotAD_12463|CotAD_14516|CotAD_36108|CotAD_45481	http://www.genome.jp/kegg-bin/show_pathway?ko00260/K15919%09red/K00130%09red/K02437%09red/K00830%09red/K00928%09red/K15633%09red
Steroid biosynthesis	KEGG PATHWAY	ko00100	3	18	0.809051	0.999985	CotAD_45426|CotAD_30108|CotAD_28057	http://www.genome.jp/kegg-bin/show_pathway?ko00100/K08242%09red/K14674%09red/K14423%09red
Nitrogen metabolism	KEGG PATHWAY	ko00910	2	13	0.823029	0.999985	CotAD_37620|CotAD_40664	http://www.genome.jp/kegg-bin/show_pathway?ko00910/K01673%09red/K10534%09red
Renal cell carcinoma	KEGG PATHWAY	ko05211	1	7	0.825058	0.999985	CotAD_63568	http://www.genome.jp/kegg-bin/show_pathway?ko05211/K03868%09red
Endocrine resistance	KEGG PATHWAY	ko01522	1	7	0.825058	0.999985	CotAD_48737	http://www.genome.jp/kegg-bin/show_pathway?ko01522/K05931%09red
Isoquinoline alkaloid biosynthesis	KEGG PATHWAY	ko00950	1	7	0.825058	0.999985	CotAD_22914	http://www.genome.jp/kegg-bin/show_pathway?ko00950/K14454%09red
Notch signaling pathway	KEGG PATHWAY	ko04330	1	7	0.825058	0.999985	CotAD_69242	http://www.genome.jp/kegg-bin/show_pathway?ko04330/K06067%09red
Small cell lung cancer	KEGG PATHWAY	ko05222	1	7	0.825058	0.999985	CotAD_04324	http://www.genome.jp/kegg-bin/show_pathway?ko05222/K01110%09red
Parkinson's disease	KEGG PATHWAY	ko05012	11	60	0.847076	0.999985	CotAD_21415|CotAD_12554|CotAD_60768|CotAD_43095|CotAD_70963|CotAD_20820|CotAD_13713|CotAD_46355|CotAD_52492|CotAD_25140|CotAD_27956	http://www.genome.jp/kegg-bin/show_pathway?ko05012/K03965%09red/K05863%09red/K03945%09red/K04554%09red/K03178%09red/K00234%09red/K03938%09red/K03953%09red/K02133%09red/K11352%09red/K02136%09red
Sulfur metabolism	KEGG PATHWAY	ko00920	2	14	0.850274	0.999985	CotAD_24960|CotAD_14894	http://www.genome.jp/kegg-bin/show_pathway?ko00920/K01738%09red/K01739%09red
Alcoholism	KEGG PATHWAY	ko05034	2	14	0.850274	0.999985	CotAD_14826|CotAD_69242	http://www.genome.jp/kegg-bin/show_pathway?ko05034/K06067%09red/K06269%09red
Phenylalanine metabolism	KEGG PATHWAY	ko00360	2	14	0.850274	0.999985	CotAD_14339|CotAD_22914	http://www.genome.jp/kegg-bin/show_pathway?ko00360/K00588%09red/K14454%09red
Fc gamma R-mediated phagocytosis	KEGG PATHWAY	ko04666	2	14	0.850274	0.999985	CotAD_03465|CotAD_51554	http://www.genome.jp/kegg-bin/show_pathway?ko04666/K05765%09red/K01115%09red
Ubiquinone and other terpenoid-quinone biosynthesis	KEGG PATHWAY	ko00130	3	20	0.856408	0.999985	CotAD_62195|CotAD_28803|CotAD_63358	http://www.genome.jp/kegg-bin/show_pathway?ko00130/K03183%09red/K12501%09red/K12502%09red
Brassinosteroid biosynthesis	KEGG PATHWAY	ko00905	1	8	0.859338	0.999985	CotAD_42948	http://www.genome.jp/kegg-bin/show_pathway?ko00905/K15639%09red
Tropane, piperidine and pyridine alkaloid biosynthesis	KEGG PATHWAY	ko00960	1	8	0.859338	0.999985	CotAD_22914	http://www.genome.jp/kegg-bin/show_pathway?ko00960/K14454%09red
Non-homologous end-joining	KEGG PATHWAY	ko03450	1	8	0.859338	0.999985	CotAD_58404	http://www.genome.jp/kegg-bin/show_pathway?ko03450/K04799%09red
Huntington's disease	KEGG PATHWAY	ko05016	13	72	0.874614	0.999985	CotAD_51044|CotAD_21415|CotAD_12554|CotAD_60768|CotAD_43095|CotAD_69242|CotAD_70963|CotAD_13713|CotAD_46355|CotAD_20820|CotAD_68030|CotAD_27956|CotAD_36111	http://www.genome.jp/kegg-bin/show_pathway?ko05016/K03965%09red/K04565%09red/K05863%09red/K03945%09red/K03953%09red/K06067%09red/K03014%09red/K00234%09red/K03938%09red/K11826%09red/K02133%09red/K11352%09red/K02136%09red
Glycosylphosphatidylinositol(GPI)-anchor biosynthesis	KEGG PATHWAY	ko00563	3	21	0.875982	0.999985	CotAD_01511|CotAD_75306|CotAD_36504	http://www.genome.jp/kegg-bin/show_pathway?ko00563/K05287%09red/K05283%09red/K03857%09red
Arginine biosynthesis	KEGG PATHWAY	ko00220	3	21	0.875982	0.999985	CotAD_06283|CotAD_22914|CotAD_09738	http://www.genome.jp/kegg-bin/show_pathway?ko00220/K01476%09red/K00814%09red/K14454%09red
Porphyrin and chlorophyll metabolism	KEGG PATHWAY	ko00860	5	32	0.876365	0.999985	CotAD_75779|CotAD_31373|CotAD_05667|CotAD_10554|CotAD_53859	http://www.genome.jp/kegg-bin/show_pathway?ko00860/K10960%09red/K13600%09red/K03428%09red/K01885%09red/K03405%09red
Lysine biosynthesis	KEGG PATHWAY	ko00300	1	9	0.886905	0.999985	CotAD_45481	http://www.genome.jp/kegg-bin/show_pathway?ko00300/K00928%09red
Diterpenoid biosynthesis	KEGG PATHWAY	ko00904	1	9	0.886905	0.999985	CotAD_23661	http://www.genome.jp/kegg-bin/show_pathway?ko00904/K05282%09red
Ras signaling pathway	KEGG PATHWAY	ko04014	1	9	0.886905	0.999985	CotAD_51554	http://www.genome.jp/kegg-bin/show_pathway?ko04014/K01115%09red
Lysosome	KEGG PATHWAY	ko04142	5	33	0.890697	0.999985	CotAD_33265|CotAD_09678|CotAD_37244|CotAD_44544|CotAD_38198	http://www.genome.jp/kegg-bin/show_pathway?ko04142/K12347%09red/K12309%09red/K01369%09red/K02155%09red
Thyroid hormone signaling pathway	KEGG PATHWAY	ko04919	2	16	0.893607	0.999985	CotAD_14255|CotAD_69242	http://www.genome.jp/kegg-bin/show_pathway?ko04919/K06067%09red/K03083%09red
Photosynthesis	KEGG PATHWAY	ko00195	9	55	0.903182	0.999985	CotAD_13414|CotAD_27626|CotAD_01588|CotAD_01990|CotAD_12743|CotAD_48412|CotAD_14460|CotAD_24988|CotAD_09164	http://www.genome.jp/kegg-bin/show_pathway?ko00195/K02112%09red/K02717%09red/K02693%09red/K02634%09red/K02639%09red/K08902%09red/K02641%09red
Apoptosis - fly	KEGG PATHWAY	ko04214	1	10	0.909073	0.999985	CotAD_38672	http://www.genome.jp/kegg-bin/show_pathway?ko04214/K01527%09red
One carbon pool by folate	KEGG PATHWAY	ko00670	1	10	0.909073	0.999985	CotAD_26567	http://www.genome.jp/kegg-bin/show_pathway?ko00670/K00297%09red
Oxidative phosphorylation	KEGG PATHWAY	ko00190	16	92	0.919992	0.999985	CotAD_21415|CotAD_12554|CotAD_43095|CotAD_43066|CotAD_50492|CotAD_70963|CotAD_08798|CotAD_13713|CotAD_46355|CotAD_37244|CotAD_24988|CotAD_26228|CotAD_27956|CotAD_56268|CotAD_20820|CotAD_37196	http://www.genome.jp/kegg-bin/show_pathway?ko00190/K02112%09red/K03965%09red/K01507%09red/K03945%09red/K03953%09red/K05581%09red/K00234%09red/K02145%09red/K03938%09red/K02260%09red/K02133%09red/K11352%09red/K02155%09red/K02151%09red/K02136%09red
Propanoate metabolism	KEGG PATHWAY	ko00640	2	18	0.925029	0.999985	CotAD_41005|CotAD_71414	http://www.genome.jp/kegg-bin/show_pathway?ko00640/K02160%09red/K05605%09red
Tryptophan metabolism	KEGG PATHWAY	ko00380	2	18	0.925029	0.999985	CotAD_03190|CotAD_32224	http://www.genome.jp/kegg-bin/show_pathway?ko00380/K03781%09red/K16903%09red
RNA transport	KEGG PATHWAY	ko03013	16	93	0.926425	0.999985	CotAD_31880|CotAD_37529|CotAD_05645|CotAD_60651|CotAD_04200|CotAD_52967|CotAD_23470|CotAD_41976|CotAD_44295|CotAD_04648|CotAD_65570|CotAD_17691|CotAD_44846|CotAD_61562|CotAD_20745|CotAD_51262	http://www.genome.jp/kegg-bin/show_pathway?ko03013/K13137%09red/K07562%09red/K03260%09red/K13171%09red/K13176%09red/K12160%09red/K14297%09red/K07936%09red/K03537%09red/K03259%09red/K03257%09red/K14319%09red/K03253%09red/K14292%09red
Shigellosis	KEGG PATHWAY	ko05131	1	11	0.926899	0.999985	CotAD_52765	http://www.genome.jp/kegg-bin/show_pathway?ko05131/K05759%09red
Cyanoamino acid metabolism	KEGG PATHWAY	ko00460	1	11	0.926899	0.999985	CotAD_60628	http://www.genome.jp/kegg-bin/show_pathway?ko00460/K05350%09red
Choline metabolism in cancer	KEGG PATHWAY	ko05231	1	11	0.926899	0.999985	CotAD_51554	http://www.genome.jp/kegg-bin/show_pathway?ko05231/K01115%09red
Drug metabolism - other enzymes	KEGG PATHWAY	ko00983	1	12	0.941233	0.999985	CotAD_46910	http://www.genome.jp/kegg-bin/show_pathway?ko00983/K00876%09red
Hepatitis B	KEGG PATHWAY	ko05161	1	12	0.941233	0.999985	CotAD_04324	http://www.genome.jp/kegg-bin/show_pathway?ko05161/K01110%09red
Alanine, aspartate and glutamate metabolism	KEGG PATHWAY	ko00250	3	27	0.950872	0.999985	CotAD_12463|CotAD_22914|CotAD_09738	http://www.genome.jp/kegg-bin/show_pathway?ko00250/K00814%09red/K14454%09red/K00830%09red
Regulation of mitophagy - yeast	KEGG PATHWAY	ko04139	1	13	0.952757	0.999985	CotAD_05978	http://www.genome.jp/kegg-bin/show_pathway?ko04139/K08341%09red
Mismatch repair	KEGG PATHWAY	ko03430	2	21	0.956222	0.999985	CotAD_46046|CotAD_57567	http://www.genome.jp/kegg-bin/show_pathway?ko03430/K08734%09red/K07466%09red
Meiosis - yeast	KEGG PATHWAY	ko04113	5	40	0.956351	0.999985	CotAD_14826|CotAD_61585|CotAD_22473|CotAD_44841|CotAD_19882	http://www.genome.jp/kegg-bin/show_pathway?ko04113/K06269%09red/K03456%09red/K11584%09red/K03355%09red
Regulation of autophagy	KEGG PATHWAY	ko04140	1	14	0.962024	0.999985	CotAD_05978	http://www.genome.jp/kegg-bin/show_pathway?ko04140/K08341%09red
MicroRNAs in cancer	KEGG PATHWAY	ko05206	1	14	0.962024	0.999985	CotAD_04324	http://www.genome.jp/kegg-bin/show_pathway?ko05206/K01110%09red
Glycerophospholipid metabolism	KEGG PATHWAY	ko00564	4	35	0.962338	0.999985	CotAD_03288|CotAD_45426|CotAD_74350|CotAD_51554	http://www.genome.jp/kegg-bin/show_pathway?ko00564/K14674%09red/K13508%09red/K01115%09red/K00981%09red
Spliceosome	KEGG PATHWAY	ko03040	16	101	0.963848	0.999985	CotAD_01686|CotAD_51031|CotAD_18054|CotAD_27986|CotAD_04186|CotAD_06397|CotAD_55807|CotAD_53232|CotAD_04695|CotAD_44943|CotAD_00049|CotAD_33352|CotAD_21907|CotAD_69975|CotAD_37638|CotAD_58676	http://www.genome.jp/kegg-bin/show_pathway?ko03040/K12741%09red/K12834%09red/K12831%09red/K12823%09red/K09567%09red/K11097%09red/K12622%09red/K11092%09red/K12885%09red/K12896%09red/K12852%09red/K12891%09red/K12855%09red/K03283%09red
RNA polymerase	KEGG PATHWAY	ko03020	3	30	0.969834	0.999985	CotAD_68030|CotAD_75238|CotAD_44242	http://www.genome.jp/kegg-bin/show_pathway?ko03020/K03043%09red/K02999%09red/K03014%09red
Basal transcription factors	KEGG PATHWAY	ko03022	3	30	0.969834	0.999985	CotAD_29384|CotAD_54072|CotAD_44276	http://www.genome.jp/kegg-bin/show_pathway?ko03022/K03125%09red/K10843%09red/K03131%09red
Cytosolic DNA-sensing pathway	KEGG PATHWAY	ko04623	1	16	0.975463	0.999985	CotAD_68030	http://www.genome.jp/kegg-bin/show_pathway?ko04623/K03014%09red
Viral carcinogenesis	KEGG PATHWAY	ko05203	4	39	0.979519	0.999985	CotAD_64851|CotAD_64613|CotAD_69242|CotAD_21333	http://www.genome.jp/kegg-bin/show_pathway?ko05203/K11838%09red/K06067%09red/K06630%09red
Cell cycle	KEGG PATHWAY	ko04110	7	58	0.981028	0.999985	CotAD_64851|CotAD_14255|CotAD_69242|CotAD_64613|CotAD_22473|CotAD_32612|CotAD_63568	http://www.genome.jp/kegg-bin/show_pathway?ko04110/K03868%09red/K03083%09red/K06067%09red/K03347%09red/K03355%09red/K06630%09red
Base excision repair	KEGG PATHWAY	ko03410	2	27	0.985596	0.999985	CotAD_00145|CotAD_58404	http://www.genome.jp/kegg-bin/show_pathway?ko03410/K01246%09red/K04799%09red
Nucleotide excision repair	KEGG PATHWAY	ko03420	3	37	0.990789	0.999985	CotAD_46046|CotAD_54072|CotAD_63568	http://www.genome.jp/kegg-bin/show_pathway?ko03420/K10843%09red/K07466%09red/K03868%09red
Aminoacyl-tRNA biosynthesis	KEGG PATHWAY	ko00970	4	46	0.993296	0.999985	CotAD_68805|CotAD_53859|CotAD_13715|CotAD_20847	http://www.genome.jp/kegg-bin/show_pathway?ko00970/K01880%09red/K01873%09red/K01867%09red/K01885%09red
Progesterone-mediated oocyte maturation	KEGG PATHWAY	ko04914	1	22	0.993388	0.999985	CotAD_22473	http://www.genome.jp/kegg-bin/show_pathway?ko04914/K03355%09red
Fanconi anemia pathway	KEGG PATHWAY	ko03460	2	32	0.994449	0.999985	CotAD_46046|CotAD_57567	http://www.genome.jp/kegg-bin/show_pathway?ko03460/K08734%09red/K07466%09red
DNA replication	KEGG PATHWAY	ko03030	2	32	0.994449	0.999985	CotAD_58404|CotAD_46046	http://www.genome.jp/kegg-bin/show_pathway?ko03030/K04799%09red/K07466%09red
Phenylalanine, tyrosine and tryptophan biosynthesis	KEGG PATHWAY	ko00400	1	23	0.994687	0.999985	CotAD_22914	http://www.genome.jp/kegg-bin/show_pathway?ko00400/K14454%09red
Ribosome biogenesis in eukaryotes	KEGG PATHWAY	ko03008	5	59	0.997477	0.999985	CotAD_59565|CotAD_17691|CotAD_37529|CotAD_03220|CotAD_20745	http://www.genome.jp/kegg-bin/show_pathway?ko03008/K12619%09red/K07562%09red/K07936%09red/K03537%09red/K06943%09red
Homologous recombination	KEGG PATHWAY	ko03440	1	27	0.997786	0.999985	CotAD_46046	http://www.genome.jp/kegg-bin/show_pathway?ko03440/K07466%09red
Cell cycle - yeast	KEGG PATHWAY	ko04111	4	53	0.997917	0.999985	CotAD_61585|CotAD_63568|CotAD_32612|CotAD_22473	http://www.genome.jp/kegg-bin/show_pathway?ko04111/K03456%09red/K03868%09red/K03347%09red/K03355%09red
Pyrimidine metabolism	KEGG PATHWAY	ko00240	6	74	0.999299	0.999985	CotAD_75238|CotAD_10042|CotAD_46910|CotAD_36127|CotAD_68030|CotAD_44242	http://www.genome.jp/kegg-bin/show_pathway?ko00240/K00384%09red/K03014%09red/K01465%09red/K03043%09red/K02999%09red/K00876%09red
Purine metabolism	KEGG PATHWAY	ko00230	5	89	0.999985	0.999985	CotAD_68030|CotAD_76372|CotAD_75238|CotAD_66203|CotAD_44242	http://www.genome.jp/kegg-bin/show_pathway?ko00230/K03043%09red/K00948%09red/K02999%09red/K00856%09red/K03014%09red
