# Supplementary material for: Transcriptome analysis of nitric oxide-responsive genes in upland cotton (Gossypium hirsutum)
Source: PLoS One. 2018 Mar 7;13(3):e0192367. doi: 10.1371/journal.pone.0192367 (PMC5841646; doi:10.1371/journal.pone.0192367)
Supplement: S9 Table — (XLSX) [file pone.0192367.s012.xlsx]

## Sheet: S9 Table
S9 Table. List of the transcription factors regulated by NO.
ID	Family	is DEGs in 100-SNP	is DEGs in 250-SNP
CotAD_22231	ABI3VP1	No	Yes
CotAD_56017	ABI3VP1	Yes	Yes
CotAD_22031	AP2-EREBP	Yes	No
CotAD_24888	AP2-EREBP	No	Yes
CotAD_25972	AP2-EREBP	Yes	Yes
CotAD_29570	AP2-EREBP	No	Yes
CotAD_32451	AP2-EREBP	No	Yes
CotAD_37224	AP2-EREBP	No	Yes
CotAD_38155	AP2-EREBP	Yes	Yes
CotAD_41145	AP2-EREBP	No	Yes
CotAD_74946	AP2-EREBP	Yes	Yes
CotAD_06531	ARF	No	Yes
CotAD_08111	ARF	No	Yes
CotAD_44201	ARF	No	Yes
CotAD_00131	AUX/IAA	Yes	Yes
CotAD_08464	AUX/IAA	No	Yes
CotAD_60818	AUX/IAA	Yes	Yes
CotAD_69411	AUX/IAA	No	Yes
CotAD_07099	bHLH	Yes	No
CotAD_10076	bHLH	Yes	No
CotAD_11687	bHLH	No	Yes
CotAD_12627	bHLH	Yes	No
CotAD_12765	bHLH	Yes	Yes
CotAD_14081	bHLH	Yes	Yes
CotAD_28296	bHLH	No	Yes
CotAD_31508	bHLH	No	Yes
CotAD_32794	bHLH	No	Yes
CotAD_33219	bHLH	Yes	Yes
CotAD_40607	bHLH	Yes	No
CotAD_46289	bHLH	Yes	Yes
CotAD_56371	bHLH	Yes	Yes
CotAD_73708	bHLH	No	Yes
CotAD_74361	bHLH	Yes	Yes
CotAD_15926	bZIP	No	Yes
CotAD_62252	bZIP	Yes	No
CotAD_64780	bZIP	Yes	Yes
CotAD_49060	C2C2-CO-like	No	Yes
CotAD_52160	C2C2-CO-like	No	Yes
CotAD_64576	C2C2-CO-like	Yes	No
CotAD_72760	C2C2-CO-like	Yes	Yes
CotAD_75287	C2C2-CO-like	Yes	No
CotAD_22085	C2C2-GATA	Yes	No
CotAD_30694	C2C2-GATA	Yes	No
CotAD_32387	C2C2-GATA	Yes	Yes
CotAD_55806	C2C2-GATA	Yes	No
CotAD_03707	C2H2	No	Yes
CotAD_25347	C2H2	Yes	Yes
CotAD_33074	C2H2	Yes	Yes
CotAD_34225	C2H2	Yes	No
CotAD_00049	C3H	No	Yes
CotAD_09442	C3H	Yes	No
CotAD_10481	C3H	No	Yes
CotAD_18515	C3H	Yes	No
CotAD_18527	C3H	Yes	Yes
CotAD_21950	C3H	Yes	Yes
CotAD_27492	C3H	No	Yes
CotAD_40782	C3H	Yes	Yes
CotAD_56730	C3H	No	Yes
CotAD_61857	C3H	No	Yes
CotAD_62714	C3H	Yes	No
CotAD_36894	CAMTA	Yes	No
CotAD_41958	CAMTA	No	Yes
CotAD_55078	CAMTA	Yes	No
CotAD_14858	CCAAT	Yes	Yes
CotAD_37059	CCAAT	Yes	Yes
CotAD_00293	DBP	No	Yes
CotAD_03328	DBP	No	Yes
CotAD_03793	DBP	No	Yes
CotAD_09702	DBP	No	Yes
CotAD_24101	DBP	No	Yes
CotAD_47515	DBP	No	Yes
CotAD_49132	DBP	Yes	No
CotAD_51554	DBP	No	Yes
CotAD_57554	DBP	Yes	No
CotAD_58957	DBP	No	Yes
CotAD_68127	DBP	Yes	Yes
CotAD_72285	DBP	Yes	Yes
CotAD_67691	FAR1	No	Yes
CotAD_63268	FHA	Yes	Yes
CotAD_29872	GNAT	Yes	Yes
CotAD_32644	GNAT	No	Yes
CotAD_72548	GNAT	Yes	No
CotAD_07113	GRAS	No	Yes
CotAD_25921	GRAS	No	Yes
CotAD_61264	GRAS	Yes	No
CotAD_63546	GRAS	No	Yes
CotAD_64996	GRAS	No	Yes
CotAD_00115	HB	No	Yes
CotAD_09634	HB	Yes	No
CotAD_34742	HB	Yes	Yes
CotAD_61993	HB	Yes	Yes
CotAD_26755	HMG	Yes	No
CotAD_02463	HSF	No	Yes
CotAD_13099	HSF	No	Yes
CotAD_26562	HSF	No	Yes
CotAD_30723	HSF	Yes	Yes
CotAD_45672	HSF	Yes	Yes
CotAD_45430	LOB	Yes	Yes
CotAD_48434	MBF1	No	Yes
CotAD_21859	MED6	No	Yes
CotAD_56413	mTERF	Yes	Yes
CotAD_69167	mTERF	No	Yes
CotAD_03305	MYB	Yes	Yes
CotAD_10096	MYB	Yes	Yes
CotAD_12075	MYB	Yes	No
CotAD_33101	MYB	Yes	No
CotAD_34677	MYB	Yes	No
CotAD_42940	MYB	Yes	Yes
CotAD_50160	MYB	Yes	No
CotAD_52324	MYB	No	Yes
CotAD_61308	MYB	No	Yes
CotAD_61906	MYB	Yes	Yes
CotAD_64719	MYB	No	Yes
CotAD_70928	MYB	Yes	No
CotAD_04591	MYB-related	Yes	No
CotAD_05908	NAC	No	Yes
CotAD_10149	NAC	Yes	Yes
CotAD_16206	NAC	No	Yes
CotAD_36388	NAC	No	Yes
CotAD_39755	NAC	No	Yes
CotAD_50352	NAC	No	Yes
CotAD_53484	NAC	Yes	No
CotAD_73374	NAC	No	Yes
CotAD_13444	Orphans	No	Yes
CotAD_24315	Orphans	Yes	No
CotAD_52924	Orphans	No	Yes
CotAD_69351	Orphans	No	Yes
CotAD_71816	Orphans	Yes	No
CotAD_04116	PBF-2-like	Yes	No
CotAD_03461	PHD	Yes	No
CotAD_17561	PHD	No	Yes
CotAD_50385	PHD	No	Yes
CotAD_51289	PHD	Yes	Yes
CotAD_52069	PHD	Yes	No
CotAD_71216	PHD	Yes	Yes
CotAD_24106	SWI/SNF-BAF60b	No	Yes
CotAD_47099	SWI/SNF-BAF60b	Yes	No
CotAD_68499	SWI/SNF-BAF60b	Yes	Yes
CotAD_13747	TCP	Yes	Yes
CotAD_23656	TCP	Yes	Yes
CotAD_65741	TCP	Yes	Yes
CotAD_10921	TRAF	No	Yes
CotAD_12667	TRAF	Yes	No
CotAD_32225	TRAF	Yes	Yes
CotAD_49605	TRAF	No	Yes
CotAD_67761	TRAF	No	Yes
CotAD_04180	TUB	Yes	Yes
CotAD_26346	TUB	No	Yes
CotAD_17081	WRKY	No	Yes
CotAD_24917	WRKY	Yes	Yes
CotAD_27367	WRKY	Yes	No
CotAD_33213	WRKY	No	Yes
CotAD_42959	WRKY	No	Yes
CotAD_59215	WRKY	No	Yes
CotAD_60374	WRKY	No	Yes
CotAD_13490	zf-HD	No	Yes
CotAD_59838	zf-HD	Yes	No
