# Supplementary material for: Transcriptome analysis of nitric oxide-responsive genes in upland cotton (Gossypium hirsutum)
Source: PLoS One. 2018 Mar 7;13(3):e0192367. doi: 10.1371/journal.pone.0192367 (PMC5841646; doi:10.1371/journal.pone.0192367)
Supplement: S10 Table — (XLSX) [file pone.0192367.s013.xlsx]

## Sheet: S10 Table
S10 Table. Annotation of hormone related DEGs.
ID	Hormone	Function	Annotation
CotAD_35694	abscisic acid	Hormone biosynthesis	AT1G52340 | ABA2, SIS4, GIN1, SDR1, ISI4, SRE1, ATABA2, ATSDR1 , NAD(P)-binding Rossmann-fold superfamily protein
CotAD_45658	abscisic acid	Hormone biosynthesis	AT1G52340 | ABA2, SIS4, GIN1, SDR1, ISI4, SRE1, ATABA2, ATSDR1 , NAD(P)-binding Rossmann-fold superfamily protein
CotAD_36560	abscisic acid	Hormone signal transduction	AT1G35670 | ATCDPK2, CPK11, ATCPK11, CDPK2 , calcium-dependent protein kinase 2
CotAD_73166	abscisic acid	Hormone signal transduction	AT1G02205 | CER1 , Fatty acid hydroxylase superfamily
CotAD_05848	abscisic acid	Hormone signal transduction	AT2G39940 | COI1 , RNI-like superfamily protein
CotAD_20988	abscisic acid	Hormone signal transduction	AT3G08550 | ELD1, ABI8, KOB1 , elongation defective 1 protein / ELD1 protein
CotAD_74297	abscisic acid	Hormone signal transduction	AT5G57800 | FLP1, YRE, CER3, WAX2 , Fatty acid hydroxylase superfamily
CotAD_00293	abscisic acid	Hormone signal transduction	AT1G72770 | HAB1 , homology to ABI1
CotAD_09702	abscisic acid	Hormone signal transduction	AT1G72770 | HAB1 , homology to ABI1
CotAD_67078	abscisic acid	Hormone signal transduction	AT1G56070 | LOS1 , Ribosomal protein S5/Elongation factor G/III/V family protein
CotAD_48434	abscisic acid	Hormone signal transduction	AT2G42680 | MBF1A, ATMBF1A , multiprotein bridging factor 1A
CotAD_10916	abscisic acid	Hormone signal transduction	AT4G15900 | PRL1 , pleiotropic regulatory locus 1
CotAD_59058	abscisic acid	Hormone signal transduction	AT4G39850 | PXA1, PED3, CTS, ACN2, AtABCD1 , peroxisomal ABC transporter 1
CotAD_03246	abscisic acid	Hormone receptor	AT2G38310 | PYL4, RCAR10 , PYR1-like 4
CotAD_28602	abscisic acid	Hormone signal transduction	AT2G31660 | SAD2, URM9 , ARM repeat superfamily protein
CotAD_72299	abscisic acid	Hormone signal transduction	AT1G69935 | SHW1 , short hypocotyl in white light1
CotAD_60374	abscisic acid	Hormone signal transduction	AT2G38470 | WRKY33, ATWRKY33 , WRKY DNA-binding protein 33
CotAD_44201	auxin	Hormone signal transduction	AT4G30080 | ARF16 , auxin response factor 16
CotAD_06531	auxin	Hormone signal transduction	AT1G19220 | ARF19, IAA22, ARF11 , auxin response factor 19
CotAD_08111	auxin	Hormone signal transduction	AT1G19220 | ARF19, IAA22, ARF11 , auxin response factor 19
CotAD_00131	auxin	Hormone signal transduction	AT4G32280 | IAA29 , indole-3-acetic acid inducible 29
CotAD_13090	auxin	Hormone biosynthesis	AT1G25220 | ASB1, TRP4, WEI7 , anthranilate synthase beta subunit 1
CotAD_58619	auxin	Hormone signal transduction	AT1G10940 | ASK1, SNRK2-4, SNRK2.4, SRK2A , Protein kinase superfamily protein
CotAD_27990	auxin	Hormone signal transduction	AT1G10940 | ASK1, SNRK2-4, SNRK2.4, SRK2A , Protein kinase superfamily protein
CotAD_68429	auxin	Hormone signal transduction	AT4G11260 | ATSGT1B, ETA3, RPR1, EDM1, SGT1B , phosphatase-related
CotAD_72731	auxin	Hormone signal transduction	AT4G11260 | ATSGT1B, ETA3, RPR1, EDM1, SGT1B , phosphatase-related
CotAD_69868	auxin	Hormone transportion	AT5G13930 | CHS, TT4, ATCHS , Chalcone and stilbene synthase family protein
CotAD_59437	auxin	Hormone signal transduction	AT4G02570 | CUL1 , cullin 1
CotAD_32612	auxin	Hormone signal transduction	AT4G02570 | CUL1 , cullin 1
CotAD_63568	auxin	Hormone signal transduction	AT5G20570 | ROC1, RBX1, HRT1, ATRBX1 , RING-box 1
CotAD_26348	auxin	Hormone receptor	AT3G62980 | TIR1 , F-box/RNI-like superfamily protein
CotAD_02996	auxin	Hormone signal transduction	AT1G29500 | SAUR-like auxin-responsive protein family
CotAD_10149	Brassinosteroid	Hormone signal transduction	AT5G61430 | ANAC100, ATNAC5, NAC100 , NAC domain containing protein 100
CotAD_48456	brassinosteroid	Hormone signal transduction	AT1G78700 | BEH4 , BES1/BZR1 homolog 4
CotAD_40293	brassinosteroid	Hormone signal transduction	AT4G35230 | BSK1 , BR-signaling kinase 1
CotAD_67739	Brassinosteroid	Hormone signal transduction	AT5G51550 | EXL3 , EXORDIUM like 3
CotAD_42728	Brassinosteroid	Hormone signal transduction	AT4G08950 | EXO , Phosphate-responsive 1 family protein
CotAD_17596	Brassinosteroid	Hormone signal transduction	AT1G32130 | IWS1, ATIWS1 , Transcription elongation factor (TFIIS) family protein
CotAD_63578	Cytokinin	Hormone signal transduction	AT5G49720 | ATGH9A1, TSD1, DEC, KOR, RSW2, IRX2, KOR1, GH9A1 , glycosyl hydrolase 9A1
CotAD_40640	ethylene	Hormone response	AT1G77120 | ADH1, ADH, ATADH, ATADH1 , alcohol dehydrogenase 1
CotAD_30176	ethylene	Hormone signal transduction	AT3G54720 | AMP1, COP2, HPT, PT, MFO1 , Peptidase M28 family protein
CotAD_04720	ethylene	Hormone signal transduction	AT3G03740 | ATBPM4, BPM4 , BTB-POZ and MATH domain 4
CotAD_67761	ethylene	Hormone signal transduction	AT3G03740 | ATBPM4, BPM4 , BTB-POZ and MATH domain 4
CotAD_59772	ethylene	Hormone response	AT5G04430 | BTR1, BTR1S , binding to TOMV RNA 1L (long form)
CotAD_10550	ethylene	Hormone response	AT5G61790 | CNX1, ATCNX1 , calnexin 1
CotAD_49161	ethylene	Hormone signal transduction	AT1G26830 | CUL3A, ATCUL3A, ATCUL3, CUL3 , cullin 3
CotAD_61562	ethylene	Hormone response	AT3G13920 | EIF4A1, RH4, TIF4A1 , eukaryotic translation initiation factor 4A1
CotAD_12236	ethylene	Hormone receptor	AT3G04580 | EIN4 , Signal transduction histidine kinase, hybrid-type, ethylene sensor
CotAD_69242	ethylene	Hormone signal transduction	AT4G38130 | HD1, ATHD1, HDA1, RPD3A, HDA19, ATHDA19 , histone deacetylase 1
CotAD_28702	ethylene	Hormone response	AT1G74910 | ADP-glucose pyrophosphorylase family protein
CotAD_31971	ethylene	Hormone response	AT4G27450 | Aluminium induced protein with YGL and LRDR motifs
CotAD_25972	ethylene	Hormone signal transduction	AT4G13620 | Integrase-type DNA-binding superfamily protein
CotAD_06104	ethylene	Hormone response	AT3G18240 | Ribosomal protein S24/S35, mitochondrial
CotAD_17583	ethylene	Hormone response	AT4G17720 | RNA-binding (RRM/RBD/RNP motifs) family protein
CotAD_41824	ethylene	Hormone response	AT4G17720 | RNA-binding (RRM/RBD/RNP motifs) family protein
CotAD_30183	ethylene	Hormone response	AT3G13224 | RNA-binding (RRM/RBD/RNP motifs) family protein
CotAD_23661	gibberellin	Hormone biosynthesis	AT5G51810 | GA20OX2, AT2353, ATGA20OX2 , gibberellin 20 oxidase 2
CotAD_64996	gibberellin	Hormone signal transduction	AT2G01570 | RGA1, RGA , GRAS family transcription factor family protein
CotAD_63546	gibberellin	Hormone signal transduction	AT2G01570 | RGA1, RGA , GRAS family transcription factor family protein
CotAD_53011	jasmonic acid	Hormone biosynthesis	AT4G29010 | AIM1 , Enoyl-CoA hydratase/isomerase family
CotAD_23788	jasmonic acid	Hormone biosynthesis	AT4G29010 | AIM1 , Enoyl-CoA hydratase/isomerase family
CotAD_37658	Jasmonic acid	Hormone signal transduction	AT3G27670 | RST1 , ARM repeat superfamily protein
CotAD_29356	jasmonic acid	Hormone biosynthesis	AT2G43710 | SSI2, FAB2 , Plant stearoyl-acyl-carrier-protein desaturase family protein
CotAD_42959	jasmonic acid	Hormone signal transduction	AT3G56400 | WRKY70, ATWRKY70 , WRKY DNA-binding protein 70
CotAD_26791	salicylic acid	Hormone signal transduction	AT5G04870 | CPK1, ATCPK1 , calcium dependent protein kinase 1
CotAD_48322	salicylic acid	Hormone signal transduction	AT5G43940 | HOT5, ADH2, GSNOR, ATGSNOR1, PAR2 , GroES-like zinc-binding dehydrogenase family protein
CotAD_40664	salicylic acid	Hormone signal transduction	AT1G37130 | NIA2, B29, NIA2-1, CHL3, NR, NR2, ATNR2 , nitrate reductase 2
CotAD_36258	salicylic acid	Hormone signal transduction	AT3G27310 | PUX1 , plant UBX domain-containing protein 1
CotAD_15618	salicylic acid	Hormone signal transduction	AT3G27310 | PUX1 , plant UBX domain-containing protein 1
CotAD_61264	salicylic acid	Hormone signal transduction	AT1G07530 | SCL14, ATGRAS2, GRAS2 , SCARECROW-like 14
CotAD_44846	salicylic acid	Hormone signal transduction	AT4G26840 | SUM1, SUMO 1, SUMO1, ATSUMO1 , small ubiquitin-like modifier 1
CotAD_44295	salicylic acid	Hormone signal transduction	AT5G55160 | SUM2, SUMO 2, SUMO2, ATSUMO2 , small ubiquitin-like modifier 2
